# Supplementary material for: High quality copy number and genotype data from FFPE samples using Molecular Inversion Probe (MIP) microarrays
Source: BMC Med Genomics. 2009 Feb 19;2:8. doi: 10.1186/1755-8794-2-8 (PMC2649948; doi:10.1186/1755-8794-2-8)
Supplement: Additional file 1 — Probes in assay panel. [file 1755-8794-2-8-S1.txt]

Assay Id	External Id
2	rs1669723
3	rs10140406
4	rs1256061
7	rs4927083
12	rs10986002
16	rs12133786
17	rs11063527
19	rs6779573
21	rs4957681
23	rs1795958
26	rs2289647
29	rs693147
30	rs11573253
32	rs6037937
33	rs2744690
36	rs2099190
37	rs12979486
39	rs8036798
42	rs6763832
43	rs12479188
44	rs7574859
45	rs6511727
48	rs227416
49	rs2636803
50	rs7033444
51	rs711812
52	rs429790
53	rs1866140
54	rs3852064
55	rs12789135
56	rs11084230
57	rs1543873
58	rs6886425
59	rs2178385
60	rs4129512
62	rs1265086
63	rs2839044
64	rs7854263
65	rs1727358
66	rs7570320
67	rs9300665
68	rs11594918
69	rs544503
70	rs847687
72	rs8062565
73	rs10208352
74	rs11158904
75	rs13345681
76	rs16969249
77	rs4142853
79	rs10889862
80	rs16954054
81	rs4393046
82	rs1559605
83	rs2437424
84	rs3935208
86	rs12048178
87	rs11868917
88	rs3907609
90	rs12956321
91	rs10937848
93	rs7889879
96	rs2814122
97	rs1018342
98	rs9911836
100	rs7681890
101	rs7835359
102	rs1954869
103	rs7013277
104	rs17715691
105	rs8002731
107	rs10512135
108	rs1541058
109	rs11923190
111	rs447088
112	rs11200583
115	rs7281682
117	rs7574826
118	rs10169813
119	rs739832
120	rs905744
122	rs4593124
123	rs12025142
124	rs7579665
125	rs4730039
127	rs11190499
129	rs4709786
130	rs2869159
131	rs12214703
132	rs9514994
134	rs4936006
135	rs10047857
137	rs6108118
140	rs1292829
141	rs9935377
144	rs17123767
146	rs16837032
147	rs10871347
148	rs13043608
149	rs12756322
150	rs6647527
151	rs9961246
152	rs4085400
154	rs1885298
155	rs4748552
156	rs8030950
157	rs6714742
158	rs2702833
160	rs7774954
161	rs12152223
164	rs9315142
165	rs12065184
166	rs4237786
167	rs11633148
169	rs7767943
170	rs10845520
173	rs17151731
174	rs10098493
175	rs163283
176	rs9567206
177	rs12796673
178	rs7111910
179	rs11201865
180	rs6952815
181	rs9394578
182	rs10262175
183	rs11234818
184	rs3785581
185	rs210713
186	rs12805873
188	rs6959578
189	rs4592915
190	rs9966076
191	rs8054933
192	rs8064954
193	rs12101363
194	rs17744356
195	rs11138170
198	rs12758038
199	rs7488003
200	rs7907856
201	rs4969121
202	rs10009825
203	rs355023
204	rs4412331
205	rs8114269
206	rs431420
208	rs1011348
209	rs12770533
212	rs2422579
213	rs2150831
214	rs1343886
215	rs9608379
217	rs13131244
218	rs10831053
219	rs7871616
220	rs7921240
221	rs9938116
222	rs9933666
223	rs11147067
224	rs345330
225	rs5762925
226	rs9586007
229	rs10444661
230	rs1475101
231	rs12458763
232	rs2602413
233	rs7786945
234	rs4795404
236	rs10804982
238	rs9349206
239	rs6859379
240	rs884399
241	rs2224442
242	rs13141792
243	rs3782151
245	rs11711501
246	rs548661
248	rs10902833
249	rs7124812
250	rs10232351
251	rs2919874
252	rs9287731
253	rs582447
254	rs12209098
255	rs6950027
256	rs10107533
258	rs7762012
259	rs952284
260	rs12951025
261	rs17827453
262	rs1340654
263	rs9571091
265	rs2886941
268	rs5960395
269	rs2867437
270	rs3822953
271	rs5750469
272	rs1564934
274	rs4303974
275	rs2026314
276	rs12978001
277	rs495341
278	rs1992205
279	rs17163699
281	rs2697963
282	rs2026912
283	rs10506513
284	rs4655224
286	rs3116089
287	rs4987825
288	rs2706731
289	rs17144386
290	rs2005029
291	rs1815775
292	rs12690190
293	rs1805964
295	rs7892505
296	rs3087615
297	rs4757132
298	rs6631169
300	rs1791261
302	rs17007926
303	rs6026964
304	rs7851482
305	rs7624525
306	rs1482659
307	rs1741205
308	rs6505759
309	rs16920433
310	rs1549347
311	rs9634164
312	rs6435810
313	rs10401477
314	rs2755429
315	rs954172
321	rs2283804
322	rs152339
323	rs1202784
324	rs9444597
325	rs7171763
326	rs6573094
327	rs13292874
328	rs1476459
331	rs1452112
332	rs7868685
333	rs9816337
334	rs312154
335	rs2111959
336	rs11926771
337	rs1322825
338	rs3843920
339	rs12991466
340	rs7313855
341	rs1606332
343	rs16904665
344	rs2034270
346	rs8004833
347	rs545230
349	rs6455728
352	rs6419087
354	rs4555379
355	rs11090762
356	rs7849296
357	rs3813826
358	rs1554116
362	rs11969351
364	rs2072230
366	rs9541921
367	rs12363092
368	rs17040370
369	rs17747153
370	rs11676328
371	rs13262290
372	rs2070729
373	rs6599770
374	rs11125627
375	rs12046047
376	rs2252666
377	rs17548742
378	rs1171617
379	rs4288027
380	rs2838911
381	rs9501873
382	rs8139696
383	rs11113897
384	rs7846545
385	rs2199718
386	rs17820305
387	rs4478116
388	rs4888911
389	rs926673
390	rs12446894
391	rs12734877
392	rs10883603
393	rs6467426
394	rs16862125
395	rs4732641
396	rs17169180
397	rs6798149
398	rs10947590
399	rs6863064
402	rs2044366
403	rs2817138
405	rs13010134
406	rs12987708
407	rs10415278
408	rs7924892
409	rs1008076
410	rs11695768
411	rs10052427
412	rs6740379
413	rs1942956
414	rs9416104
415	rs2185466
416	rs2074878
418	rs12362140
419	rs5935008
421	rs7395248
422	rs16825528
423	rs12502842
424	rs9565142
425	rs7428479
426	rs6700395
427	rs1214606
428	rs1586338
429	rs4417560
430	rs17372142
431	rs13169304
432	rs2144151
433	rs258683
434	rs4827881
435	rs3736290
436	rs17536223
438	rs1140809
439	rs10975162
440	rs2222545
441	rs13353526
442	rs6968593
443	rs17709556
446	rs6770196
447	rs2585424
448	rs3092546
449	rs2827276
451	rs10951827
452	rs11118996
453	rs17632667
456	rs7313065
457	rs2129106
458	rs12525091
460	rs2720584
461	rs10129720
462	rs6458109
464	rs7595357
465	rs2738046
466	rs7802386
467	rs12315977
468	rs6134814
469	rs9535206
470	rs1490612
471	rs4735568
473	rs976655
474	rs1865753
475	rs10954274
476	rs2614956
477	rs12116810
480	rs1217542
482	rs17098983
484	rs700779
485	rs869396
486	rs4075731
487	rs12225618
488	rs10103155
489	rs1917818
490	rs10964297
492	rs1135889
495	rs11979751
497	rs7001469
498	rs6999873
499	rs9530234
500	rs12920967
501	rs9368783
502	rs10042798
505	rs6896252
506	rs17717946
507	rs7788477
508	rs10193245
509	rs6672087
511	rs5928126
513	rs652889
515	rs10496476
516	rs12125859
517	rs868728
519	rs2237612
522	rs12220387
523	rs11166780
525	rs7650931
526	rs10826834
527	rs2352187
528	rs2180121
529	rs3756894
530	rs2884210
531	rs10761130
532	rs9857010
533	rs7782456
534	rs155694
535	rs1925749
536	rs6897374
537	rs4934881
539	rs2834490
540	rs7527770
541	rs1054637
542	rs7747721
546	rs11080228
547	rs9403533
548	rs1005169
549	rs12486459
550	rs7041713
551	rs2239492
552	rs339969
553	rs1556488
554	rs7576252
555	rs12599696
556	rs1418198
557	rs7959388
559	rs11180465
560	rs7725743
561	rs7206838
562	rs2933075
563	rs6941719
564	rs10817453
565	rs339020
566	rs17144824
567	rs17106445
568	rs2281184
569	rs4779779
570	rs7650350
571	rs1973869
573	rs11563780
574	rs6662699
577	rs6714285
578	rs9317851
579	rs2328669
582	rs9404576
584	rs11072962
585	rs17008345
586	rs13290669
587	rs12330375
589	rs7365021
590	rs11644511
592	rs17040984
593	rs4685865
595	rs953957
597	rs10514973
600	rs11098815
601	rs12540215
602	rs2977295
603	rs10804940
605	rs1881935
606	rs11249878
609	rs9489199
611	rs10882267
613	rs10797054
614	rs7342920
616	rs1040577
617	rs2269693
618	rs7144954
619	rs1931676
623	rs12069012
624	rs2016398
625	rs2215277
627	rs2341288
628	rs2277803
629	rs2542944
630	rs6631215
631	rs2967682
632	rs2288379
633	rs11715719
635	rs3745628
636	rs10802945
637	rs11113910
638	rs11014523
640	rs12979895
641	rs496896
642	rs12477412
644	rs1017888
645	rs1715834
646	rs17753556
647	rs6964486
648	rs2325168
649	rs1433071
650	rs1167802
651	rs9551403
652	rs3176123
653	rs8109218
654	rs6093634
655	rs7180126
656	rs747531
659	rs11992356
660	rs10085609
661	rs11343
662	rs7250631
663	rs10496326
664	rs11657431
666	rs2733619
667	rs10220279
668	rs756255
669	rs7025886
670	rs16849455
672	rs9304680
673	rs8074059
674	rs8142739
675	rs13206405
677	rs2283551
678	rs10833366
679	rs13442936
680	rs10250726
681	rs8080546
683	rs7395980
684	rs924730
685	rs17152326
687	rs11061262
688	rs17427356
691	rs12496858
692	rs2892547
693	rs835989
694	rs4794255
695	rs3779800
696	rs948028
697	rs2301316
698	rs6659914
699	rs2027566
700	rs10517002
701	rs7342073
702	rs6070036
703	rs12352644
705	rs8091669
706	rs6791889
707	rs509352
708	rs12139931
710	rs877885
711	rs11715194
712	rs13077924
713	rs4712001
714	rs10273406
715	rs17377643
716	rs560810
717	rs11206835
718	rs4511675
720	rs11169752
721	rs12386764
722	rs31431
723	rs1558913
725	rs2797216
726	rs11694370
727	rs2846822
728	rs7349632
729	rs9348650
730	rs10048684
731	rs7008576
732	rs10791160
733	rs6727370
734	rs7935792
735	rs1544241
736	rs9543472
737	rs6610998
738	rs10445908
741	rs4771273
742	rs12622714
743	rs11925027
744	rs6739882
745	rs3900019
746	rs4958191
748	rs11744107
749	rs291501
750	rs1840058
751	rs301453
752	rs2445107
753	rs16964191
754	rs7561268
756	rs12658613
757	rs3131828
758	rs12548951
759	rs6046616
760	rs10492881
761	rs137636
762	rs7487928
763	rs9460590
764	rs6453476
765	rs4732175
767	rs325611
769	rs1610735
770	rs4302308
771	rs800483
772	rs2206449
775	rs7659865
776	rs4815755
778	rs8089704
781	rs1217165
782	rs6781406
783	rs942273
784	rs834943
785	rs12331538
786	rs17033572
787	rs795448
788	rs7832567
789	rs6284
790	rs9672258
791	rs7301791
792	rs7197190
793	rs11064779
794	rs3002339
795	rs11067863
797	rs10934250
798	rs7308021
799	rs1945001
800	rs11862671
801	rs6466213
802	rs6442770
803	rs16986779
806	rs12298261
807	rs6786905
808	rs2427741
809	rs771141
810	rs17770142
811	rs1512014
812	rs17049378
814	rs12601939
815	rs837403
816	rs4750360
817	rs6538754
819	rs2145921
820	rs7952083
821	rs731756
822	rs2359425
823	rs10088937
825	rs6695896
826	rs4970482
827	rs12228330
829	rs10891537
830	rs726307
832	rs10147215
834	rs11000400
835	rs484994
836	rs717339
838	rs2942033
840	rs4733723
841	rs13282812
842	rs7523641
844	rs10797666
845	rs10178214
846	rs5024557
847	rs1321159
849	rs508647
850	rs10277310
851	rs4762514
852	rs1886513
853	rs2236568
854	rs8008255
855	rs16912554
856	rs7625622
857	rs7792452
859	rs16958972
860	rs8020691
861	rs12331245
862	rs9891712
863	rs2239871
864	rs9320157
865	rs17286989
866	rs8042401
869	rs745293
870	rs772307
871	rs12138889
872	rs1644007
873	rs8098126
874	rs16837692
876	rs714252
877	rs10914134
878	rs7677522
880	rs12707562
881	rs11160425
882	rs4744663
883	rs3808949
884	rs12537243
885	rs390480
886	rs10838586
887	rs351326
889	rs2430870
890	rs7150514
891	rs12672053
892	rs12206392
893	rs979144
895	rs17733790
896	rs12595385
897	rs11778978
898	rs2564483
899	rs12149540
900	rs7955902
901	rs4923673
903	rs17533496
904	rs933208
906	rs13074111
907	rs6688135
909	rs12002016
910	rs10815441
911	rs1480669
912	rs10764692
913	rs774197
914	rs8110862
916	rs769698
917	rs6583855
918	rs13146596
919	rs7337719
920	rs17722673
922	rs4821717
923	rs4566105
924	rs256416
927	rs1952125
928	rs1982801
929	rs511247
932	rs12684321
933	rs2281693
934	rs11758981
935	rs215015
937	rs2773325
939	rs2424837
941	rs7519354
942	rs1421109
944	rs10958542
945	rs982648
946	rs1600249
947	rs7185479
948	rs12691568
949	rs4919611
951	rs10182302
952	rs12555931
953	rs2604874
954	rs6780220
955	rs7110697
956	rs1046532
959	rs6123139
960	rs11635191
961	rs234694
962	rs11844991
963	rs7163417
966	rs16941455
967	rs12203226
968	rs12061812
971	rs4821737
972	rs11236987
973	rs10875567
975	rs17596009
976	rs1016223
977	rs9834412
980	rs9458486
981	rs9847387
982	rs7075182
983	rs485835
984	rs2545025
985	rs7373775
986	rs10761702
988	rs1264880
989	rs4772076
990	rs4714199
991	rs3744512
992	rs1585579
993	rs2680989
994	rs2501449
995	rs9403018
996	rs7301360
997	rs4368963
998	rs12543221
999	rs11152676
1000	rs16943147
1001	rs11718235
1003	rs12899976
1005	rs7529566
1006	rs3097646
1007	rs4792149
1008	rs4953275
1009	rs2042587
1011	rs8069122
1012	rs10975196
1013	rs9521098
1014	rs12895185
1015	rs1893639
1016	rs4900318
1018	rs2247803
1019	rs2647291
1020	rs7659888
1021	rs8060255
1022	rs2289074
1023	rs1008270
1024	rs6771772
1025	rs10920531
1026	rs4281840
1027	rs4784683
1028	rs12669559
1029	rs9944185
1030	rs380090
1031	rs12686018
1033	rs716890
1034	rs7989204
1035	rs2347926
1036	rs1363618
1038	rs4963361
1039	rs2160079
1040	rs10238877
1041	rs7383326
1042	rs6468732
1043	rs1292067
1044	rs7669162
1046	rs9591438
1048	rs2894122
1049	rs6720083
1050	rs10061470
1051	rs7587572
1052	rs7681991
1057	rs13196707
1058	rs11586348
1059	rs243196
1060	rs234462
1061	rs12472417
1062	rs174289
1063	rs2012722
1066	rs12703654
1067	rs1447576
1068	rs2192595
1069	rs11757904
1070	rs595325
1071	rs8056787
1072	rs12050529
1073	rs6046254
1074	rs13389270
1075	rs12654225
1076	rs514049
1077	rs12204317
1078	rs6964420
1079	rs12901035
1080	rs9503936
1081	rs11625378
1082	rs10788875
1083	rs11758304
1084	rs2651976
1085	rs10078596
1086	rs2884629
1088	rs1409686
1089	rs16877217
1090	rs1453450
1091	rs1020819
1092	rs17133373
1093	rs7079868
1094	rs7169639
1095	rs7163914
1097	rs6480304
1098	rs13195185
1099	rs10769721
1100	rs3904714
1101	rs12434262
1102	rs11853142
1103	rs1799515
1105	rs7010388
1106	rs1628410
1107	rs17152191
1108	rs7218567
1109	rs17091682
1110	rs11107063
1111	rs11788158
1112	rs6511729
1113	rs1966947
1114	rs2925358
1115	rs4693954
1116	rs2154762
1117	rs4663998
1118	rs628542
1119	rs6597013
1120	rs6796485
1121	rs12143142
1122	rs7494498
1124	rs279179
1126	rs13223298
1127	rs7809635
1128	rs11737490
1129	rs17107329
1130	rs4790881
1131	rs700636
1134	rs2633789
1135	rs2294634
1136	rs12311697
1137	rs7262442
1139	rs11640901
1140	rs10274162
1141	rs9649886
1142	rs666535
1143	rs7640408
1144	rs7741021
1146	rs12443831
1147	rs4646547
1148	rs1504573
1149	rs6588926
1150	rs1667223
1152	rs12789328
1154	rs580469
1155	rs627868
1156	rs11146168
1157	rs12006206
1158	rs2062995
1159	rs1414897
1161	rs1079078
1162	rs9726406
1163	rs2411107
1165	rs2617403
1166	rs12773521
1167	rs8129186
1169	rs2322718
1171	rs10275638
1174	rs10852676
1175	rs10253909
1176	rs4851974
1177	rs1978940
1178	rs4705140
1179	rs1518297
1180	rs2522824
1181	rs879718
1182	rs3890113
1183	rs4605616
1186	rs11142239
1187	rs1773284
1188	rs515906
1190	rs9357963
1191	rs7160749
1194	rs1441958
1195	rs4848942
1196	rs10976314
1197	rs12752978
1198	rs2185045
1199	rs10781085
1201	rs92631
1202	rs6637930
1203	rs10982572
1204	rs17796824
1205	rs7789646
1208	rs7201205
1209	rs6606859
1210	rs4760412
1211	rs47137
1212	rs1914837
1213	rs6763008
1214	rs155294
1215	rs4322877
1216	rs17138135
1217	rs7832117
1219	rs775770
1221	rs2417290
1222	rs11747048
1224	rs6732761
1225	rs10155052
1226	rs11660763
1227	rs295977
1228	rs2516504
1229	rs2319014
1230	rs1447445
1231	rs204057
1232	rs12005136
1235	rs13112444
1236	rs876673
1237	rs1241655
1238	rs6982414
1239	rs4699529
1240	rs2502641
1242	rs17154114
1244	rs10936827
1245	rs10075410
1248	rs4910332
1249	rs7591631
1250	rs17051649
1251	rs366469
1252	rs288123
1253	rs10785438
1254	rs9320326
1255	rs2413427
1256	rs12271333
1257	rs4748362
1258	rs7017767
1259	rs9649625
1260	rs6133527
1261	rs9833078
1262	rs2058568
1264	rs16882175
1265	rs2817842
1266	rs12312422
1267	rs916874
1268	rs2331071
1269	rs2627239
1271	rs11047385
1273	rs6799828
1274	rs840461
1275	rs10790071
1277	rs4825091
1278	rs11876968
1281	rs6043976
1282	rs11199069
1283	rs7972438
1284	rs13114043
1286	rs3767767
1288	rs2030352
1291	rs3112
1292	rs902391
1293	rs6728379
1295	rs17027027
1296	rs2897293
1297	rs11048620
1298	rs1999139
1299	rs13205211
1300	rs3920545
1302	rs7053620
1306	rs2714567
1307	rs9521064
1308	rs765555
1309	rs11212934
1311	rs486980
1312	rs10998984
1313	rs2302535
1314	rs9926720
1315	rs11048661
1316	rs197943
1317	rs17687956
1319	rs2291841
1321	rs1136553
1322	rs1272719
1324	rs2530910
1325	rs6832324
1326	rs7960745
1327	rs10810568
1328	rs7582614
1329	rs9933544
1330	rs12753283
1331	rs12546017
1333	rs1006674
1334	rs4814626
1335	rs4889649
1336	rs12426730
1337	rs10953421
1338	rs592885
1339	rs12739426
1340	rs6545031
1343	rs12399966
1344	rs7077776
1346	rs16954568
1347	rs1663470
1348	rs10775481
1349	rs4789818
1350	rs10401455
1351	rs10185044
1352	rs11236558
1353	rs11902680
1354	rs12032360
1356	rs7929026
1357	rs3772371
1358	rs2969536
1360	rs4798537
1361	rs6919680
1362	rs12409268
1363	rs7673053
1364	rs7613509
1365	rs9470601
1368	rs713244
1371	rs9403339
1372	rs1994969
1375	rs11073987
1376	rs6911787
1377	rs8180024
1378	rs13415898
1379	rs115125
1382	rs17131657
1383	rs11784599
1384	rs9805583
1385	rs1566780
1386	rs7901456
1388	rs13261862
1389	rs9567956
1393	rs1483455
1394	rs13032069
1395	rs4295666
1396	rs6134989
1397	rs928822
1398	rs236846
1399	rs13070589
1400	rs935661
1401	rs7212203
1402	rs10750258
1403	rs12088032
1404	rs2040612
1405	rs9698057
1406	rs9382990
1409	rs988030
1410	rs11631159
1411	rs13417404
1413	rs920909
1414	rs3853640
1415	rs7585194
1418	rs11916382
1419	rs10903797
1420	rs7833854
1421	rs4985757
1423	rs17350341
1424	rs11619889
1425	rs7911172
1426	rs1230065
1427	rs9257877
1428	rs1909834
1429	rs9467561
1430	rs11234584
1431	rs10945799
1432	rs2249847
1433	rs187451
1434	rs11121816
1435	rs12750641
1436	rs2141189
1437	rs11585754
1438	rs252308
1439	rs251998
1440	rs12534102
1441	rs7239579
1442	rs1951805
1443	rs4388736
1444	rs17291799
1445	rs8127401
1446	rs4428171
1447	rs1721155
1448	rs11597694
1449	rs11120726
1450	rs12743382
1451	rs2006902
1452	rs12055008
1453	rs11734444
1454	rs534411
1456	rs1796188
1457	rs661827
1458	rs10513369
1459	rs17821056
1460	rs4968563
1461	rs4700218
1462	rs2380730
1463	rs12889985
1465	rs7087539
1466	rs10497209
1467	rs12864897
1469	rs6460181
1470	rs7966757
1473	rs892270
1474	rs7115470
1476	rs12703608
1477	rs1738490
1478	rs17136588
1479	rs9377617
1480	rs4756579
1483	rs9397009
1484	rs1193171
1485	rs219781
1486	rs7822627
1487	rs3803643
1488	rs906274
1489	rs2069884
1492	rs1891310
1493	rs10946075
1494	rs940055
1495	rs6808932
1497	rs9450624
1498	rs17034172
1499	rs11233221
1500	rs17147260
1501	rs42384
1502	rs4784335
1504	rs7101738
1505	rs547888
1506	rs3785198
1507	rs1372564
1508	rs6815554
1509	rs10849112
1510	rs12551477
1512	rs4736598
1513	rs12136776
1514	rs3772573
1516	rs8107198
1517	rs4869761
1518	rs5917507
1519	rs2447
1522	rs2004783
1523	rs6695222
1524	rs4888327
1525	rs9375002
1526	rs12897761
1527	rs10262103
1528	rs10930316
1529	rs17049076
1530	rs9541944
1531	rs2296699
1533	rs6785520
1534	rs6904348
1535	rs11620249
1536	rs7427777
1537	rs17169632
1538	rs6935785
1539	rs2648517
1542	rs2396492
1543	rs12714327
1544	rs10468940
1545	rs7024275
1546	rs10275982
1549	rs2180952
1550	rs12146509
1551	rs5770874
1552	rs13072370
1553	rs10127395
1555	rs10171655
1556	rs12032662
1557	rs9482518
1559	rs1487760
1561	rs563521
1563	rs12963917
1564	rs16897888
1565	rs2578638
1566	rs2965362
1568	rs6714659
1570	rs11804807
1571	rs8036656
1572	rs17791147
1573	rs11175365
1574	rs4398946
1575	rs1716717
1576	rs6927596
1577	rs12343516
1578	rs9642837
1579	rs2243624
1580	rs10774493
1581	rs2471577
1583	rs12406126
1585	rs10509125
1586	rs747353
1588	rs7661806
1589	rs7350791
1590	rs6868112
1591	rs1852029
1592	rs937729
1593	rs4938377
1594	rs13444500
1595	rs10771501
1596	rs17006283
1597	rs638765
1598	rs2387626
1599	rs4238023
1600	rs1548474
1601	rs2208557
1602	rs1355562
1603	rs12289431
1604	rs3933394
1605	rs10435837
1606	rs846278
1607	rs4730108
1608	rs11787826
1609	rs17864668
1610	rs1525910
1611	rs7194606
1612	rs2896908
1613	rs10137019
1614	rs7576236
1615	rs300278
1616	rs4255867
1617	rs12937250
1618	rs3118814
1619	rs159030
1620	rs10747103
1622	rs1148099
1624	rs29448
1625	rs9513781
1626	rs2000959
1627	rs1242092
1628	rs9652090
1629	rs1109850
1630	rs11898983
1631	rs1013347
1632	rs974316
1633	rs17620632
1634	rs7938208
1635	rs12558760
1636	rs712100
1637	rs12859750
1638	rs11623896
1639	rs7845738
1640	rs6901448
1641	rs10483717
1642	rs10096387
1643	rs9310999
1644	rs213637
1645	rs1440493
1646	rs9295464
1647	rs2268215
1648	rs17590609
1649	rs10793069
1650	rs1004869
1651	rs10415317
1652	rs4686729
1653	rs1113616
1654	rs2417976
1655	rs2256434
1656	rs260690
1657	rs4339543
1658	rs1456169
1659	rs16851532
1660	rs6961327
1661	rs2671686
1662	rs7171137
1663	rs1936994
1664	rs228913
1665	rs12893031
1666	rs6927053
1667	rs12405902
1668	rs738470
1670	rs17811616
1671	rs3812872
1672	rs17221947
1673	rs6018252
1674	rs12059707
1675	rs11997691
1676	rs4741730
1677	rs6546641
1678	rs6956851
1680	rs1903501
1681	rs12530370
1682	rs7116745
1683	rs587499
1684	rs9534519
1685	rs12424931
1686	rs2902005
1687	rs917688
1688	rs2848584
1689	rs11235834
1690	rs11967378
1691	rs1017913
1692	rs6957205
1693	rs9346373
1694	rs6026288
1695	rs9643292
1696	rs513175
1697	rs12230907
1698	rs7582763
1699	rs1901771
1700	rs11969041
1702	rs6913266
1703	rs11923573
1704	rs10796852
1705	rs221723
1708	rs4387807
1709	rs811330
1710	rs11678048
1711	rs6809462
1712	rs4790689
1713	rs9473680
1714	rs4811023
1715	rs2018049
1717	rs16944486
1719	rs7941132
1720	rs13032014
1722	rs17086161
1724	rs27429
1725	rs31424
1726	rs11015149
1727	rs12506228
1728	rs2153172
1729	rs4659793
1730	rs13225792
1731	rs11983605
1732	rs16870149
1734	rs8093150
1737	rs4308847
1738	rs13097492
1739	rs2839670
1740	rs1280410
1741	rs631333
1742	rs2691478
1743	rs2599693
1744	rs6908692
1745	rs9398120
1746	rs967252
1747	rs17206379
1748	rs3117162
1749	rs10186236
1750	rs9968322
1752	rs12887478
1753	rs9905704
1754	rs6925024
1756	rs4244316
1757	rs2071166
1758	rs7188141
1761	rs10507247
1763	rs9964697
1764	rs660975
1765	rs12817722
1768	rs2645466
1769	rs7078527
1770	rs6549377
1771	rs17010141
1773	rs4662328
1775	rs9956590
1777	rs4796063
1778	rs2829890
1779	rs11901504
1780	rs12327904
1781	rs1948449
1783	rs1471887
1784	rs9485587
1785	rs16853457
1786	rs7598916
1787	rs7994852
1788	rs6760355
1791	rs13129910
1793	rs12066019
1794	rs11061648
1795	rs1882918
1796	rs12725593
1797	rs1944367
1798	rs12811723
1799	rs6503231
1800	rs1408461
1801	rs3891377
1802	rs11227836
1803	rs11924505
1804	rs17761974
1806	rs8066913
1807	rs10998340
1809	rs7570351
1811	rs10886416
1812	rs4267542
1813	rs687033
1814	rs11986044
1815	rs16994362
1816	rs220110
1817	rs2838764
1818	rs6047098
1819	rs6043166
1820	rs12522482
1821	rs10195901
1822	rs12488144
1823	rs10992546
1824	rs10248479
1825	rs12925874
1826	rs12464909
1827	rs9744361
1828	rs10022885
1829	rs7201758
1830	rs16862827
1831	rs10982141
1832	rs17167631
1833	rs17516430
1834	rs10157511
1835	rs7955502
1836	rs1116234
1837	rs12150313
1838	rs6061641
1839	rs990895
1840	rs631023
1841	rs6022371
1842	rs11050138
1843	rs16945081
1844	rs9976886
1845	rs17549560
1846	rs7063304
1848	rs7433499
1852	rs4934677
1853	rs6709170
1855	rs4642852
1856	rs7524446
1857	rs2872614
1858	rs11665594
1860	rs17046725
1861	rs8060632
1862	rs7147064
1863	rs11622440
1864	rs7464257
1865	rs225066
1866	rs11200175
1867	rs7933349
1868	rs10859822
1870	rs6554619
1871	rs797960
1872	rs7766444
1873	rs7295568
1874	rs2224162
1875	rs427875
1876	rs11051551
1880	rs12970203
1881	rs13083654
1882	rs2517120
1883	rs12322292
1884	rs2024557
1885	rs17718537
1886	rs17128793
1887	rs726215
1888	rs3846684
1889	rs2501363
1890	rs12481623
1891	rs6558918
1892	rs7661193
1893	rs12639170
1894	rs782537
1895	rs9454688
1896	rs2103974
1897	rs12893089
1898	rs733394
1899	rs2550358
1901	rs11858865
1902	rs1361697
1903	rs2555239
1904	rs2718402
1905	rs2765814
1907	rs10489587
1908	rs253714
1909	rs6667792
1910	rs9902723
1911	rs6869207
1912	rs1538257
1913	rs7764187
1914	rs1493708
1915	rs4241539
1916	rs10484362
1918	rs927402
1920	rs16906555
1921	rs2279087
1922	rs4675623
1923	rs11601413
1924	rs6758976
1925	rs979956
1926	rs3794339
1927	rs2168252
1928	rs6706091
1931	rs13065302
1932	rs16858817
1934	rs6708814
1935	rs6936999
1936	rs2726180
1937	rs13143153
1938	rs1401311
1941	rs17783041
1942	rs1562704
1943	rs2526269
1945	rs4446338
1946	rs5928129
1947	rs17381041
1948	rs12127496
1949	rs10945650
1950	rs13281019
1954	rs1912184
1955	rs17552051
1956	rs12645442
1957	rs10134536
1958	rs17209379
1960	rs10504579
1962	rs7990928
1963	rs2182500
1966	rs1501945
1967	rs7736443
1968	rs7629275
1969	rs4691057
1970	rs1390398
1971	rs2275619
1972	rs12304117
1973	rs10022714
1974	rs1381352
1975	rs2604531
1976	rs1322255
1977	rs1393978
1978	rs7775916
1979	rs10496915
1980	rs6981122
1981	rs13241689
1982	rs1229604
1983	rs466612
1984	rs11079894
1986	rs1204338
1987	rs9960508
1989	rs10834486
1991	rs290233
1992	rs12761772
1994	rs13012983
1995	rs4956130
1996	rs729285
1997	rs13094042
1999	rs12055620
2000	rs6090227
2001	rs1317613
2003	rs4746824
2006	rs12338498
2007	rs2779529
2008	rs17151244
2010	rs1031505
2011	rs17482894
2012	rs130380
2013	rs12536530
2014	rs16927303
2015	rs7729674
2016	rs2165109
2017	rs7545792
2018	rs253602
2019	rs17035867
2020	rs13166089
2021	rs6086342
2022	rs6976905
2023	rs8017234
2024	rs13171106
2025	rs6875585
2026	rs8008130
2027	rs2292877
2028	rs17069536
2029	rs1036398
2030	rs4815205
2033	rs2055432
2034	rs7014988
2035	rs7307900
2036	rs1327620
2037	rs11119006
2038	rs7326432
2039	rs345222
2040	rs10507317
2041	rs962745
2042	rs10501749
2043	rs966516
2044	rs9947062
2045	rs2683546
2046	rs11895467
2047	rs17151147
2049	rs1482658
2050	rs7776004
2051	rs3800100
2052	rs12228974
2053	rs2279673
2054	rs1946116
2055	rs17100166
2056	rs10005427
2057	rs3766759
2058	rs2002801
2059	rs7057181
2060	rs12994342
2061	rs10928120
2062	rs12661626
2063	rs12316107
2064	rs17056048
2065	rs4957910
2066	rs7437661
2068	rs843901
2069	rs7732129
2070	rs934804
2071	rs1188303
2072	rs11579200
2073	rs12433746
2074	rs7550297
2075	rs12000040
2078	rs10828708
2079	rs7564572
2080	rs4876847
2081	rs1321177
2082	rs7611956
2085	rs12546462
2086	rs4348723
2087	rs12918695
2088	rs1362315
2089	rs1892879
2091	rs9816936
2092	rs10248854
2094	rs3732481
2095	rs10492862
2096	rs10873052
2098	rs1943706
2099	rs10251313
2101	rs6990710
2102	rs776905
2103	rs1167726
2104	rs2683291
2105	rs9573940
2107	rs10774599
2108	rs2965343
2109	rs17519766
2110	rs7798977
2111	rs158805
2112	rs2497306
2113	rs7461128
2114	rs17100643
2116	rs1818871
2117	rs7565629
2118	rs12053869
2119	rs9467573
2120	rs7223902
2121	rs10006610
2122	rs3752478
2123	rs706341
2124	rs9937539
2125	rs11703432
2126	rs12414289
2127	rs2823583
2128	rs2080549
2129	rs7017573
2130	rs7661347
2131	rs11666326
2132	rs7785299
2134	rs558882
2135	rs2749055
2136	rs6032172
2137	rs7252291
2138	rs13416456
2139	rs13074670
2140	rs12693591
2141	rs6908581
2142	rs4507788
2144	rs7419729
2145	rs12137943
2147	rs1876441
2148	rs2846063
2149	rs9323142
2150	rs4684367
2151	rs1012963
2152	rs12118481
2153	rs9376027
2154	rs257925
2155	rs930526
2156	rs12523674
2157	rs6067651
2158	rs16846748
2160	rs4449666
2161	rs6961290
2162	rs1394573
2163	rs7620307
2164	rs912062
2165	rs1698157
2166	rs2780886
2167	rs7501417
2168	rs16922298
2169	rs1049667
2170	rs16895683
2171	rs3818057
2172	rs2359737
2173	rs2730027
2174	rs263268
2175	rs11231287
2176	rs10501063
2177	rs10505743
2178	rs4664516
2180	rs1229504
2182	rs10781471
2183	rs1263528
2184	rs6968860
2185	rs435081
2186	rs1414927
2187	rs2333875
2188	rs7936974
2189	rs821266
2190	rs1392524
2191	rs6077340
2192	rs12528313
2193	rs955749
2195	rs4544193
2197	rs962503
2198	rs16964215
2201	rs1326062
2202	rs7996379
2203	rs2534567
2204	rs1890364
2205	rs10509354
2206	rs2712334
2207	rs12537620
2209	rs7153562
2210	rs6546579
2212	rs1431082
2214	rs707838
2215	rs16884471
2216	rs1010002
2217	rs16904362
2218	rs2444966
2219	rs17361667
2220	rs4491668
2221	rs11943574
2223	rs208243
2224	rs1426598
2225	rs423403
2226	rs12637725
2227	rs965208
2228	rs10804165
2229	rs547292
2230	rs11579285
2232	rs4937472
2233	rs4766394
2234	rs12927050
2235	rs17020432
2236	rs9686976
2237	rs1932016
2238	rs10997263
2239	rs923177
2241	rs7092160
2242	rs17685235
2243	rs626848
2244	rs9646239
2245	rs1356339
2246	rs679282
2247	rs1387815
2248	rs844347
2249	rs2186829
2250	rs35415
2251	rs6896002
2252	rs1365549
2254	rs10518147
2257	rs1603962
2258	rs10802514
2259	rs6080927
2260	rs16829793
2261	rs197467
2262	rs7163503
2263	rs11721827
2264	rs728255
2265	rs243301
2266	rs12989440
2267	rs7209819
2268	rs12820191
2270	rs716599
2271	rs2602936
2272	rs17160950
2273	rs1483976
2274	rs1329126
2275	rs17815250
2276	rs2351245
2277	rs5757190
2278	rs10505084
2280	rs4891781
2281	rs2783567
2282	rs12200224
2283	rs16868830
2284	rs17047122
2285	rs17338486
2286	rs13093806
2288	rs7541941
2289	rs2154079
2290	rs6108123
2291	rs989017
2292	rs750702
2293	rs13051883
2294	rs3825644
2295	rs10753195
2296	rs17413156
2297	rs1365
2298	rs9830234
2299	rs237609
2302	rs10046086
2305	rs803596
2307	rs2174649
2308	rs191482
2309	rs4671636
2310	rs7192324
2311	rs4293804
2312	rs11712157
2313	rs4881400
2314	rs754363
2315	rs6988825
2316	rs7751261
2318	rs10506546
2319	rs13122545
2321	rs12136689
2322	rs12851406
2323	rs11658524
2324	rs2092107
2326	rs2247423
2328	rs3896022
2329	rs4808168
2330	rs6656036
2331	rs4735639
2332	rs7211449
2333	rs13047640
2334	rs10138206
2337	rs2958187
2338	rs8026782
2339	rs17463683
2340	rs2075982
2341	rs17092290
2342	rs12472538
2343	rs12823264
2345	rs455489
2346	rs7586607
2347	rs9947736
2348	rs10964681
2349	rs1906675
2350	rs16907695
2351	rs12203664
2352	rs11976481
2353	rs1374092
2354	rs7992777
2355	rs2805426
2356	rs760043
2357	rs4854459
2358	rs2703377
2359	rs17020588
2360	rs1405392
2361	rs10228088
2362	rs3890324
2363	rs9454982
2365	rs2163195
2366	rs12214534
2367	rs10902001
2368	rs2300615
2369	rs1189794
2370	rs6461736
2371	rs3764371
2372	rs2278549
2373	rs11039266
2374	rs4841876
2375	rs1152478
2376	rs2161075
2377	rs2271531
2378	rs6447326
2379	rs13190448
2380	rs2340872
2381	rs362987
2382	rs13086489
2384	rs13003527
2385	rs2126345
2386	rs615290
2387	rs7408077
2388	rs11012749
2389	rs2006253
2390	rs9322299
2391	rs6904368
2392	rs12700451
2394	rs2777801
2396	rs2912289
2397	rs2062054
2398	rs4915847
2399	rs11792508
2400	rs10513055
2401	rs11076486
2402	rs10797006
2403	rs780045
2404	rs11568537
2405	rs2578495
2406	rs1263215
2407	rs12458456
2408	rs12049309
2410	rs6478290
2412	rs6471673
2414	rs2077570
2415	rs12363210
2416	rs1002308
2417	rs970332
2418	rs17063918
2422	rs879151
2425	rs5945826
2426	rs1469849
2427	rs16947913
2428	rs10053948
2429	rs17652742
2431	rs1247157
2433	rs12447134
2434	rs2386635
2435	rs2826617
2436	rs3884522
2437	rs7387735
2438	rs1017384
2440	rs1527222
2442	rs11084100
2443	rs3793707
2445	rs10422125
2446	rs13134589
2447	rs7071597
2448	rs17748980
2449	rs1329956
2450	rs7299164
2451	rs13027325
2452	rs6737373
2453	rs7168222
2454	rs3924803
2455	rs7882378
2457	rs1226013
2458	rs721471
2459	rs10985451
2460	rs4865856
2461	rs7250311
2463	rs6938037
2464	rs7832429
2465	rs10100797
2466	rs2885512
2467	rs11731185
2469	rs12162334
2470	rs6805439
2471	rs4891769
2472	rs12678352
2473	rs2901195
2474	rs1035848
2475	rs9838146
2476	rs11762352
2477	rs6913206
2478	rs12289981
2480	rs5928231
2481	rs4695182
2482	rs11659559
[truncated: 48,001 more rows]
