# Supplementary material for: High quality copy number and genotype data from FFPE samples using Molecular Inversion Probe (MIP) microarrays
Source: BMC Med Genomics. 2009 Feb 19;2:8. doi: 10.1186/1755-8794-2-8 (PMC2649948; doi:10.1186/1755-8794-2-8)
Supplement: Additional file 2 — Sample details. [file 1755-8794-2-8-S2.xls]

## Sheet: sup table 1
Supplementary Table 2. Sample details
Source of sample	Individual	Type of preservation	Tissue	Experiment	2p-RSE	passed 2p-RSE?	Genotype Call Rate	passed genotyping call rate?	genotype inconstancies	comment on genotype discordance
CHTN	CHTN - 1	FFPE	Bladder	yw285-1_19	0.1243	high quality	99.5541	passed	0.000100878
CHTN	CHTN - 1	Fresh Frozen	Bladder	yw285-2_24	0.106051	high quality	99.7248	passed	2.0141e-05
CHTN	CHTN - 2	FFPE	Bladder	yw285-1_25	0.142248	high quality	96.017	passed	0.000857669
CHTN	CHTN - 2	Fresh Frozen	Bladder	yw285-2_12	0.102594	high quality	96.3585	passed	0.000437737
CHTN	CHTN - 3	FFPE	Colorectal	yw285-1_33	0.138603	high quality	96.471	passed		no matched normal FFPE
CHTN	CHTN - 3	FFPE	Colorectal	yw285-1_27	0.166884	high quality	96.0371	passed		no matched normal FFPE
CHTN	CHTN - 3	Fresh Frozen	Colorectal	yw285-2_13	0.0979009	high quality	98.0296	passed	6.14679e-05
CHTN	CHTN - 4	FFPE	Colorectal	yw285-1_29	0.135877	high quality	99.769	passed	0.000161057
CHTN	CHTN - 4	Fresh Frozen	Colorectal	yw285-2_18	0.0847737	high quality	99.8694	passed	0.00022123
CHTN	CHTN - 5	FFPE	Kidney	yw285-1_35	0.188069	passed	98.6603	passed	0.00333876
CHTN	CHTN - 5	Fresh Frozen	Kidney	yw285-2_11	0.106504	high quality	99.5179	passed	4.03657e-05
CHTN	CHTN - 6	FFPE	Kidney	yw285-1_32	0.10493	high quality	96.8928	passed	4.14594e-05
CHTN	CHTN - 6	Fresh Frozen	Kidney	yw285-2_16	0.0886391	high quality	99.6204	passed	4.03242e-05
CHTN	CHTN - 7	FFPE	Kidney	yw285-1_30	0.117645	high quality	99.8132	passed	2.01232e-05
CHTN	CHTN - 7	Fresh Frozen	Kidney	yw285-2_14	0.111199	high quality	99.5943	passed	8.06696e-05
CHTN	CHTN - 8	FFPE	Kidney	yw285-1_28	0.167425	high quality	99.3492	passed	0.000181954
CHTN	CHTN - 8	Fresh Frozen	Kidney	yw285-2_20	0.0974028	high quality	99.8514	passed	2.01155e-05
CHTN	CHTN - 9	FFPE	Kidney	yw285-1_26	0.192945	passed	96.5794	passed	0.000811081
CHTN	CHTN - 9	Fresh Frozen	Kidney	yw285-2_17	0.0975555	high quality	97.2202	passed	0.000144619
CHTN	CHTN - 10	FFPE	Liver	yw285-1_20	0.137804	high quality	98.6101	passed	0.000488848
CHTN	CHTN - 10	Fresh Frozen	Liver	yw285-2_21	0.139088	high quality	99.5501	passed	0.000564938
CHTN	CHTN - 11	FFPE	Liver	yw285-1_34	0.136672	high quality	99.773	passed	8.0525e-05
CHTN	CHTN - 11	Fresh Frozen	Liver	yw285-2_15	0.101307	high quality	99.7268	passed	2.01406e-05
CHTN	CHTN - 12	FFPE	Liver	yw285-1_31	0.139007	high quality	95.5852	passed	6.30398e-05
CHTN	CHTN - 12	Fresh Frozen	Liver	yw285-2_23	0.137268	high quality	92.9881	passed	0.000302402
CRUK	CRUK - 1	FFPE	Colorectal	yw292_38	0.156946	high quality	99.8373	passed	0.000100591
CRUK	CRUK - 1	Fresh Frozen	Colorectal	yw273-2_10	0.141619	high quality	99.4898	passed		no matched normal FF
CRUK	CRUK - 2	FFPE	Colorectal	yw286-1_32	0.154024	high quality	97.2483	passed	2.06539e-05
CRUK	CRUK - 2	Fresh Frozen	Colorectal	yw273-2_13	0.162174	high quality	99.7288	passed		no matched normal FF, and sample tracking error, does not match 2 other samples from same individual
CRUK	CRUK - 3	FFPE	Colorectal	yw286-1_27	0.237483	passed	97.7303	passed	0.0116736	normal sample failed genotyping call rate
CRUK	CRUK - 3	Fresh Frozen	Colorectal	yw273-2_08	0.126724	high quality	97.8749	passed		no matched normal FF
CRUK	CRUK - 4	FFPE	Colorectal	yw286-1_30	0.169434	high quality	98.58	passed		no matched normal FFPE
CRUK	CRUK - 4	Fresh Frozen	Colorectal	yw273-2_11	0.143952	high quality	97.4411	passed		no matched normal FF
CRUK	CRUK - 5	FFPE	Colorectal	yw286-1_26	0.256582	failed	93.9101	passed	0.0037643	normal sample failed genotyping call rate
CRUK	CRUK - 5	Fresh Frozen	Colorectal	yw273-2_07	0.140825	high quality	99.1966	passed		no matched normal FF
CRUK	CRUK - 6	FFPE	Colorectal	yw292_44	0.126511	high quality	97.889	passed	0.000102594
CRUK	CRUK - 6	Fresh Frozen	Colorectal	yw273-2_17	0.12901	high quality	97.9091	passed		no matched normal FF
CRUK	CRUK - 7	FFPE	Colorectal	yw286-1_25	0.179418	high quality	99.3954	passed	0.000202077
CRUK	CRUK - 7	Fresh Frozen	Colorectal	yw273-2_06	0.162515	high quality	99.3874	passed		no matched normal FF
CRUK	CRUK - 8	FFPE	Colorectal	yw292_43	0.147697	high quality	99.293	passed	6.06857e-05
CRUK	CRUK - 8	Fresh Frozen	Colorectal	yw273-2_16	0.148648	high quality	99.52	passed		no matched normal FF
CRUK	CRUK - 9	FFPE	Colorectal	yw292_46	0.193957	passed	99.4416	passed	0.000161587
CRUK	CRUK - 9	Fresh Frozen	Colorectal	yw273-2_19	0.131531	high quality	99.6585	passed		no matched normal FF
CRUK	CRUK - 10	FFPE	Colorectal	yw292_42	0.142607	high quality	98.4333	passed	6.12157e-05
CRUK	CRUK - 10	Fresh Frozen	Colorectal	yw273-2_15	0.147872	high quality	99.0781	passed		no matched normal FF
CRUK	CRUK - 11	FFPE	Colorectal	yw292_41	0.146243	high quality	99.7208	passed	2.01418e-05
CRUK	CRUK - 11	Fresh Frozen	Colorectal	yw273-2_14	0.147365	high quality	99.7851	passed		no matched normal FF
CRUK	CRUK - 12	FFPE	Colorectal	yw286-1_28	0.19975	passed	99.767	passed	0.000120795
CRUK	CRUK - 12	Fresh Frozen	Colorectal	yw273-2_09	0.137737	high quality	99.8253	passed		no matched normal FF
CRUK	CRUK - 13	FFPE	Colorectal	yw286-1_39	0.187693	passed	98.6583	passed	0.000122152
CRUK	CRUK - 13	Fresh Frozen	Colorectal	yw273-2_20	0.141589	high quality	99.0439	passed		no matched normal FF
CRUK	CRUK - 14	FFPE	Colorectal	yw286-1_40	0.144258	high quality	99.4175	passed	0.000161626
CRUK	CRUK - 14	Fresh Frozen	Colorectal	yw273-2_21	0.138631	high quality	98.351	passed		no matched normal FF
CRUK	CRUK - 15	FFPE	Colorectal	yw292_48	0.179264	high quality	99.2829	passed	0.000222537
CRUK	CRUK - 15	Fresh Frozen	Colorectal	yw273-2_22	0.163427	high quality	98.7185	passed		no matched normal FF
CRUK	CRUK - 16	FFPE	Colorectal	yw292_45	0.176931	high quality	98.9274	passed	0.000203033
CRUK	CRUK - 16	Fresh Frozen	Colorectal	yw273-2_18	0.138592	high quality	97.1659	passed		no matched normal FF
CRUK	CRUK - 17	FFPE	Colorectal	yw286-1_31	0.142805	high quality	99.7871	passed	0.000100642
CRUK	CRUK - 17	Fresh Frozen	Colorectal	yw273-2_12	0.149023	high quality	99.8032	passed		no matched normal FF
Dana Farber	Dana Farber - 1	FFPE	Breast	yw285-2_41	0.243041	passed	95.5531	passed	0.00159754
Dana Farber	Dana Farber - 2	FFPE	Breast	yw285-1_01	0.18936	passed	91.1603	passed	0.00771163
Dana Farber	Dana Farber - 3	FFPE	Breast	yw285-1_02	0.18595	passed	90.5417	passed	0.00159723
Dana Farber	Dana Farber - 4	FFPE	Breast	yw285-1_03	0.218669	passed	94.131	passed	0.0040542
Dana Farber	Dana Farber - 5	FFPE	Breast	yw285-2_45	0.148484	high quality	98.3992	passed	0.00026536
Dana Farber	Dana Farber - 6	FFPE	Breast	yw285-1_05	0.213405	passed	93.7032	passed	0.00407271
Leader	Leader - 1	FFPE	Kidney	yw292_11	0.194435	passed	98.9214	passed	0.000304569
Leader	Leader - 2	FFPE	Kidney	yw292_02	0.259258	failed	98.3108	passed	0.00147946	normal and tumor appear to have been switched
Leader	Leader - 3	FFPE	Kidney	yw292_17	0.52546	failed	78.5205	failed	0.0170363	both normal and tumor failed genotyping call rate
Leader	Leader - 4	FFPE	Kidney	yw292_09	0.206542	passed	97.9292	passed	0.00102551
Leader	Leader - 5	FFPE	Kidney	yw292_13	0.261179	failed	96.3324	passed	0.203499	sample tracking error, "matched normal" really from Leader-4
Leader	Leader - 6	FFPE	Kidney	yw292_15	0.155241	high quality	99.5501	passed	0.000121058
Leader	Leader - 7	FFPE	Kidney	yw292_01	0.306576	failed	97.8247	passed	0.000595434
Leader	Leader - 8	FFPE	Kidney	yw292_06	0.344697	failed	84.2047	failed		no matched normal FFPE
Leader	Leader - 9	FFPE	Kidney	yw292_04	0.1448	high quality	96.6859	passed	0.00020774
Leader	Leader - 10	FFPE	Kidney	yw292_08	0.146208	high quality	99.6344	passed	0.000100796
Leader	Leader - 11	FFPE	Kidney	yw292_03	0.183998	passed	99.4818	passed	0.000242282
Leader	Leader - 12	FFPE	Kidney	yw292_05	0.142474	high quality	99.8453	passed	6.035e-05
Leader	Leader - 13	FFPE	Kidney	yw292_07	0.254706	failed	98.5237	passed		no matched normal FFPE
MDACC set 1	MDACC set 1 - 1	FFPE	Breast	yw291_41	0.195767	passed	98.8089	passed	0.00794812	normal sample failed genotyping call rate
MDACC set 1	MDACC set 1 - 2	FFPE	Breast	yw291_42	0.15744	high quality	95.5852	passed	6.30398e-05
MDACC set 1	MDACC set 1 - 3	FFPE	Breast	yw291_43	0.163218	high quality	96.2038	passed	0.000521953
MDACC set 1	MDACC set 1 - 4	FFPE	Breast	yw291_44	0.151121	high quality	96.5111	passed	0.000208117
MDACC set 1	MDACC set 1 - 5	FFPE	Breast	yw291_45	0.166677	high quality	97.9673	passed	0.000225525	"normal" and "tumor" samples both appear to be tumor
MDACC set 1	MDACC set 1 - 6	FFPE	Breast	yw291_46	0.178256	high quality	97.0816	passed	0.000889643
MDACC set 1	MDACC set 1 - 7	FFPE	Breast	yw291_47	0.161938	high quality	97.8629	passed	0.000574677
MDACC set 1	MDACC set 1 - 8	FFPE	Breast	yw291_48	0.144148	high quality	99.5541	passed	0.000464037
MDACC set 2	MDACC set 2 - 1	FFPE	Breast	yw285-2_25	0.271761	failed	85.4922	passed		no matched normal FFPE
MDACC set 2	MDACC set 2 - 2	FFPE	Breast	yw289-1_48	0.166221	high quality	97.9352	passed		no matched normal FFPE
MDACC set 2	MDACC set 2 - 3	FFPE	Breast	yw291_22	0.509163	failed	73.704	failed		no matched normal FFPE
MDACC set 2	MDACC set 2 - 4	FFPE	Breast	yw291_30	0.205053	passed	99.4456	passed		no matched normal FFPE
MDACC set 2	MDACC set 2 - 5	FFPE	Breast	yw285-2_35	0.176256	high quality	98.4132	passed		no matched normal FFPE
MDACC set 2	MDACC set 2 - 6	FFPE	Breast	yw289-1_43	0.146921	high quality	98.9214	passed	0.000121827
MDACC set 2	MDACC set 2 - 7	FFPE	Breast	yw285-2_36	0.152156	high quality	99.1022	passed	0.000182408
MDACC set 2	MDACC set 2 - 8	FFPE	Breast	yw289-1_41	0.139968	high quality	96.0592	passed	0.000230005
MDACC set 2	MDACC set 2 - 9	FFPE	Breast	yw285-2_30	0.161366	high quality	99.3231	passed	4.04449e-05
MDACC set 2	MDACC set 2 - 9	FFPE	Breast	yw285-2_26	0.170236	high quality	99.2548	passed		duplicate sample
MDACC set 2	MDACC set 2 - 10	FFPE	Breast	yw285-2_32	0.166704	high quality	96.9992	passed	0.00026919
MDACC set 2	MDACC set 2 - 10	FFPE	Breast	yw285-2_28	0.176493	high quality	97.3728	passed		duplicate sample
MDACC set 2	MDACC set 2 - 11	FFPE	Breast	yw285-2_33	0.210248	passed	86.85	passed	0.0131129
MDACC set 2	MDACC set 2 - 12	FFPE	Breast	yw289-1_42	0.157873	high quality	98.9355	passed	0.000223319
MDACC set 2	MDACC set 2 - 12	FFPE	Breast	yw285-2_31	0.167503	high quality	97.5737	passed		duplicate sample
MDACC set 2	MDACC set 2 - 13	FFPE	Breast	yw285-2_27	0.184101	passed	96.9329	passed	0.000476585
MDACC set 2	MDACC set 2 - 14	FFPE	Breast	yw285-2_34	0.192426	passed	98.3128	passed	0.000572047
MDACC set 2	MDACC set 2 - 15	FFPE	Breast	yw289-1_44	0.168396	high quality	99.2649	passed	0.000242812
MDACC set 2	MDACC set 2 - 16	FFPE	Breast	yw289-1_45	0.153336	high quality	99.068	passed	0.000324392
MDACC set 2	MDACC set 2 - 17	FFPE	Breast	yw289-1_46	0.281873	failed	90.2063	passed	0.01572
MDACC set 2	MDACC set 2 - 18	FFPE	Breast	yw285-2_29	0.164341	high quality	95.065	passed	0.000781745
MDACC set 2	MDACC set 2 - 19	FFPE	Breast	yw289-1_39	0.141711	high quality	96.1938	passed		no matched normal FFPE
MDACC set 2	MDACC set 2 - 19	FFPE	Breast	yw291_23	0.163395	high quality	93.5586	passed		no matched normal FFPE
MDACC set 2	MDACC set 2 - 20	FFPE	Breast	yw289-1_40	0.168246	high quality	98.4273	passed		no matched normal FFPE
MDACC set 2	MDACC set 2 - 20	FFPE	Breast	yw291_24	0.246526	passed	94.8621	passed		no matched normal FFPE
MDACC set 2	MDACC set 2 - 21	FFPE	Breast	yw291_27	0.137904	high quality	99.7208	passed		no matched normal FFPE
MDACC set 2	MDACC set 2 - 21	FFPE	Breast	yw289-1_47	0.314203	failed	96.3886	passed		no matched normal FFPE
UCSF	UCSF - 1	FFPE	Liver metastases of colorectal tumor	yw289-1_01	0.11219	high quality	99.2207	passed	8.09733e-05
UCSF	UCSF - 1	Fresh Frozen	Liver metastases of colorectal tumor	yw289-1_03	0.0921765	high quality	99.5621	passed	2.01739e-05
UCSF	UCSF - 2	Fresh Frozen	Liver metastases of colorectal tumor	yw289-1_06	0.125823	high quality	98.347	passed	2.04232e-05
UCSF	UCSF - 3	FFPE	Liver metastases of colorectal tumor	yw289-1_08	0.114096	high quality	99.6405	passed	0.242622	sample tracking error, this sample does not match 3 other samples from the individual
UCSF	UCSF - 3	Fresh Frozen	Liver metastases of colorectal tumor	yw289-1_10	0.126758	high quality	94.607	passed	0.000169844
UCSF	UCSF - 4	FFPE	Liver metastases of colorectal tumor	yw289-1_12	0.115096	high quality	92.6547	passed	8.67115e-05
UCSF	UCSF - 4	Fresh Frozen	Liver metastases of colorectal tumor	yw289-1_14	0.100621	high quality	98.5659	passed	0.000122267
UCSF	UCSF - 5	FFPE	Liver metastases of colorectal tumor	yw289-1_16	0.135649	high quality	98.9495	passed	6.08964e-05
UCSF	UCSF - 5	Fresh Frozen	Liver metastases of colorectal tumor	yw289-1_18	0.132885	high quality	98.359	passed	6.1262e-05
UCSF	UCSF - 6	FFPE	Liver metastases of colorectal tumor	yw289-1_20	0.123996	high quality	99.0218	passed	0.000121704
UCSF	UCSF - 6	Fresh Frozen	Liver metastases of colorectal tumor	yw289-1_22	0.128225	high quality	99.8956	passed	2.01066e-05
UCSF	UCSF - 7	FFPE	Liver metastases of colorectal tumor	yw289-1_24	0.108906	high quality	99.6806	passed	2.01499e-05
UCSF	UCSF - 7	Fresh Frozen	Liver metastases of colorectal tumor	yw289-1_26	0.168768	high quality	99.8654	passed	4.02253e-05
UCSF	UCSF - 8	FFPE	Liver metastases of colorectal tumor	yw289-1_28	0.105976	high quality	99.7068	passed	2.01446e-05
UCSF	UCSF - 8	Fresh Frozen	Liver metastases of colorectal tumor	yw289-1_30	0.105855	high quality	99.4035	passed	2.02061e-05
UCSF	UCSF - 9	FFPE	Liver metastases of colorectal tumor	yw289-1_32	0.11939	high quality	99.4015	passed		no matched normal FFPE
UCSF	UCSF - 9	Fresh Frozen	Liver metastases of colorectal tumor	yw289-1_33	0.099204	high quality	99.0921	passed	2.02696e-05
UCSF	UCSF - 10	FFPE	Liver metastases of colorectal tumor	yw289-1_35	0.117647	high quality	95.7258	passed	8.39296e-05
UCSF	UCSF - 10	Fresh Frozen	Liver metastases of colorectal tumor	yw289-1_37	0.0998659	high quality	98.0738	passed	2.04801e-05
Table Headings:
Source of sample: see methods for more details
Individual: unique identifier for individual from whom the sample was taken
Type of preservation: Fresh frozen or FFPE (Formalin-Fixed Paraffin Embedded)
Tissue: tissue type of the sample
Experiment: unique experiment identifier used in supplementary table 3 which provides full copy number data
2p-RSE: samples quality metric
passed 2p-RSE?: did sample pass threshold?
Genotype Call Rate: percentage of markers for which we could make a genotype call
passed genotyping call rate?: did sample pass threshold?
genotype inconsistencies: percentage of genotypes in tumor that were impossible with genotypes found in normal tissue
comment on genotype discordance: comment
