# Supplementary material for: High quality copy number and genotype data from FFPE samples using Molecular Inversion Probe (MIP) microarrays
Source: BMC Med Genomics. 2009 Feb 19;2:8. doi: 10.1186/1755-8794-2-8 (PMC2649948; doi:10.1186/1755-8794-2-8)
Supplement: Additional file 3 — Converting between true and apparent CN and AR given y% contamination with normal DNA and an approximately diploid tumor. [file 1755-8794-2-8-S3.xls]

## Sheet: Sheet1
Converting between true and apparent CN and AR given y% contamination with normal DNA and an approximately diploid tumor
True CN	True AR	Apparent CN	Apparent AR
1	1899-12-31 01:00:00	1+y	y
2	1899-12-31 02:00:00	2	y/(2-y)
2	1899-12-31 01:01:00	2	1
3	1899-12-31 03:00:00	3-y	y/(3-2y)
3	1899-12-31 02:01:00	3-y	1/(2-y)
4	1899-12-31 04:00:00	4-2y	y/(4-3y)
4	1899-12-31 03:01:00	4-2y	1/(3-y)
4	1899-12-31 02:02:00	4-2y	1
5	1899-12-31 05:00:00	5-3y	y/(5-4y)
5	1899-12-31 04:01:00	5-3y	1/(4-3y)
5	1899-12-31 03:02:00	5-3y	(2-y)/(3-2y)
