# Supplementary material for: High quality copy number and genotype data from FFPE samples using Molecular Inversion Probe (MIP) microarrays
Source: BMC Med Genomics. 2009 Feb 19;2:8. doi: 10.1186/1755-8794-2-8 (PMC2649948; doi:10.1186/1755-8794-2-8)
Supplement: Additional file 4 — Complete Copy Number data. [file 1755-8794-2-8-S4.zip]

Archive with 1 entries (1 files):
- Additional file 4.txt
