# Supplementary material for: High quality copy number and genotype data from FFPE samples using Molecular Inversion Probe (MIP) microarrays
Source: BMC Med Genomics. 2009 Feb 19;2:8. doi: 10.1186/1755-8794-2-8 (PMC2649948; doi:10.1186/1755-8794-2-8)
Supplement: Additional file 4 — Complete Copy Number data. [file 1755-8794-2-8-S4.zip › Additional file 4.txt]

Assay Id	Chrom	Chrom.Pos	yw285-1_19_CopyNumber	yw285-1_20_CopyNumber	yw285-1_34_CopyNumber	yw285-1_31_CopyNumber	yw285-1_25_CopyNumber	yw285-1_33_CopyNumber	yw285-1_29_CopyNumber	yw285-1_35_CopyNumber	yw285-1_32_CopyNumber	yw285-1_30_CopyNumber	yw285-1_28_CopyNumber	yw285-1_26_CopyNumber	yw292_38_CopyNumber	yw292_42_CopyNumber	yw292_41_CopyNumber	yw286-1_28_CopyNumber	yw286-1_39_CopyNumber	yw286-1_40_CopyNumber	yw292_48_CopyNumber	yw292_45_CopyNumber	yw286-1_31_CopyNumber	yw286-1_32_CopyNumber	yw286-1_27_CopyNumber	yw286-1_30_CopyNumber	yw286-1_26_CopyNumber	yw292_44_CopyNumber	yw286-1_25_CopyNumber	yw292_43_CopyNumber	yw292_46_CopyNumber	yw285-2_41_CopyNumber	yw285-1_01_CopyNumber	yw285-1_02_CopyNumber	yw285-1_03_CopyNumber	yw285-2_45_CopyNumber	yw285-1_05_CopyNumber	yw292_11_CopyNumber	yw292_08_CopyNumber	yw292_03_CopyNumber	yw292_05_CopyNumber	yw292_07_CopyNumber	yw292_02_CopyNumber	yw292_17_CopyNumber	yw292_09_CopyNumber	yw292_13_CopyNumber	yw292_15_CopyNumber	yw292_01_CopyNumber	yw292_06_CopyNumber
19503	chr01	chr01.002201241	2.32	3.75	3.05	2.36	1.24	1.88	2.17	2.03	2.26	1.9	1.92	1.83	2.55	1.97	1.55	2.49	2.46	1.86	2.35	2.43	1.72	2.04	2.75	2.41	2.72	2.22	1.82	2.33	2.9	4.04	1.2	2.21	2.27	1.74	1.7	2.18	3.21	2.51	2.04	2.96	2.74	2.4	2.31	2.49	3.15	1.63	3.16
50000	chr01	chr01.002779554	2.71	2.21	2.27	1.55	1.65	1.92	1.87	1.69	2.38	2.25	1.5	1.69	1.56	1.48	1.28	2.16	1.5	1.44	1.83	1.73	1.64	1.33	1.54	1.72	1.7	2.23	1.43	2.24	1.36	1.7	1.31	1.66	2.12	1.55	1.21	1.96	1.82	2.56	2.03	3.16	2.13	3.59	1.96	1.65	2.01	2.46	3.49
35766	chr01	chr01.002905810	2.55	2.64	2.61	1.87	1.73	2.41	2.26	1.97	2.91	2.41	1.42	2.15	2.79	2.43	1.84	2.59	2.24	2.17	2.83	2.82	1.96	2.46	3.05	2.84	2.66	2.57	2.09	2.1	2.3	1.86	1.03	1.69	1.52	1.5	1.12	2.29	2.08	2.17	2.49	1.16	1.89	3.38	2.51	2.3	1.85	1.34	2.97
53523	chr01	chr01.003097040	2.27	2.57	2.68	1.92	1.54	2.14	2.04	2.39	2.78	1.6	1.74	2	2.6	2.32	1.56	3.31	2.53	1.85	3.22	2.57	1.76	1.93	2.46	2.59	2.32	1.88	1.86	2.26	2.55	3.68	0.94	1.44	2.31	1.75	1.55	1.93	2.4	2.65	2.03	3.02	2.37	3.81	2.57	2.42	2.2	1.74	5.42
56321	chr01	chr01.003117988	2.24	2.01	1.7	1.88	1.26	1.64	1.81	1.22	2.7	2.56	1	1.13	2.43	2.21	1.46	2	1.75	1.78	2.73	2.13	1.36	1.73	1.55	2.79	1.48	2.21	2.18	2.68	1.9	3.09	1.05	1.57	2.13	1.74	1.51	1.45	2.52	3.12	2.45	2.86	2.39	4.02	2.01	1.52	1.79	1.54	3.36
403	chr01	chr01.003128433	2.2	2.54	2.43	1.8	1.26	1.84	2.26	1.66	2.63	2.08	1.54	1.68	3.05	2.11	2.06	2.59	2.8	1.95	3.61	1.94	2.45	2.5	2.47	3.62	2.5	1.96	2.69	2.46	2	5.49	1.25	1.94	2.03	1.3	1.41	1.74	2.99	2.89	2.27	1.86	2.38	7.21	2.76	3	1.51	1.41	5.04
17030	chr01	chr01.003211662	2.12	2.61	3.16	1.83	1.33	1.72	2.35	2.02	2.29	1.97	2.31	1.92	2.46	2.07	1.54	2.67	1.48	1.64	2.4	1.91	1.35	1.54	2.17	1.95	2.09	2.14	1.58	2.04	1.98	3.07	0.84	1.56	1.82	1.36	1.67	1.89	2.63	2.17	2.38	2.53	2.68	7.49	3.21	2.5	2.25	1.39	4.72
3623	chr01	chr01.003231532	2.34	3.33	2.35	2.53	1.16	2.14	2.1	1.55	2.93	2.22	1.25	1.74	2.29	2.42	1.57	3.63	3.39	1.93	2.75	2.27	1.85	2.19	2.46	2.85	2.48	1.95	2.77	2.77	2.06	3.82	0.92	1.62	1.94	1.73	1.81	1.02	2.21	2.66	1.94	2.95	1.4	4.56	2.49	1.15	1.66	0.56	1.71
19359	chr01	chr01.003275261	2.63	2.42	2.58	2.22	1.33	1.71	1.37	1.48	3.05	2.61	1.38	1.3	2.2	2.24	1.51	2.76	2.76	2.23	1.97	1.89	2	2.52	3.02	3.01	2.17	1.97	2.86	1.96	1.61	4.99	0.61	1.04	2.82	1.58	1.68	1.88	2.4	2.21	2.06	1.59	2.57	4.85	1.95	2.96	1.5	1.75	3.17
6163	chr01	chr01.003282340	3.8	3.2	2.33	2.39	1.99	2.3	2.05	2.24	2.61	1.98	2.06	1.45	2.35	2.36	1.66	2.09	2	1.53	3.05	2.03	1.18	1.85	1.82	1.8	1.89	2.23	1.71	2.31	1.72	2.75	0.86	1.36	2.26	1.86	1.39	1.92	2.16	2.57	2.13	3.03	2.24	3.75	2.48	1.76	1.91	1.67	3.2
19690	chr01	chr01.003282834	2.29	2.45	2.3	2.11	2.57	2.44	2.07	2.37	2.58	1.62	2.28	2.47	2.29	1.68	1.38	2.7	2.42	2.24	1.62	1.4	1.9	2.27	2.76	2.42	2.65	1.8	1.77	1.86	1.41	3.43	1.41	1.93	2.06	1.44	1.23	1.63	2.55	1.77	1.9	1.23	1.82	1.69	1.78	2.05	2.28	1.05	1.93
29477	chr01	chr01.003336071	2.73	2.79	3.11	1.67	1.57	1.92	2.18	3.3	1.92	1.86	2.15	2.66	2.55	1.83	1.76	3.14	2.83	1.73	2.56	2.25	2.23	1.94	2.68	3.52	2.74	1.92	1.59	2.31	2.35	3.02	1.44	2.28	2.69	1.16	1.69	1.69	2.65	2.2	2.2	2.2	2.17	3.04	2.62	1.85	2.63	2.39	3.97
3325	chr01	chr01.003474142	2.06	1.4	2.88	2.27	1.93	2.35	2.59	3.39	2.29	2.06	2.2	0.98	2.55	1.64	1.71	1.88	1.54	1.51	2.08	2.85	1.33	1.47	2.17	1.93	1.77	1.76	1.55	1.55	2.94	4.35	1.53	1.53	3.59	1.5	2.59	1.58	2.41	2.35	2.01	2.43	5.09	9.19	2.47	3.53	2.42	2.82	4.34
26868	chr01	chr01.003577781	1.18	1.82	1.62	1.62	1.63	2.14	2.39	1.73	2.62	2.32	2.07	1.5	2.73	4.6	1.92	3.2	2.45	2.19	3.78	2.45	1.71	1.26	2.37	2.11	2.86	2.69	1.95	2.31	1.27	2.84	2.09	2.46	3.02	2.44	3.05	1.66	2.38	0.82	1.92	2.04	0.78	-5.38	1.94	9.08	2.39	0.5	3.05
2919	chr01	chr01.003705227	2.45	1.9	1.95	2.03	1.65	1.88	1.45	1.26	2.35	2.26	1.28	1.85	1.93	1.81	1.33	1.88	1.37	1.82	1.91	1.99	1.58	1.42	1.4	2.04	1.15	1.81	1.64	1.8	1.38	4.29	0.96	1.5	1.8	1.63	0.73	0.67	2.25	2.98	2.19	2.25	1.25	10.6	2.05	1.47	2.36	1.74	2.19
23774	chr01	chr01.003778201	2.27	2.12	2.48	2.06	1.22	1.92	1.81	1.53	2.54	2.52	1.87	1.91	2.42	1.85	1.46	3.07	2.66	1.84	2.31	2.27	1.52	1.85	2.06	2.29	1.75	2.1	1.79	2.05	1.76	2.6	1.34	1.8	2.07	1.68	1.6	1.48	2.25	2.5	2.29	2.11	2.65	1.65	2.03	2.07	2.11	1.28	1.91
16	chr01	chr01.003835306	1.71	2.46	2.25	2.03	1.51	2.12	1.99	2.07	2.27	1.46	1.34	1.74	1.87	1.95	1.49	2.32	2.04	1.75	2.95	1.48	1.43	1.54	1.67	1.95	1.82	2.27	1.55	2.64	1.48	2.75	1.57	2.64	2.09	1.57	1.47	1.96	2.33	1.98	2.09	3.28	2.28	2.07	2.22	1.71	2.14	2.03	3.66
4211	chr01	chr01.003963329	2.02	2.8	2.7	1.95	1.49	1.93	2.14	2.37	3.61	2.18	1.5	2.08	2.67	2.07	1.62	2.15	2.11	1.69	3.27	2.39	1.49	1.73	1.67	2.19	1.85	2.44	1.73	2.66	2.17	2.39	1.09	2.24	1.7	1.57	1.35	2.15	1.92	2.33	2.56	2.53	1.76	2.29	2.81	2.15	2.14	1.88	2.88
40568	chr01	chr01.004031867	2.78	1.87	2.02	1.6	1.36	1.37	1.93	1.49	2.74	2.55	1.11	1.31	2.57	1.88	1.87	2.46	1.83	1.51	2.47	2.46	1.76	1.94	1.02	2.83	1.23	2.48	2.05	2.76	2.25	1.65	0.77	1.82	1.58	1.86	1.4	1.84	1.64	2.66	2.33	3.19	1.99	3.13	2	2.42	2.03	1.78	2.33
45083	chr01	chr01.004117544	2.22	2.81	3.03	1.4	1.75	1.84	2.02	2.4	2.93	2.05	1.77	2.48	1.69	1.7	0.92	2.51	1.84	1.92	1.44	2.51	1.82	1.48	2.14	2.15	2.64	1.69	1.45	1.51	1.86	2.32	1.76	1.97	1.66	1.18	1.12	2.77	2.12	1.54	2.21	0.93	1.68	1.74	1.85	2.59	2.27	1.17	2.67
29117	chr01	chr01.004147083	2.47	2.14	1.75	1.38	1.43	1.59	1.48	1.43	2.54	2.18	1.31	1.57	1.6	2.21	1.27	1.95	1.65	1.46	2.21	1.77	1.36	1.42	1.66	1.79	1.51	1.99	1.28	2.39	1.41	1.74	1.69	1.6	1.77	1.54	1.12	2.14	2	2.45	2.45	2.48	1.92	2.02	2.28	2	1.91	1.74	2.16
23814	chr01	chr01.004165056	2.28	1.81	1.76	1.63	1.54	2.21	2.05	1.84	2.35	1.77	1.58	1.69	1.98	1.69	1.23	2.64	2.54	2.31	1.78	2.44	1.88	1.44	1.96	2.03	1.96	1.87	1.82	1.87	1.56	2.07	1.43	1.66	2.27	1.78	1.42	2.04	1.82	2.06	1.81	1.77	2.93	1.1	2.01	2.41	2.06	1.93	1.32
56917	chr01	chr01.004179907	1.87	4.95	2.41	1.23	3.1	1.64	2.32	2.76	2.99	2.06	2.83	3.86	1.1	1.88	0.98	2.17	1.77	1.22	2.76	1.46	2.94	0.94	1.61	1.42	3.54	1.28	0.6	2.66	1.06	1.63	4.5	3.28	1.76	1.56	1.44	2.44	2.67	1.55	3.15	2.68	1.71	1.58	1.9	2.64	2.16	1.59	3.44
22144	chr01	chr01.004200272	1.97	2.17	2.22	2.18	1.39	1.71	1.68	1.49	2.49	1.87	2.04	2.33	2.02	1.8	1.78	1.78	1.81	1.76	1.96	2.14	1.44	1.75	2.28	2.12	2	2.46	1.87	1.91	1.66	1.73	0.88	1.66	2.26	1.14	1.22	1.48	2.68	1.96	1.96	1.72	0.85	2.23	2.23	2.12	1.6	0.74	2.19
23524	chr01	chr01.004204373	2.82	2.35	2.02	1.95	1.39	1.9	1.75	1.28	2.61	1.85	1.39	1.51	2.41	1.38	1.44	2.45	2.36	2.24	1.44	1.43	2.02	2.21	2.44	2.88	2.18	1.79	2.41	1.49	1.4	1.85	0.96	1.84	1.75	1.6	1.38	1.51	2.35	2.02	2.49	1.61	1.2	3.1	1.84	1.57	1.86	1.27	2.12
8390	chr01	chr01.004205677	1.95	2.1	2.33	1.71	1.5	1.72	1.81	1.46	2.14	2.12	1.57	1.84	2.05	2.13	1.57	2.02	1.81	1.78	2.32	2.66	1.71	1.56	2.11	2.33	1.61	2.18	2.06	2.54	2.13	2.24	1.1	1.42	1.59	1.58	1.33	1.82	2.04	2.9	2.5	2	1.93	3.99	2.63	2.88	1.95	1.24	2.1
16052	chr01	chr01.004305608	2.37	2.31	2.71	1.66	1.41	2.54	2.16	2.86	3.01	1.7	2.04	1.95	2.6	1.57	1.28	2.36	2.22	2.6	1.74	2.1	2.05	2.31	2.38	3.02	2.07	1.85	1.94	1.59	2.44	1.98	1.2	1.65	2.28	1.42	1.35	1.91	2.56	1.93	1.81	2.28	2.32	4.28	2.32	2.21	2.21	1.95	2.99
375	chr01	chr01.004311260	2.06	2.07	2.64	1.99	1.34	2.07	1.97	2.29	2.87	2.19	1.71	2.49	2.28	1.91	1.33	2.72	2.05	1.94	2.22	2.53	1.52	1.46	1.81	2.18	1.71	1.73	1.82	1.75	2.05	2.01	1.14	1.47	2	1.52	1.17	2.03	2.22	2.49	2.11	2.52	1.96	2.22	2.63	2.07	1.93	1.67	3.32
16981	chr01	chr01.004314592	2.34	2.03	3.09	1.56	1.61	1.98	2.39	1.64	2.69	1.71	1.44	2.33	1.75	1.95	1.01	2.63	1.83	2.17	2.49	1.63	2.07	1.57	2.37	1.79	1.6	2.06	1.48	1.95	1.05	1.62	0.91	1.11	1.1	1.28	0.95	1.92	2.02	2.45	2.29	1.84	1.48	8.57	2.35	2.45	2.55	0.93	4.02
20596	chr01	chr01.004344225	3.3	2.04	1.58	1.41	1.23	1.77	1.59	1.27	1.97	2.14	1.08	1.25	1.58	1.43	1.87	1.41	1.66	1.37	1.79	1.21	1.31	1.44	0.96	1.92	0.9	2.18	1.55	1.65	1.29	2.63	0.99	0.93	2.36	1.7	2.12	1.7	2.24	1.91	2.28	1.63	2.81	7.02	2.22	1.75	1.57	8.09	2.04
849	chr01	chr01.004381807	1.99	1.91	1.7	2.15	1.56	1.87	1.67	1.63	2.51	2.15	1.52	1.96	2.39	1.79	1.67	2.1	2.33	2.06	1.55	1.79	1.76	1.77	2.67	2.45	2.67	1.97	2.17	1.97	1.58	1.92	1.01	1.48	1.71	1.75	1.31	1.67	2.16	1.56	1.65	2.01	1.66	2.89	1.89	2.22	1.74	1.63	2.33
3927	chr01	chr01.004400994	2.16	2.86	2.62	1.27	2.05	2.75	2.16	2.09	3.26	1.78	2.28	3.35	2.75	1.97	1.65	2.89	2.33	1.47	2.44	1.75	1.8	1.96	2.38	4.31	2.67	2.12	1.35	1.84	1.74	2.29	2.3	2.6	1.68	1.27	1.6	2.22	2.62	2.3	2.61	1.74	1.12	5.37	2.95	2.13	2.21	1.13	4.54
44273	chr01	chr01.004414467	2.51	1.99	1.98	1.77	2.21	1.74	2.05	1.54	2.89	1.92	1.44	1.73	3.18	1.3	1.49	1.77	1.59	1.11	1.86	2.65	1.23	1.49	2.43	2.09	1.47	1.52	1.68	1.51	2.58	1.42	1.34	1.21	2.7	1.28	1.74	1.93	2.15	2.06	1.57	1.65	2.28	2.78	1.82	2.01	2.58	2.29	1.58
59745	chr01	chr01.004466074	2.21	2.28	2.55	1.85	1.55	2.16	2.23	2.21	2.47	1.63	1.46	1.87	2.83	1.86	1.52	3.1	2.49	2.05	2.22	1.79	2.27	2.28	2.63	2.71	3.1	2.15	1.99	1.98	1.63	2.42	1.1	1.79	2.18	1.68	1.7	2.65	2.06	1.89	1.9	2.01	2.28	3.71	2.22	2.26	2.65	1.77	3.11
47069	chr01	chr01.004469306	2.23	2.13	2.02	1.57	1.42	1.56	1.88	1.31	2.95	2.27	1.39	1.85	2.1	1.94	1.13	2.6	2.25	2.04	1.63	1.72	1.5	1.36	1.53	2.26	2.24	1.8	1.57	1.88	1.63	1.5	1.61	1.77	1.73	1.67	0.96	1.78	2.19	2.3	2.33	1.9	1.52	2.45	2.3	1.4	2.45	1.44	2.96
44274	chr01	chr01.004496979	2.21	2.18	2.71	1.61	0.92	1.68	2.06	1.78	2.72	1.91	1.85	2.21	1.98	1.85	1.4	2.43	2.02	1.81	1.87	2.29	1.52	1.8	2.57	1.6	2.35	1.94	1.44	1.8	2.11	1.71	1.41	1.73	1.6	1.66	1	2.26	1.85	1.81	2.21	1.97	1.94	1.52	2.21	1.87	2.31	1.64	2.84
44275	chr01	chr01.004529095	2.09	1.67	2.21	2.01	1.88	2.64	2.46	1.78	2.29	2.68	2.66	2.03	2.4	1.85	1.12	2.69	2.66	2.09	1.72	1.53	1.7	1.48	1.43	2.02	1.75	1.75	1.85	1.74	1.03	1.41	1.2	1.78	1.75	1.44	1.14	1.39	3.07	3.05	2.38	2.02	1.3	2.91	3.21	1.13	3.4	1.2	1.6
9941	chr01	chr01.004618535	2.31	2.06	2.14	1.46	1.52	2	1.75	1.65	2.14	2.14	1.2	1.59	2.08	1.76	1.24	2.7	2.12	1.78	1.92	2.05	1.56	1.66	1.75	2.4	1.81	2.44	2.09	2.25	1.46	2.42	1.45	1.37	1.68	1.76	1.25	1.67	1.9	2.25	2.39	2.29	1.99	4.18	2.51	1.43	1.74	1.48	1.98
17378	chr01	chr01.004654667	2.11	2.26	2.79	1.85	1.24	2.06	2.09	2.26	2.49	2.04	1.89	2.28	1.94	2.03	1.53	2.88	1.97	1.81	2.5	3.31	1.77	1.91	2.48	2.31	2.27	2	1.73	2.5	2.26	1.84	1.15	1.64	1.62	1.56	1.25	2.15	2.21	2.05	2.08	2.6	1.74	2.51	2.72	2.08	2.01	1.4	4.55
29621	chr01	chr01.004699402	1.94	2.8	2.88	2.43	1.18	2.48	2.31	2.8	2.48	2.11	1.64	2.35	1.86	2.19	2.45	2.78	2.11	2.01	3.22	2.25	2.36	3.03	1.75	3.67	1.76	3.52	2.27	2.65	1.81	1.93	1.06	1.33	2.42	1.33	1.5	2.19	2.84	2.23	3.03	1.96	1.85	11.12	2.19	2.97	1.44	1.27	2.8
8727	chr01	chr01.004749541	2.36	1.57	2.65	1.79	1.5	1.8	2.18	1.26	2.96	2.44	1.45	1.4	2.37	2.18	1.12	3.14	2.18	1.87	3.11	2.73	1.44	1.6	1.76	2.39	1.16	1.69	2.21	2.33	2.03	2.73	0.94	1.33	1.48	1.2	0.85	1.89	2.75	3.13	2.53	1.27	1.03	17.65	2.66	1.95	3.34	0.76	1.95
42905	chr01	chr01.004792412	2.26	2.78	2.23	1.82	2.56	2.09	2.18	2.33	2.44	2.01	1.61	1.76	2.05	1.66	1.32	2.71	2.21	1.66	1.99	1.76	2.4	2.22	2.03	3.01	2.52	1.86	1.82	1.79	1.56	2.11	1.7	1.62	2.94	1.6	1.81	1.68	2.29	1.91	2.27	1.88	2.1	1.99	2.07	2.24	1.95	1.51	1.88
16203	chr01	chr01.004802399	2.27	1.58	2.14	1.69	1.51	1.88	2.05	1.95	2.22	2.15	1.11	1.37	1.9	1.54	1.37	1.91	1.63	1.76	1.94	1.62	1.28	1.43	1.59	2.24	1.6	1.81	1.42	1.68	1.24	1.93	1.23	1.63	1.45	1.35	1.08	2.26	2.47	2.45	1.93	2.09	1.85	4.21	2.03	2.18	1.67	1.58	2.77
16647	chr01	chr01.004847425	2.29	2.42	2.15	1.8	1.75	1.69	2.04	1.94	3.08	2.02	1.88	2.72	1.98	1.9	1.4	2.65	2.24	1.99	1.84	1.94	1.78	1.83	1.93	2.12	1.82	1.92	1.7	2.19	1.31	2.11	1.42	1.47	2.19	1.86	1.46	1.72	2	2.29	2.19	2.07	2.44	2.16	1.98	2.34	1.82	2.07	2.45
22994	chr01	chr01.004862283	1.7	2.01	2.02	2.06	1.87	2.04	1.7	2.21	2.27	1.85	1.8	1.8	2.15	1.54	0.95	1.99	1.2	2.32	1.58	3.62	1.66	2.04	1.8	1.48	2.06	1.65	1.06	1.19	3.59	2.55	1.17	0.96	1.57	1.67	0.98	3.96	1.37	1.43	1.75	1.03	3.04	-0.32	1.77	5.51	2.38	2.04	3.46
31472	chr01	chr01.004863901	2.36	2.01	2.16	1.87	1.55	1.48	1.8	1.35	2.71	2.37	1.62	1.58	2.02	1.8	1.52	1.9	1.57	1.59	1.64	1.91	1.7	1.54	1.6	1.83	1.53	1.95	1.83	2.29	1.46	1.75	1.73	1.34	1.43	1.67	1.2	2.17	2.48	1.7	1.93	1.69	2.81	1.45	1.6	2.59	2.86	2.37	1.71
36595	chr01	chr01.004921683	2.06	1.5	2.28	1.1	1.69	2.02	2.46	2.13	1.9	1.69	2.03	2.56	1.7	1.62	1.24	2.07	1.24	1.83	3.03	2.95	1.51	1.16	2.21	1.43	1.59	1.82	0.85	2.49	1.77	1.07	1.72	1.43	0.92	1.34	0.59	1.97	2.15	2.03	2.81	1.06	1.84	1.65	2.72	2.04	2.89	1.63	1.93
51811	chr01	chr01.004931573	2.33	1.87	2.97	1.99	1.52	1.75	2.5	2.49	2.71	2.49	1.77	1.76	2.66	2.33	1.22	3.93	2.55	2.45	3.15	2.87	1.93	1.74	2.53	3.43	1.56	2.28	2.02	2.07	2.31	2.19	1.27	2.43	2.01	1.55	1.06	4.05	2.35	2.3	1.88	2.59	1.01	-8.78	2.56	2.92	2.89	1.11	4.93
33245	chr01	chr01.004990806	2.38	1.98	2.12	1.57	1.62	1.68	2.17	1.7	2.59	1.89	1.54	1.76	2.14	1.52	1.46	2.35	2.06	1.59	1.97	1.44	1.62	1.41	1.73	1.86	1.92	1.65	1.82	1.66	1.61	2.12	1.09	1.64	1.57	1.61	1.08	1.8	1.75	1.98	1.69	1.67	1.63	1.3	2	1.33	1.88	1.18	1.95
39578	chr01	chr01.005013994	2.18	1.73	1.58	1.81	1.6	1.51	2.11	1.35	2.4	2.29	1.53	1.63	2.25	1.99	1.22	2.09	1.65	1.39	1.3	1.96	1.46	1.09	1.29	1.38	1.13	1.96	1.55	2.05	1.95	1.81	1.08	1.52	1.41	2.02	0.91	1.64	1.53	1.88	2.36	2.34	1.22	2.21	1.82	1.36	1.97	0.75	1.67
41581	chr01	chr01.005036646	2.28	1.57	2.03	1.62	1.48	1.82	2.3	1.4	2.4	2.33	1.91	2.1	2.16	1.61	1.43	1.97	1.64	1.31	2	2.03	1.37	1.38	1.6	1.39	2.1	1.65	1.76	1.72	1.62	2.53	1.4	1.44	1.31	2.01	0.99	2.36	1.69	2.36	2.12	1.65	2.1	1.54	2.04	2.24	2.19	1.46	1.93
47070	chr01	chr01.005100539	2.43	2.54	2.18	1.73	1.83	1.86	2.01	1.97	2.35	1.98	1.7	1.99	1.41	1.4	1.2	1.8	1.37	1.58	1.43	2	1.47	1.35	1.79	1.53	1.21	1.52	1.32	1.64	1.38	2.07	1.41	1.22	1.63	1.74	1.15	2.39	2.44	1.82	2.36	1.78	3.47	1.19	1.77	1.79	1.91	3.5	1.99
35767	chr01	chr01.005121711	2.35	1.72	2.06	1.77	1.67	1.6	1.76	1.26	2.56	2.09	1.46	1.4	2.32	1.88	1.48	2.24	2.23	1.7	2.1	2.12	1.61	2	1.94	2.27	1.59	1.91	2.34	2.37	1.71	2.02	1.28	1.43	1.49	1.93	1.1	1.76	2.07	2.67	2.25	1.65	1.5	1.78	2.2	1.98	1.67	1.45	1.6
51488	chr01	chr01.005142265	2.8	2.44	1.66	2.03	1.22	1.64	1.72	1.4	2.92	2.34	1.49	1.44	1.71	1.95	1.41	2.53	2.09	1.94	1.94	1.67	2.11	1.78	1.36	2.79	1.25	2.02	2.3	2.17	1.35	2.2	1.09	1.35	1.62	1.76	1.22	1.88	2.27	2.58	2.22	2.07	1.6	2.5	2.36	1.84	1.87	1.22	3.01
36596	chr01	chr01.005157455	2.31	1.94	2.17	1.53	1.86	1.93	2.28	2.4	2.71	2.5	1.6	1.5	2.72	2.12	1.08	2.97	1.98	1.68	2.46	2.63	1.33	1.78	2.64	1.8	1.91	1.76	1.41	2.04	2.6	2.25	1.53	3.88	8.58	1.28	31.28	1.81	1.54	2.49	1.96	1.25	3.65	-2.84	3.93	1.88	1.29	1.84	2.61
32444	chr01	chr01.005193975	1.76	2.46	1.94	1.5	1.67	1.85	1.84	1.69	2.47	1.62	1.49	1.72	2.33	2.1	1.18	2.58	2.26	2.01	2.24	2.08	2.24	1.98	2.54	2.94	3.04	2.04	2.25	1.96	1.63	1.9	2.12	2.31	1.54	1.92	1.34	2.09	2.41	1.93	2.47	1.27	1.25	4.37	2.33	2.4	1.79	0.93	2.73
38573	chr01	chr01.005195217	1.71	1.48	1.83	1.58	1.43	1.38	1.48	1.4	2.42	1.93	1.31	1.63	1.94	2.69	1.18	2.32	1.64	1.32	3.52	1.48	1.76	1.48	1.52	1.83	1.33	1.85	1.63	3.59	1.39	1.49	1.15	0.87	1.01	1.4	0.67	1.32	1.68	2.29	2.51	2.08	1.38	38.39	2.55	1.64	2.04	1.04	2.53
38574	chr01	chr01.005222681	1.5	1.8	2.06	1.23	1.61	1.84	2.58	1.61	2.1	1.65	1.59	1.3	1.56	2.32	1.16	2.46	1.32	1.51	4.57	1.85	2.12	1.19	1.81	1.4	3.21	2.43	1.33	3.43	1.01	1.36	1.89	1.75	2.67	1.48	2.42	2.16	2.24	1.97	2.87	1.29	1.6	-3.87	2.67	1.67	1.71	1.44	2.85
51489	chr01	chr01.005223818	1.57	2.4	2.63	1.93	1.51	1.94	2.03	1.78	2.75	2.01	1.87	2.18	2.58	1.92	1.21	2.37	2.15	1.59	2.01	2.34	1.62	1.68	2.29	1.75	2.39	1.98	1.6	1.78	2.16	1.78	1.31	1.43	1.48	1.85	1.27	1.95	2.1	2.41	1.82	2.26	1.7	2.37	2.8	1.81	2.23	1.83	2.58
36597	chr01	chr01.005251451	1.93	2.42	2.39	1.45	1.56	1.95	2.2	2.09	2.66	1.9	1.97	1.97	2.24	2.82	1.37	2.37	2.04	1.99	2.76	2.29	2	1.68	2.45	2.18	2.76	2.23	1.84	2.59	1.73	1.84	1.35	2.16	1.12	2.39	1.3	2.14	2.26	2.61	2.52	1.69	1.7	3.07	2.51	2.15	2.22	1.22	3.27
43576	chr01	chr01.005255254	1.48	2.29	2.51	1.97	1.46	1.79	1.94	1.88	2.93	2.15	1.52	1.69	2.1	2.39	1.69	2.19	1.62	1.61	2.12	2.07	1.77	1.87	1.35	2.3	1.41	2.19	1.79	2.55	1.4	1.72	0.88	1.3	1.82	1.36	1.53	1.95	2.15	2.87	2.19	2.16	1.75	3.31	2.72	1.7	2.17	1.67	3.15
41582	chr01	chr01.005265245	1.69	1.82	1.79	2.1	1.46	1.74	1.95	1.36	2.43	2.1	1.32	1.36	1.59	1.67	1.51	1.5	1.37	1.42	1.83	2.24	1.46	1.51	1.53	1.59	1.13	2.08	1.71	2.02	1.66	2.13	1.07	1.31	1.73	1.74	1.18	1.84	2.47	2.4	2.48	2.55	1.8	2.28	2.63	1.57	1.72	1.52	2.44
24399	chr01	chr01.005300845	1.28	1.49	2.06	1.51	1.46	1.5	1.71	1.59	2.42	2.08	1.52	1.19	2.91	1.89	1.09	1.94	1.88	1.7	1.97	2.25	2.56	1.58	1.55	2.07	2.18	2	1.91	2.07	2.24	1.43	1.37	1.84	1.74	1.42	1.33	1.82	2.11	1.89	1.68	1.72	0.98	3.93	1.35	2.07	2.1	0.89	2.49
44277	chr01	chr01.005455957	1.61	1.92	1.98	1.87	1.74	1.66	1.68	1.68	2.55	1.88	1.53	1.48	2.69	2.27	1.47	2.98	2.31	1.75	2.06	2.01	1.69	1.82	2	2.52	3.09	2.21	2.01	2.3	1.56	2.07	0.67	1.46	1.9	1.81	1.12	1.76	2.27	2.41	2.1	2.36	1.73	3.38	1.87	2.23	2.1	1.28	2.21
35095	chr01	chr01.005470458	1.13	1.64	1.68	1.4	1.85	2.47	2.99	2.88	2.56	1.59	2.09	2.68	2.08	1.49	1.16	1.65	1.72	1.9	2.13	2.26	1.93	1.71	2.84	1.56	2.8	2.05	1.3	2.05	2.68	1.57	1.59	1.8	2.34	2.01	1.66	1.94	1.83	1.11	1.9	1.57	1.58	3.86	1.98	3.49	2.19	0.84	3.01
48153	chr01	chr01.005489950	1.89	2.22	2.23	1.58	1.62	1.93	2	1.69	2.59	2.12	1.36	1.42	2.41	2.01	1.49	2.42	2.06	1.92	2.41	2.33	1.89	1.68	2	2.07	2.11	2.16	1.97	2.52	1.72	1.94	1.5	1.37	2.03	1.64	1.09	1.93	2.48	1.89	2.21	2.29	1.77	0.95	1.71	1.8	2.19	1.6	1.67
46048	chr01	chr01.005506570	1.48	2.11	2.09	1.64	1.77	2.38	2.52	2.45	2.9	1.83	1.64	2.88	2.7	1.9	1.51	3.25	2.26	1.94	2.56	2.25	1.84	1.67	3.19	2.02	3.36	2.05	1.45	2.42	1.9	5.26	1.61	1.97	1.91	1.56	1.56	1.97	2.09	2.54	2.26	2.12	2.52	10.24	2.92	2.3	2.73	1.55	5.04
33246	chr01	chr01.005562178	1.82	2.09	1.41	2.09	1.51	1.76	1.88	1.63	2.65	1.5	1.27	1.45	1.8	1.61	1.26	2.57	2.15	1.85	1.64	2.15	2.15	1.98	1.82	2.16	2.24	1.66	2.05	1.73	1.65	3.35	1.6	1.65	2.51	2.26	1.14	1.42	1.9	1.95	1.81	2.19	1.6	1.18	2.24	1.69	1.93	1.56	1.69
34415	chr01	chr01.005575330	1.65	1.8	2.22	1.56	1.43	1.82	1.03	1.14	2.71	1.8	1.63	1.65	2.46	1	1.34	2.53	1.75	1.71	1.09	1.86	1.66	1.4	1.71	1.88	1.49	1.85	1.38	2.17	1.6	2.74	1.29	1.21	1.56	0.7	1.16	1.36	2.24	3.09	2.1	2.29	1.58	2.64	2.66	1.64	1.99	0.96	3.95
44278	chr01	chr01.005593918	1.91	2.48	2	2.24	1.5	1.85	1.91	1.42	3.16	2.02	1.04	1.52	2.29	1.88	1.59	2.55	1.99	1.79	2.09	1.77	1.57	1.52	1.8	2.17	1.74	2.2	1.94	2.24	1.88	3.14	1.18	1.45	1.99	1.8	1.28	2.03	2.3	2.43	2.14	2.78	2.09	3.14	2.28	1.97	2.03	1.5	3.26
51300	chr01	chr01.005640704	1.54	2.05	2.1	2.26	1.39	1.85	1.54	1.55	2.64	2.49	1.46	1.74	2.76	2.01	1.52	2.64	2.27	1.88	1.81	1.91	2.24	1.86	2.27	2.68	2.23	2.11	2.07	1.96	1.9	2.26	0.92	1.63	1.19	1.16	0.83	1.16	2.1	2.58	1.95	1.6	1.38	2.93	2.08	2.73	2.04	0.55	1.66
44279	chr01	chr01.005685613	1.55	2.88	2.26	2	1.84	2.08	2.17	1.81	2.94	2.1	1.93	2.93	1.58	1.55	0.78	2.31	1.98	1.15	1.95	1.65	1.58	1.17	2.04	1.94	2.34	1.39	1.26	1.62	1.32	3.67	1.48	2.01	2.12	1.44	1.22	2.33	2.25	2.78	1.72	1.68	1.77	1.51	2.1	3.89	2.17	1.12	2.49
39579	chr01	chr01.005708940	1.55	2.27	2.09	2.14	1.76	2.5	2.17	1.93	3.04	2.36	1.9	2.69	2.23	2.16	1.83	2.14	1.7	1.73	3.11	2.62	1.58	1.98	2.55	1.9	1.97	2.44	1.79	2.6	2.5	3.65	1.21	1.91	1.5	1.92	1.17	2.17	2.19	1.75	2.43	1.5	1.39	1.36	1.71	2.23	2.08	1.28	1.35
47071	chr01	chr01.005714963	1.69	1.78	1.72	1.62	1.75	1.53	2.54	1.37	2.39	2.45	0.99	1.11	3.44	2.21	1.47	2.72	1.81	2.06	1.9	2.07	1.81	1.84	1.59	2.77	1.94	2.15	1.81	2.36	2.11	0.79	0.74	1.22	2.25	2.73	1.07	1.79	2.22	2.04	1.45	1.24	1.89	3.58	2.07	1.71	1.77	1.34	2.58
36598	chr01	chr01.005733897	1.74	1.76	1.87	1.81	1.35	1.98	2.26	2.13	2.65	2.04	1.56	1.87	2.54	1.85	1.6	1.98	1.45	1.54	2.48	2.36	1.41	1.72	1.75	2.36	1.68	1.71	1.8	2.48	2.1	2.86	1	1.51	1.83	1.92	1.32	1.57	2.43	1.76	2.48	2.4	1.48	6.18	2.89	1.98	2.05	1.33	2.83
51353	chr01	chr01.005810515	1.38	2.05	1.82	2.82	1.72	1.42	1.89	1.83	2.3	1.98	1.37	1.22	2.16	2.05	1.47	2.68	1.58	2.66	2.05	1.51	2.03	2.29	2.65	2.35	2.43	2.23	3.17	2.19	1.59	1.84	1.5	1.89	2.59	1.89	1.44	0.97	2.45	1.91	2.41	1.76	1.93	-22.07	2.92	1.77	1.61	1.17	3.7
31668	chr01	chr01.005890374	2.02	2.24	1.92	1.51	1.36	2.13	1.96	1.86	2.05	1.89	1.27	2	2.63	2.08	1.56	1.97	1.41	2.3	2.09	2.04	1.96	2.43	2.13	2.89	2.35	1.7	2.08	2.4	1.86	1.91	1.37	2.1	4.24	2.94	2.25	1.49	2.13	2.18	1.94	2.08	2.12	6.93	3	1.37	1.9	1.32	1.97
8618	chr01	chr01.006087791	1.64	2.84	2.31	1.7	1.41	2.05	2.22	1.87	2.1	1.67	1.53	1.61	2.82	2.1	1.49	3.7	2.74	2.33	3.03	3.37	2.52	2.46	2.43	2.91	2.54	2.4	2.3	2.17	2.46	2.87	1.34	2.17	2.57	1.69	1.82	1.32	1.79	2.18	2.14	2.57	1.51	6.34	2.16	2.39	1.93	1	4.02
16015	chr01	chr01.006128284	1.64	3.06	2.97	2.89	1.17	2.06	2.5	2.58	3.12	2.32	1.41	1.53	2.74	1.83	1.57	2.89	2.77	2.71	3.36	2.12	2.4	2.73	3.24	3.89	2.5	2.06	2.98	2.46	1.81	4.14	1.58	2.16	2.33	1.32	1.67	2.31	2.61	2.51	2.26	2.8	2.01	5	2.05	4.75	1.77	1.78	2.79
10689	chr01	chr01.006399320	1.34	3.34	2.28	1.68	1.83	1.71	2.16	2.37	2.27	2.18	1.88	2.15	2.49	1.91	1.35	1.84	1.44	1.46	2	2.08	1.2	1.39	2.53	1.73	1.76	2.04	1.38	2.12	1.95	2.97	1.16	1.72	2.59	1.46	1.46	1.88	2.45	2.29	2.24	2.16	3.39	2.21	2.09	2.76	3.18	1.92	2.77
18383	chr01	chr01.006624406	1.5	2.79	3.42	1.82	1.44	2.07	2.53	2.25	2.49	1.92	1.64	2.13	3.37	2.31	2.62	2.94	2.15	1.89	3.35	2.67	1.21	1.76	2.59	2.22	2.24	3.14	1.98	2.73	2.31	3.92	1.03	2.87	2.56	1.41	1.74	1.94	2.8	2.46	3.62	2.3	2.32	2.68	2.68	2.05	2.9	2.11	3.31
40569	chr01	chr01.006729496	1.58	2.24	1.91	1.69	1.38	1.66	1.48	0.97	2.14	2.45	1.54	1.59	2.58	2.2	1.86	2.14	2.21	1.53	1.72	2.36	1.57	1.57	2.5	2.56	1.94	1.75	2.1	2.33	2.24	1.71	1.28	1.65	1.76	1.73	1.55	2.27	2.39	2.4	2.56	1.77	1.94	2.48	2.04	2.11	2	1.52	2.02
44280	chr01	chr01.006749024	1.63	2.5	2.27	2.24	1.47	1.86	1.89	1.52	2.45	1.95	1.81	1.86	2.12	1.51	1.52	2.53	2.56	1.72	2.03	2.14	1.94	1.65	2.68	1.81	2.73	1.93	1.8	1.97	2.04	2.4	1.7	2.05	2.52	1.8	1.44	2.01	1.99	2.3	1.99	1.52	1.69	2.3	2.22	1.84	1.76	1.8	2.84
6086	chr01	chr01.006770027	1.68	2.52	2.32	1.98	1.85	1.87	1.96	2	2.38	1.89	1.62	1.91	2.05	1.67	1.29	2.38	1.87	1.82	2.2	2.22	1.39	1.55	2.26	1.99	1.81	1.99	1.49	1.82	1.79	2.49	1.46	1.88	1.84	1.82	0.99	2.71	2.07	1.97	2.35	2.51	2.28	2.03	2.04	2.44	2.23	2.12	2.71
7099	chr01	chr01.006835284	1.48	2.13	2.19	2.42	2.12	1.76	2.21	1.61	2.44	2.11	1.7	1.76	1.72	1.78	1.52	2.42	2.26	1.72	2	2.07	1.65	1.52	2.19	1.95	3.09	2.17	1.62	2.36	1.54	2.13	1.42	2.12	2.77	3.38	1.24	1.84	2.25	2.29	2.29	2.69	1.6	3.15	2.27	2.64	1.85	1.16	3.64
24761	chr01	chr01.006868726	1.57	2.27	2.06	1.34	1.93	1.92	1.89	1.98	2.45	2.02	2.05	1.66	2.51	1.9	1.45	2.05	1.46	1.3	2.2	2.14	1.45	1.43	1.08	1.75	1.45	2.04	1.32	2.32	1.98	2.6	1.42	1.86	2.46	1.6	1.94	1.53	2.06	3.16	2.25	2.47	1.65	5.59	2.95	1.99	2.01	0.88	2.74
19428	chr01	chr01.006962774	1.19	1.21	2.23	1.77	1.48	1.79	1.99	1.81	2.29	1.75	1.54	1.94	2.78	2.37	1.51	2.6	2.64	2.07	2.28	2.57	1.64	1.64	2.31	2.2	2.43	2.41	1.82	2.41	1.93	3.62	0.89	1.56	2.65	2.46	1.49	1.47	2.2	2.01	2.29	2.05	1.32	2.69	2.6	2.91	2.5	0.7	2.8
4240	chr01	chr01.007004546	10.8	2.27	3.11	2.14	1.22	2.11	2.11	2.18	2.13	1.8	1.33	1.9	2.84	1.99	2.14	3.45	3.09	2.78	2.5	2.45	2.26	2.53	2.72	3.5	3.45	2.65	2.69	2.17	2.23	3.26	1.28	2.17	2.49	1.47	2.12	2.19	2.04	2.12	2.31	2.23	1.89	4.35	2.76	3.46	2.07	1.17	3.1
27515	chr01	chr01.007014028	20.14	2.19	2.24	4.03	1.26	3.34	2.76	0.81	1.97	2.08	1.71	1.1	1.5	1.55	1.09	5.07	3.8	2.18	1.79	1.78	2.12	2.44	2.13	3.68	2.95	1.86	2.76	1.25	1.69	4.43	1.37	1.73	2.59	1.7	1.59	6.26	1.88	3.84	1.16	1.25	4.75	-1.59	2.29	15.13	1.77	3.46	2.6
22046	chr01	chr01.007039345	13.19	1.81	2.77	1.67	1.44	1.3	1.83	1.63	2.08	2.25	1.67	2.19	2.13	1.77	1.46	2.86	1.94	1.87	2.51	1.77	1.27	1.46	1.61	2	1.42	2.26	1.59	2.57	1.82	2.47	1.16	1.91	2.9	1.61	1.9	1.83	3.18	2.56	2.06	2.62	1.67	2.75	1.82	2.15	2.26	1.21	1.64
16158	chr01	chr01.007055181	17.95	2.16	2.44	2.16	1.66	2.14	1.98	2.12	2.41	2.08	1.35	2.29	2.49	2.13	1.83	2.05	1.52	1.84	2.5	1.43	1.37	1.65	1.73	2.39	1.82	2.13	2.04	2.31	1.3	2.76	1.11	1.47	1.76	1.51	1.37	1.94	2.95	2.68	2.35	2.22	2.43	3.95	1.98	2.18	2.26	2.07	3.36
12134	chr01	chr01.007084793	18.67	2	2.5	1.35	1.72	2.39	2.54	2.47	2.31	2.16	1.45	2.1	2.03	1.7	1.7	1.99	1.91	1.8	1.91	2.48	1.44	1.47	1.86	1.96	1.59	1.87	1.46	1.65	1.45	3.67	1.35	1.84	2.2	1.68	0.98	1.47	2.23	2.31	2.97	3.57	3.16	-26.5	2.49	2.02	2.04	1.66	2.44
4754	chr01	chr01.007094808	14.83	1.41	3.27	1.03	1.91	2.78	2.72	3.01	1.55	1.56	1.36	1.89	2.68	1.74	1.91	2.08	1.9	2.05	2.91	2.64	1.58	1.56	3.28	2.53	3.09	1.82	1.8	2.67	2.81	1.61	1.11	1.48	1.8	1.37	2.31	0.93	2.24	3.06	2.14	2.41	1.16	35.13	3.13	1.31	2.47	0.81	5.12
4096	chr01	chr01.007112079	12.52	1.77	2.45	1.11	1.19	2.23	2.17	1.75	2.3	1.75	2.25	2.21	2.37	1.77	1.29	1.85	2.08	1.56	1.66	2.58	1.77	1.72	2.56	1.81	2.74	2.07	1.45	2.66	2.38	4.32	1.09	1.84	2.83	2.02	1.73	3	1.69	2.63	2.61	1.92	2.82	338.9	2.66	2.38	1.97	1.19	2.71
21393	chr01	chr01.007140216	14.03	2.29	2.15	2.83	1.39	1.45	1.7	1.56	3.03	1.99	1.08	1.77	3.35	2.71	1.68	2.7	2.08	2.16	1.9	3.3	2.15	2.06	1.76	2.97	1.59	2.33	2.91	2.02	2.01	1.75	1.32	1.69	2.82	1.84	1.94	1.95	1.78	4.13	1.9	2.48	3.25	5.01	2.8	2.25	2.14	1.66	3.48
5043	chr01	chr01.007172929	7.61	1.97	1.77	1.62	1.93	1.62	2.27	1.72	2.44	2.2	2.11	2.37	3.17	1.7	1.41	3.07	2.43	2.34	2	2.12	1.73	1.92	2.31	1.9	2.42	1.78	2.26	1.67	1.55	1.82	1.49	2.26	2.68	2.1	1.92	2.41	2.37	2.34	1.76	2.51	2.23	28.51	2.48	3.81	2.13	1.44	3.48
14970	chr01	chr01.007179935	15.05	2.46	1.85	1.83	0.7	1.67	1.71	1.34	2.68	2.51	1.34	1.55	1.76	1.62	1.46	2.5	1.87	1.93	1.79	1.76	2.06	1.84	1.78	2.17	1.62	1.52	2.44	1.78	1.43	2.07	1.35	1.68	2.01	0.48	1.03	1.93	2.33	1.89	2.33	2	1.84	19.55	1.61	1.18	1.95	1.23	2.11
2518	chr01	chr01.007272768	10.37	2.46	1.99	1.65	1.71	2.44	2.18	1.77	3.03	1.8	1.83	2.4	1.85	1.6	1.53	2.19	2.14	1.85	1.73	1.78	1.66	2.09	2.6	1.7	1.96	1.96	1.72	2.06	1.87	1.37	0.91	1.24	1.72	1.97	1.22	3.03	2.69	1.74	1.26	1.84	3.12	13.37	2.16	3.37	2.06	3.37	1.89
3591	chr01	chr01.007309661	12.89	2.45	2.96	1.48	2.41	2.58	2.85	2.96	3.21	1.78	2.45	2.98	2.22	1.79	1.6	3.03	2.19	1.91	2.58	2.12	1.67	1.96	2.65	2.51	3.05	1.86	2.2	2.34	1.4	3.95	1.6	2.07	2.66	1.69	1.44	2.08	2.55	2.21	1.93	1.37	2.05	3.96	2.54	2.2	2.53	1.99	2.81
17662	chr01	chr01.007315407	9.73	1.54	1.78	1.93	1.79	1.48	1.98	1.95	2.47	1.88	1.43	1.93	2.71	1.95	1.34	2.39	2.64	1.83	1.65	2.34	1.55	1.55	1.78	2.34	2.11	1.96	1.45	1.96	1.99	2.1	0.9	2.11	3.34	1.57	1.5	1.54	1.67	2.35	1.7	2.32	1.63	2.17	2.21	1.83	1.57	1.09	2.79
1339	chr01	chr01.007320722	14.96	2.52	2	1.83	1.69	1.87	2.05	1.44	3.07	2.09	1.48	1.75	1.9	1.52	1.07	2.49	2.14	1.55	1.56	2.14	1.75	1.41	1.57	1.98	1.47	1.58	1.87	1.71	1.32	2.09	1.34	1.86	2.11	1.88	1.03	1.94	2.23	2.41	1.74	2.03	1.87	1.45	1.87	1.78	2.08	1.64	2.23
3281	chr01	chr01.007403517	15.32	2.84	2.6	1.95	1.66	2.1	2.68	2.2	2.5	2.07	1.96	2.34	2.47	2.19	1.58	2.99	2.13	1.7	3.27	2.68	1.65	1.61	2.3	2.27	2.31	1.92	1.71	2.05	2.46	3.09	1.02	1.84	2.21	1.61	1.29	1.76	2.93	2.69	2.41	2.65	1.71	3.13	2.8	1.89	2.18	1.69	3.19
29642	chr01	chr01.007468497	11.16	2.3	2.22	1.45	1.36	1.72	2.33	1.67	2.29	1.94	1.48	1.55	2.73	1.89	1.65	3.13	2.33	1.92	2.96	2.88	1.46	1.88	2.01	2.22	1.8	2.27	2.08	2.15	2.06	4.14	1.14	2.11	3.11	1.7	1.3	2.8	2.43	2.77	2.23	2.37	2.98	7.12	2.43	2.85	2.21	1.55	3.33
3159	chr01	chr01.007471664	10.96	2.14	2.45	2.1	1.49	1.61	2.01	2.03	2.6	2.07	1.24	1.29	2.17	1.87	1.32	2.56	2.26	2.29	2.21	1.78	1.81	2.33	2.37	2.54	2.37	1.91	2.7	1.87	1.5	4.63	1.25	2.5	1.85	1.61	1.47	1.57	2.24	3.07	1.92	2.11	1.95	3.19	2.14	2.15	1.7	1.23	1.85
23561	chr01	chr01.007489588	10.14	1.88	2.07	1.36	1.93	2.07	2.32	1.88	2.26	2.21	1.15	1.8	2.29	2.04	1.41	3.38	2.55	2.16	2.29	2.84	1.97	1.95	2.09	3.14	2.58	1.98	2.27	1.92	1.9	2.55	1.22	2.43	1.75	1.26	1.65	4.15	1.54	2.64	2.5	0.86	1.51	6.31	1.28	4.73	1.92	0.78	1.79
31138	chr01	chr01.007501303	15.71	2.46	1.89	2.74	1.23	2.02	1.47	1.49	2.6	2.73	0.86	1.36	1.79	1.9	1.39	1.64	1.37	1.56	2.13	1.54	1.72	1.79	2.02	2.24	1.37	1.95	2.16	1.64	1.54	2.62	1.09	1.16	1.23	1.66	0.86	1.68	2.48	2.97	2.72	1.89	2.26	2.81	2.04	1.58	2	1.38	3.07
6542	chr01	chr01.007501884	11.21	1.78	2.59	1.61	1.35	1.73	2.11	1.84	2.67	1.3	1.41	1.57	2.77	2.28	1.29	3.03	2.47	1.74	2.56	2.44	1.61	1.79	1.98	2.29	1.85	1.84	1.8	2.32	2.12	1.8	0.77	1.56	2.02	1.72	1.32	1.75	1.92	4.07	2.24	2.96	1.94	2.54	2.49	2.01	2.43	1.37	3.76
6286	chr01	chr01.007503868	10.24	2.43	2.11	1.83	1.46	2.38	2.23	1.66	2.36	1.66	1.21	1.59	2.56	1.9	1.28	2.37	1.83	1.91	2.21	2.31	1.86	2.03	3.05	2.66	2.15	2.08	1.99	1.92	1.92	3.38	1.45	2.43	1.86	1.77	1.59	1.61	2.55	2.14	2.1	1.65	1.55	2.86	1.97	3.69	2.38	0.91	1.97
17914	chr01	chr01.007506528	11	2.27	2.59	1.79	1.97	2.09	2.16	1.76	2.7	2.22	1.55	1.74	2.91	1.96	1.52	2.86	2.23	1.8	2.05	2.02	1.92	1.91	2.33	2.34	2.61	2.21	2.39	2.19	2.11	2.43	1.26	1.77	2.36	1.66	1.3	1.96	2.25	2.6	2.15	2.01	2.26	2.45	1.95	1.67	1.83	1.69	2.41
1484	chr01	chr01.007511417	12.28	2.37	2.11	1.88	1.69	1.77	2.14	1.91	2.41	2.08	1.44	1.75	1.91	1.69	1.31	2.61	2.19	1.97	1.69	1.97	1.61	1.8	2.27	2.17	1.57	1.91	2.05	1.84	1.85	2.66	1.2	1.75	1.94	1.51	1.2	1.45	2.27	3.32	2.39	1.86	2.72	2.62	2.43	2.08	1.85	1.27	3.72
4681	chr01	chr01.007551750	12.82	2.22	2.63	2.18	1.14	1.89	2.06	1.61	2.84	2.04	1.12	1.71	2.11	1.95	1.52	3.74	2.73	1.86	2.53	1.71	2.39	2.43	1.76	3.41	2.36	2.01	3.07	2.34	1.32	3.88	0.95	1.87	2.48	2.18	1.95	1.47	2.23	2.69	1.83	2.47	4.84	15.63	1.85	2.68	1.32	1.42	3.3
22065	chr01	chr01.007551821	10.96	2.98	2.75	1.45	1.34	2.01	2.74	1.55	3.1	2.2	1.86	1.75	2.2	1.99	1.43	2.41	1.89	2.05	2.59	2.49	1.86	1.57	1.58	2.1	1.54	2.17	1.68	2.21	1.6	3.22	1.3	2.06	2.55	1.55	1.47	1.8	2.09	2.45	2.3	2.91	2.18	2.92	2.16	1.75	1.94	1.19	3.22
20418	chr01	chr01.007660121	10.75	2.33	2.94	1.85	1.28	2.47	2.25	1.99	3.03	1.68	1.73	2.06	2.74	1.89	1.93	2.89	2.39	2.33	2.78	2.52	1.96	2.24	2.81	2.88	2.89	2.28	2.58	2.11	2.13	2.92	1.5	1.61	2.03	1.48	1.61	2.12	2.61	2.22	2.23	1.56	1.45	2.66	1.96	2.51	2.08	1.23	2.7
46049	chr01	chr01.008157854	16.52	2.81	2.28	2.76	1.86	2.26	1.88	1.57	2.7	2.08	1.93	1.87	2.58	2.07	1.98	3.69	2.42	2	1.86	2.37	1.48	1.72	3.09	1.49	3.07	2.36	1.81	1.99	1.92	4.24	1.82	2.31	2.99	1.72	1.42	2.94	1.94	1.92	2.48	1.55	3.09	1.97	1.66	2.34	2.64	1.4	1.95
23079	chr01	chr01.008275417	11.34	3.58	1.81	1.89	1.68	1.9	2	1.63	2.43	1.94	1.89	2.19	1.79	1.74	1.75	2.18	1.9	1.29	2.14	2.15	1.53	1.54	1.59	1.86	2.12	2.27	1.18	1.96	1.75	4.88	2.09	2.42	3.21	1.9	1.63	1.95	2.29	2.38	2.57	1.01	4.73	1.39	1.97	1	1.99	2.21	2
19924	chr01	chr01.008296726	8.78	2.27	1.82	2.5	1.11	2.19	1.91	1.3	2.38	1.92	1.34	1.27	2.34	1.91	2.07	2.17	1.88	1.87	1.93	1.75	2.04	1.86	1.59	2.19	1.62	2.36	1.91	2.3	1.85	3.9	1.11	2.14	3.19	2.26	1.54	1.12	2.25	2.68	2.06	2.34	2.3	2.21	1.93	0.95	1.49	1.34	2.75
24240	chr01	chr01.008389058	15.53	2.74	1.92	2	1.66	2.15	2.18	1.82	2.22	1.86	1.65	1.91	2.05	1.92	1.48	1.84	1.73	1.36	1.91	1.67	1.74	1.51	1.84	1.63	1.87	1.74	1.69	2.25	1.53	3.65	1.38	1.91	2.78	1.64	1.7	1.91	2.38	2.3	2.23	1.6	3.02	2.78	2.06	1.8	2.35	1.9	1.86
26685	chr01	chr01.008404055	12.68	2.29	1.96	1.96	1.38	2.01	2.14	1.21	2.09	1.7	1.48	1.27	1.99	2.16	1.3	3.24	3.21	2.17	1.78	2.43	2.02	1.72	2.11	2.18	3.05	2.1	2.31	2.27	1.35	3.27	1.46	2.09	2.44	1.76	1.4	1.98	1.96	2.89	1.83	1.59	3.78	1.8	2	3.78	2.15	1.94	2.15
5940	chr01	chr01.008423568	14.86	2.38	1.78	1.79	1.64	1.77	1.64	1.42	2.46	2.23	1.48	1.17	1.95	2.34	1.1	2.63	2.26	1.45	2.29	1.71	1.64	1.58	1.61	1.96	1.76	1.83	1.78	3.1	1.3	1.63	0.97	2.09	2.43	1.3	1.16	2.08	2.26	3.43	2.27	1.82	3.1	2.16	1.93	1.81	2.42	1.66	2.03
2885	chr01	chr01.008471167	11.89	2.14	2.37	1.3	1.66	1.36	2.31	3.09	1.54	1.66	1.37	2.32	1.85	1.98	1.36	1.71	1.53	1.63	2.06	1.81	1.12	1.44	2.04	1.36	1.9	1.91	1.38	2.16	1.95	2.73	1.4	1.74	2.56	2.04	1.48	1.76	1.4	1.87	2.23	1.76	3.12	1.27	1.99	1.56	2.86	2.42	2.02
2321	chr01	chr01.008535384	10.33	2.04	1.65	1.53	1.52	1.75	1.92	0.93	1.99	1.73	1.62	1.42	1.42	1.57	1.28	2.14	1.7	1.62	1.54	1.67	1.88	1.73	2.23	1.87	1.71	1.99	1.8	1.9	1.45	2.76	1.75	1.59	1.64	1.7	1.25	1.92	2.49	2.57	2.29	1.55	2.02	1.14	2.08	1.01	2.27	1.24	1.6
7540	chr01	chr01.008844613	15.13	2.05	2.48	1.62	1.98	1.61	1.96	1.51	2.75	2.14	1.55	1.98	1.81	1.99	1.16	2.17	1.89	1.47	2.23	1.72	1.67	1.86	1.52	1.83	1.92	2.56	1.52	1.82	1.65	3.85	1.33	2.01	1.88	1.61	1.24	2.26	1.87	3.38	2.34	1.63	3.12	2.56	2.16	3.16	1.85	2.04	2.82
17564	chr01	chr01.008859378	17.47	1.23	1.66	2.1	1.2	2.1	1.47	1.83	2.09	2.93	1.02	1.24	2.9	2.2	1.61	2.49	1.97	1.9	2.2	1.54	1.78	2.34	1.55	2.71	2.18	2.83	2.26	2.09	1.98	4.32	1.13	1.72	2.89	1.79	2.05	1.83	2.17	3.14	2.73	2.49	3.63	-24.57	1.98	3.03	1.6	1.6	2.74
14617	chr01	chr01.008925382	15.89	2.11	2.39	1.77	1.86	1.9	1.89	1.86	2.2	1.78	2.01	2.38	3	2.23	1.65	2.81	2.02	1.6	2.56	2.26	1.51	1.31	2.18	2.71	1.76	2.46	1.19	2.25	3.41	4.28	1.57	2.12	0.94	1.42	0.81	2.42	2.02	2.76	2.24	2.28	1.94	2.13	3.01	2.46	2.19	1.27	3.1
10130	chr01	chr01.008955319	21.72	2.47	1.63	1.54	1.27	1.57	1.62	1.63	2.07	2.01	0.94	1.68	3.07	1.81	1.51	2.66	2.11	8.61	1.76	3.07	6.93	4.66	3.18	1.9	3.48	2.72	2.03	1.81	2.21	1.85	1.39	2.17	1.92	1.61	1.94	1.31	2.09	2.46	2.7	1.77	1.25	-11.24	1.58	2.71	1.72	0.67	3.34
27994	chr01	chr01.008991035	10.28	2.04	1.92	1.9	1.68	1.54	1.85	1.53	2.59	2.18	1.44	1.88	2.4	1.72	1.56	2.39	2.01	1.79	2.13	2.09	1.53	1.48	1.92	1.77	1.76	2.24	1.58	2.18	1.54	1.88	1.37	1.82	2.19	1.8	1.59	1.49	2.06	2.45	2.5	2.99	2.66	1.86	2.06	1.89	6.04	2.74	2.27
31274	chr01	chr01.008995427	8.14	2.49	1.99	1.92	1.26	2.6	1.72	1.85	2.59	1.43	1.32	1.69	2.95	2.06	1.59	2.65	2.52	2.71	2.62	3.34	2.36	2.45	3.69	2.94	2.6	2.48	2.56	2.42	3.09	2.76	1.74	1.95	3.52	1.82	2.1	2.25	1.85	2.1	2.87	1.77	2.29	1	2.32	2.44	1.88	1.3	1.72
18059	chr01	chr01.009119926	11.38	2.91	3.06	2.38	2.22	2.69	2.04	2.74	2.32	1.86	2.04	3.11	2.31	1.74	1.59	2.57	2.38	1.68	2.24	2.3	1.67	1.74	2.73	2.15	2.95	1.82	1.74	2.05	1.55	7.62	1.48	2.16	3.06	1.45	1.8	2.9	2.02	2.16	1.8	2.21	3.59	1.86	2.09	2.6	2.26	2.36	2.2
17201	chr01	chr01.009255507	6.9	1.94	1.91	1.77	2.02	1.98	3.07	1.9	2.04	1.68	1.21	1.57	3.54	1.98	1.91	2.28	1.91	2.45	2.69	2.38	2.27	2.26	1.89	3.72	2.55	2.35	1.61	2.6	2.67	3.27	1.46	2.69	2.87	2.14	2.57	1.55	1.86	2.57	2.75	2.27	1.57	4.27	3.18	1.78	2.83	0.86	3.31
3922	chr01	chr01.009370804	10.4	2.36	2.05	2.11	1.16	1.94	1.71	1.54	2.03	2.03	1.59	1.89	2.9	2.23	2.23	3.01	2.38	2.35	2.57	1.55	2.2	2.72	2.58	3.38	3.14	2.52	2.45	2.71	1.75	3.21	1.45	2.67	2.48	1.09	1.58	1.45	2.16	3.07	2.25	2.56	3.6	6.13	2.21	2.46	2.36	1.08	3.48
35096	chr01	chr01.009383365	10.33	1.95	1.79	1.68	1.36	0.92	1.57	1.93	1.69	2.29	0.98	1.55	1.73	3.08	1.42	2.77	1.73	1.66	2.49	1.88	1.28	1	1.18	2.1	2	2.09	1.7	3.45	1.54	3.08	2.08	2.56	1.91	1.87	1.2	1.98	1.54	3.4	3.07	2.69	1.88	0.7	4.04	3.6	1.63	0.75	5.33
16407	chr01	chr01.009429747	8.09	2.25	2.07	1.41	1.84	2.05	1.85	2.41	2.08	2.28	1.59	2.5	2.55	2.04	1.47	3.09	2.39	1.74	2.89	1.63	1.57	1.57	1.91	2.21	2.72	1.71	1.53	2.83	1.74	3.63	1.42	2.1	2.3	1.41	1.75	2.53	2.29	2.39	1.98	1.73	3.04	1.83	2.03	2.64	2.63	1.42	2.12
19092	chr01	chr01.009449112	11.18	2.56	2.39	1.8	1.23	1.41	1.46	1.65	2.74	2.27	1.18	2.06	2.15	2.87	2.03	2.44	1.83	1.44	3.42	2.29	1.58	1.68	1.52	1.91	1.53	2.66	1.68	3.2	1.94	4.5	0.89	1.84	2.48	1.6	1.25	2.12	2.79	2.75	3.05	2.04	2.01	2.25	2.49	2.08	2.43	1.33	2.65
18353	chr01	chr01.009821894	7.74	3.13	2.22	1.76	3.31	3.09	2.17	2.83	2.08	1.29	2.69	2.06	2.27	1.99	1.77	2.22	2.18	2.31	2.66	2.48	1.83	2.46	2.85	2.22	2.79	2.18	2.07	1.83	2.11	4.98	1.88	2.01	3.51	1.77	2.35	2.5	2.37	1.98	2.23	1.63	1.98	3.51	2.19	2.54	2.2	1.89	3.32
26993	chr01	chr01.009919145	11.89	2.65	2.44	1.95	2.03	1.91	2.28	1.84	2.3	1.73	1.79	2.41	2.36	1.74	1.5	2.16	2.11	1.82	2.18	2.61	1.4	1.54	2.37	1.79	2.45	2.16	1.6	2.2	2.54	1.61	1.9	2.17	2.22	1.53	1.82	2.29	1.96	2.29	2.03	2.39	2.17	1.57	1.79	2.24	2.7	1.55	2.47
31400	chr01	chr01.009947280	13.4	2.72	2.24	2.61	1.43	1.8	1.59	1.49	2.67	2.32	1.51	1.82	1.98	1.94	1.76	3.06	2.4	1.76	2.57	2.54	1.48	1.9	3.15	2.38	2.42	2.4	2.2	1.96	1.92	2.61	1.16	1.81	3.31	1.84	1.88	2.23	2.76	2.44	2.62	2.06	2.36	1.96	2.16	2.58	1.91	2.63	2.05
8218	chr01	chr01.010002441	12.37	2.53	1.87	1.66	1.3	1.97	1.58	1.27	2.17	1.82	1.26	1.63	2.02	2.11	1.78	2.69	2.07	1.71	2.76	2.15	1.54	1.87	2.41	2.28	1.93	2.51	1.86	2.71	1.58	1.77	1.44	1.85	1.87	1.7	1.06	2.14	2.01	2.93	2.8	1.28	1.39	3.65	2.66	2.61	2.01	1.22	2.55
18451	chr01	chr01.010165729	8.27	2.48	2.53	2.29	1.02	2.28	1.83	2.76	2.22	2.02	1.3	1.46	2.92	1.9	1.72	3.15	2.55	1.99	2.22	2.07	2.03	2.1	2.39	2.65	2.3	2.51	2.53	2.15	1.61	2.52	1.4	1.9	2.36	1.11	1.5	1.89	2.65	3.32	2.25	1.77	1.95	4.22	2.45	2.08	1.77	1.76	3.28
27305	chr01	chr01.010486984	1.62	1.93	1.95	2.42	1.72	1.62	2.33	2.12	2.62	2.18	1.71	1.6	2.91	2.24	1.77	2.31	2.13	1.75	2	2.55	1.77	1.7	2.76	2.31	1.99	2.29	1.89	2.39	2.55	3.23	1.4	1.98	3.28	0.99	1.88	2.62	2.26	1.39	2.07	1.02	1.87	0.66	1.58	6.32	2.42	1	1.12
16501	chr01	chr01.010684698	1.75	2.64	2.41	1.8	1.34	1.72	2.53	2.12	2.72	2.06	1.25	1.92	2.68	2.11	1.38	3.14	2.7	1.89	2.35	2.33	1.46	1.7	2.34	2.17	2.65	1.5	2	2.16	2.19	3.53	1.09	2.21	3.61	1.02	1.97	1.69	2.63	2.83	2.01	2.6	3.36	2.86	2.21	2.91	1.73	1.75	3.39
29890	chr01	chr01.010725063	1.27	2.95	2.29	1.8	1.62	1.95	2.37	2.39	2.58	1.91	1.74	2.33	2.24	1.86	1.39	2.33	2.29	1.89	1.87	2.25	1.72	1.7	2.34	2.12	2.83	1.98	1.56	2.02	1.86	3.27	1.61	2.36	2.61	1.36	1.43	2.29	2.06	1.88	2.21	1.44	2.13	1.24	1.92	2.3	1.82	1.23	2.36
60946	chr01	chr01.010856842	2.08	3.29	2.31	2.23	0.83	1.91	1.39	1.92	2.08	2.38	1.48	1.2	1.98	2.42	1.38	1.75	1.68	1.43	2.44	2.18	1.4	1.7	1.8	1.9	1.67	2.29	1.54	2.59	1.86	2.13	1.06	1.95	1.96	1.08	1.45	2.23	2.02	2.38	2.29	2.27	2.46	2.93	2.31	2.09	1.86	0.89	3.16
39580	chr01	chr01.010890911	1.44	2.47	1.97	2.27	1.67	2.03	1.66	1.92	2.73	2.49	1.58	1.95	1.9	1.88	1.29	2.27	2.29	2.16	1.78	2.01	1.76	1.3	1.6	1.93	1.95	2.72	1.68	2.03	1.54	2.95	1.85	2.6	2.06	1.2	1.65	2.23	2.12	2.71	2.45	2.27	2.3	1.75	1.99	1.8	1.52	1.66	2
51631	chr01	chr01.010911368	1.67	4.12	2.44	1.41	3.63	2.07	2.03	2.65	1.94	2.1	2.7	2.83	1.14	2.8	2.21	2.57	2.35	1.54	2.56	1.96	2.33	1.71	1.6	1.61	3.67	2.59	1.71	2.78	1.87	2.3	5.25	4.79	3.63	1.37	3.11	4.27	2.21	1.94	3.67	2.51	1.82	3.54	2.29	4.7	1.62	1.92	5.84
24574	chr01	chr01.010958903	1.95	2.93	3.04	3.13	1.31	2.05	1.67	1.8	3.14	3.02	1.09	1.58	1.89	2	1.69	3.56	2.83	1.52	2.38	2.04	1.84	1.49	2.31	2.1	2.83	2.14	2.78	2.27	1.42	3.53	1.33	1.78	3.08	1.6	1.71	1.8	2.09	2.97	2.13	2.68	3.01	1.2	1.88	1.72	1.77	2.12	2.31
9184	chr01	chr01.010982454	1.27	2.81	2.05	1.87	1.44	1.59	2.07	1.75	2.9	2.1	1.3	1.97	3.33	2.65	1.76	3.21	2.53	1.78	2.54	2.49	1.73	1.7	3.82	2.34	3.14	2.21	1.63	2.85	2.68	1.52	0.88	1.9	2.64	1.13	1.95	1.62	2.39	2.27	2.02	2.28	1.27	6.1	2.07	2.8	2.4	1.38	2.39
19001	chr01	chr01.010997309	1.29	2.27	2.4	2.18	2.31	1.9	2.46	1.95	2.19	2.02	1.22	1.99	2.17	1.74	1.94	2.37	2.08	1.99	2.16	2.35	1.67	1.59	2.98	2.43	2.74	2.11	1.65	2.16	1.98	2.53	1.88	1.6	3.18	1.2	2.04	2.06	2.48	1.86	2.83	1.58	1.6	2.32	2.19	2.17	1.76	2.02	1.81
20320	chr01	chr01.011492236	1.59	2.19	2.23	1.82	1.5	1.91	1.96	2.08	2.4	1.67	1.47	2.05	2.71	2.95	1.84	2.29	2.05	1.9	3.02	2.87	1.73	1.64	1.85	2.64	2.32	2.73	1.71	2.9	2.47	1.18	0.86	2.14	2.06	0.89	1.59	1.94	2.26	2.07	2.71	2.21	1.8	3.78	2.69	2.15	1.8	1.61	3.25
47072	chr01	chr01.011614549	1.64	2.27	1.9	1.67	1.11	1.97	1.39	1.64	2.61	1.97	1.14	1.42	1.97	1.94	1.57	2.28	1.71	2.1	2.04	2.3	1.93	2.19	1.99	2.96	1.98	2.17	2.28	2.3	1.92	2.85	1.28	1.58	2.91	1.3	1.69	2	2.15	2.33	2.44	2.18	1.89	1.78	1.93	1.85	1.75	1.87	2.31
1434	chr01	chr01.011734744	1.55	3.24	2.84	2.13	1.88	2.16	2.67	2.39	2.81	2.08	1.55	2	2.74	2.12	1.98	2.83	2.27	2.35	2.63	2.29	2.65	3.16	2.07	3.7	2.28	2.47	3.01	2.39	2.01	4.16	1.42	2.48	2.45	1.09	1.72	3.2	2.14	3.09	2.4	2.46	2.61	2.29	2.38	2.18	2.8	2.39	3.02
53521	chr01	chr01.011749630	1.25	2.25	2.26	2.29	1.28	2.03	1.64	2.01	2.07	2.27	1.28	1.68	2.29	2.21	1.35	2.91	2.85	1.7	2.47	2.79	1.8	1.58	3.14	2.73	2.15	2.13	2.54	1.95	1.62	3.2	1.16	1.52	2.55	1.14	1.31	1.68	3.51	2.56	2.07	1.68	1.84	-7.4	1.95	8.88	1.51	1.15	2.71
3818	chr01	chr01.011792054	1.64	2.21	2.17	1.62	1.6	1.75	1.7	1.66	2.16	2.16	1.28	1.62	2.35	2.03	1.45	3.05	2.28	2.14	2.95	1.86	1.87	1.76	2.83	2.48	2.73	1.94	2.02	2.46	1.83	3.35	1.38	2.12	2.03	1.56	1.49	1.69	2.37	3.25	2.55	1.47	2.52	4.36	2.21	2.32	2.73	1.45	1.86
11731	chr01	chr01.011810928	1.8	2.23	1.89	1.41	1.79	1.82	1.88	1.87	2.32	2.09	1.33	1.25	2.77	1.86	1.52	2.95	1.85	0.45	1.92	1.85	1.88	1.99	2.16	2.24	2.16	2.04	2	1.79	1.59	3.05	1.2	1.74	2.09	1.19	1.64	1.57	2.37	2.98	2.21	2.16	2.82	4.94	2.34	2.29	1.85	2.06	2.55
6916	chr01	chr01.011843780	1.36	2.09	2.16	2.11	1.61	1.83	1.63	1.72	3.22	2.25	1.57	1.98	2.5	2.35	1.66	2.84	2.45	2.16	2.62	2.04	1.52	1.42	1.77	1.74	2.82	2.54	1.34	2.67	1.36	3.26	1.24	2.4	2.52	0.98	1.84	2.46	1.79	2.12	2.08	2.83	1.55	12.13	3.03	2.16	1.53	1.6	8.27
17892	chr01	chr01.011844943	1.63	2.69	2.54	2.28	1.88	1.99	2.34	2.93	2.37	2.38	1.58	2.23	2.51	2.03	1.55	3.21	2.09	2	2.15	2.1	1.68	1.56	1.3	2.3	1.64	2.29	1.93	2.02	1.77	2.85	1.32	2.06	2.25	1.13	1.32	2.77	2.26	3.35	2.1	3.18	3.24	4.58	2.63	2.54	1.97	2.72	5.35
5903	chr01	chr01.011893482	1.7	3.12	2.61	2.06	1.2	2.57	2.58	2.33	2.5	1.64	1.67	2.26	2.33	2.22	1.49	2.76	2.45	1.64	2.58	2.39	1.28	1.6	2.34	2.07	2.24	1.95	1.91	2.5	2.11	3.22	1.87	2.61	2.81	0.92	1.85	1.83	2.19	2.68	2.76	2.76	2.64	5.34	2.76	2.16	1.92	2.37	5.25
5138	chr01	chr01.011966296	1.47	2.66	2.92	2.13	1.23	2.27	2.14	2.16	2.47	2.18	1.6	2.08	2.02	1.78	1.57	2.9	2.34	1.88	2.31	2.79	1.63	1.77	2.22	2.58	1.62	2.2	1.83	2.05	2.22	3.57	1.68	2.7	1.96	0.94	1.13	2.67	2.2	2.76	2.54	2.83	3.41	2.33	3.58	1.91	2.22	4.85	3.2
27098	chr01	chr01.012039314	1.91	3.45	2.56	1.91	2.04	2.12	2.8	2.24	2.59	1.89	1.38	3.16	1.82	2.15	1.52	1.89	1.25	1.14	2.31	1.71	1.31	1.52	1.71	1.48	1.62	2.61	0.99	2.22	1.68	2.06	1.33	1.61	2.06	1.16	1.36	2.38	2.26	2.56	2.44	1.84	5.95	-19.12	2.49	3.12	2.23	2.97	1.45
6612	chr01	chr01.012099303	1.39	2.33	2.37	1.09	1.71	1.74	2.25	2.29	1.99	1.63	1.72	1.96	2.59	2.02	1.59	2.43	2.19	1.65	2.83	2.61	1.7	1.62	2.37	2.04	2.34	2.3	1.62	2.09	2.09	2.37	1.13	1.83	2.32	1.08	1.6	1.97	2.03	2.12	2.95	1.77	0.85	8.58	2.52	2.23	1.95	0.96	3.01
9277	chr01	chr01.012281604	1.9	2.18	1.86	1.85	1.38	1.72	2.19	2.52	2.17	2.34	1.42	1.71	1.91	1.73	1.68	1.54	1.26	1.27	1.89	2.08	1.37	1.28	1.3	1.54	1.43	2.03	1.86	1.98	1.76	2.36	1.04	1.35	2	1.14	1.37	1.77	1.99	2.69	2.06	1.54	2.15	4.42	2.46	1.77	2.04	2.16	2.13
5270	chr01	chr01.012370697	1.93	1.9	1.98	1.55	2.02	1.94	1.93	2.22	2.26	1.76	1.69	2.16	1.89	1.55	1.26	2.32	2.31	2.26	1.84	1.98	1.87	1.64	2.14	1.86	2.25	1.91	1.7	1.85	1.53	3.11	1.42	2.56	2.29	0.99	1.28	2.18	1.85	1.85	1.91	1.57	2.18	1.23	1.91	2.14	2.32	1.26	1.87
20912	chr01	chr01.012461046	2.07	1.73	1.59	1.73	1.54	2.04	1.64	1.55	2.34	2.02	1.33	1.28	2.23	1.84	1.47	2.35	2.2	1.72	1.7	1.04	1.92	1.9	1.69	2.18	2.39	2.28	2.27	2.27	1.19	3.28	1.34	1.91	2.87	1.38	1.69	1.81	2.15	1.85	1.64	1.24	4.6	2.57	1.71	2.33	1.58	2.96	1.45
19129	chr01	chr01.012606415	2.07	2.51	2.11	1.76	1.36	1.85	1.84	1.64	2.33	1.74	1.21	1.31	2.43	2.14	1.7	2.92	2.6	1.82	1.89	1.64	1.82	1.98	1.88	2.65	1.77	2.65	2.12	2.19	1.75	2.36	1.39	1.59	2.61	1.16	1.65	1.62	2.54	3.04	2.06	2.26	3.36	4.02	2.37	2.61	2.02	2.49	2.81
25173	chr01	chr01.012705979	2.02	1.58	1.85	2.29	1.77	1.79	1.68	1.74	2.28	2.33	1	1.33	2.04	1.91	1.1	2.29	2.01	1.94	2.06	1.54	2.14	2.23	2.16	3.09	1.45	1.63	2.54	2.29	1.23	3.09	1.67	1.83	2.49	1.44	0.95	2.43	2.6	2.13	1.67	2.51	2.02	8.02	2.13	2.46	1.99	1.58	2
53501	chr01	chr01.012710610	1.71	2.32	3.12	1.88	1.76	3.12	2.14	2.97	2.84	1.83	1.74	2.19	2.47	2.1	1.79	2.17	2.17	1.77	2.95	2.93	1.63	1.72	2.09	2.05	1.93	2.21	1.73	2.45	2.24	2.67	1.4	2.38	2.19	1.15	1.46	2.35	2.63	1.86	2.28	2.06	2.02	2.5	2.25	2.28	1.86	2.21	2.99
27022	chr01	chr01.012748314	1.57	2.78	2.44	2.27	1.96	2.3	2.11	2.73	2.82	2.14	2.04	2.53	2.01	1.49	1.42	2.42	2.29	2.07	1.61	1.92	2.3	1.66	2.25	2.13	1.77	1.98	2.02	1.85	1.44	2.01	1.71	1.85	1.94	1.01	0.86	2.26	1.87	1.75	2.51	1.84	1.76	0.83	1.58	2.04	2.22	2.29	1.68
19271	chr01	chr01.012767694	1.67	2.19	2.96	2.18	2.18	2.13	2.33	2.61	2.6	1.85	2.37	2.68	1.87	1.53	1.51	2.25	1.97	2.05	1.78	2.38	1.69	1.57	2.56	1.79	2.5	2.05	1.52	1.89	2.11	2.25	1.58	2.77	2.24	0.99	1.13	2.41	2.8	1.6	2.11	1.85	1.93	0.51	1.99	3.84	2.29	2.26	1.92
38575	chr01	chr01.013530368	1.63	2.34	2.52	2.55	1.54	2.95	2.24	2.24	2.78	2.24	1.4	1.9	2.88	1.86	1.59	1.39	1.34	1.67	2.99	2.49	2.37	3.02	2.22	2.92	1.31	2.39	2.89	2.49	2.51	2.54	1.17	1.75	2.32	0.54	1.55	1.31	1.95	2.41	2.23	1.45	1.92	3.67	2.17	2.87	2.58	1.16	3.1
54406	chr01	chr01.013549193	1.52	2.04	2.2	2.03	1.46	1.68	1.68	1.31	2.34	2.07	1.39	1.74	2.29	1.83	1.46	2.85	2.12	1.89	2.1	2.06	1.74	1.73	2.83	2.12	3.52	2.08	2.14	2.16	1.68	1.88	1.12	1.83	1.21	1.04	1.53	2.14	1.96	1.88	1.94	1.58	1.26	2.05	1.9	2.83	1.92	1.2	2.59
32252	chr01	chr01.013559679	1.78	2.12	1.95	2.14	1.39	1.38	1.51	1.7	2.61	2.06	1.26	1.66	2.55	1.79	1.52	1.99	1.8	1.55	1.95	2.33	1.54	1.4	2.33	2.12	1.82	1.95	1.7	1.8	2.39	1.39	1.11	1.72	2.53	1.23	1.54	1.87	1.78	2.23	2.14	1.23	1.53	0.99	1.76	2.4	2.5	1.2	1.84
17102	chr01	chr01.013561098	1.85	2.98	2.37	2.02	1.63	1.85	2.29	2.32	2.7	1.96	1.67	2.31	2.4	1.75	1.36	2.97	2.4	2.01	2.03	2.12	1.73	1.38	2.59	2.12	2.38	2.17	1.71	1.77	1.53	1.95	1.16	1.78	1.84	1.2	1.62	1.85	2.26	2.4	2.15	2.48	1.89	3.65	2.48	2.52	1.99	1.87	4.03
16903	chr01	chr01.013590071	1.61	2.38	2.65	1.86	1.49	2.26	1.95	2.32	2.83	1.96	1.52	1.72	2.03	2.04	1.25	3.01	2.26	1.77	2.63	1.93	1.57	1.48	1.49	2.16	1.9	1.93	0.89	2.14	1.7	2.53	1.72	2.2	1.43	1.27	1.08	1.6	2.24	3.13	2.08	2.47	1.94	3.81	2.28	3.07	1.64	1.69	4.38
4440	chr01	chr01.013597336	1.48	1.97	2.19	2.05	2.08	2.19	2.02	1.92	2.98	2.13	1.76	2.58	2.04	1.95	1.18	2.36	1.91	1.77	2.01	1.75	1.49	1.36	1.44	1.73	1.44	1.73	1.84	1.96	1.47	2.28	1.28	1.65	1.52	1	0.99	2.12	2.35	2.07	2.33	2.01	1.72	1.02	2.1	2.09	2.26	1.64	2.04
7948	chr01	chr01.013598261	1.54	2.33	2.08	2.24	1.34	1.65	1.63	1.62	2.83	2.18	1.13	1.97	2.21	1.92	1.04	1.86	1.81	1.69	1.99	2.08	1.83	1.85	1.78	2.37	2.02	2.23	1.74	2.12	1.34	2.09	1.5	1.82	1.46	1.34	1.07	1.48	2.5	1.97	2.34	1.69	1.35	3.3	2.11	1.58	1.75	1.06	2.28
7733	chr01	chr01.013649581	1.55	2.12	2.21	1.78	1.56	2.09	2.17	1.9	2.21	2.12	1.41	2.09	2.13	2.13	1.38	2.47	1.78	1.91	2.18	2.27	1.48	1.37	1.3	1.69	1.96	2.3	1.13	2.88	1.56	1.52	1.74	2.29	1.89	1.5	1.73	1.42	1.78	2.3	2.1	3.97	1.69	-6.67	3.24	3.34	2.05	1.44	5.45
203	chr01	chr01.013654448	1.79	2.2	2.01	1.79	1.54	1.75	2.21	1.86	2.56	2.16	1.39	1.68	2.55	1.97	1.33	2.43	2.59	1.85	2.14	2.14	1.77	1.6	1.41	2.21	2.42	2.11	1.89	2.2	1.26	2.56	1.2	1.88	1.5	1.22	1.32	1.97	2.07	2.55	2.06	1.7	1.55	3.08	2.26	2.57	1.77	1.27	2.66
10295	chr01	chr01.013667423	1.64	2.44	2.03	2.04	1.52	1.99	1.41	1.95	2.69	2.35	1.6	1.9	2.1	2.02	1.59	2.4	1.81	1.36	2.83	2.16	1.37	1.43	0.95	1.67	1.34	2.28	1.75	2.82	1.72	1.78	1.3	2.02	1.64	1.11	1.27	1.81	2.14	3.18	2.36	3.41	1.5	2.08	2.7	2.51	1.91	1.59	3.51
8907	chr01	chr01.013691225	1.9	2.03	1.73	6.74	2.06	1.73	1.54	2.11	2.52	1.87	1.56	2.31	2.17	1.92	2.11	1.89	1.88	1.39	2.33	1.4	1.94	1.85	2.07	2.18	2.58	3.28	1.89	2.28	1.15	2.37	1.66	1.85	2.15	1.21	1.73	2.58	2.2	1.99	2.33	1.78	1.77	4.07	2.26	3.72	1.6	1.64	3.48
13587	chr01	chr01.013697042	0.82	2.13	2.01	2.81	1.4	2.25	1.94	1.47	2.01	1.55	1.53	2.08	2.84	3.08	2.32	2.09	1.95	2.05	3.13	1.6	1.61	2.01	2.22	2.87	2.86	2.88	1.64	4.09	1.9	1.32	1.62	2.25	2.18	1.43	2.02	2.65	3.53	2.92	2.18	2.62	0.66	6.49	2.48	22.93	1.85	0.45	3.38
44281	chr01	chr01.013757546	1.71	2.28	2.1	1.88	1.91	2.05	1.73	2.18	1.85	1.59	1.82	2.2	1.7	1.66	1.54	2.44	1.69	1.63	1.75	1.56	1.71	1.72	1.87	1.78	2	1.76	1.38	1.45	1.19	2.89	1.5	1.46	2.19	1.38	1.34	2.47	2.09	2.3	2.05	1.52	1.97	3.97	2.25	2.9	2.44	2.01	2.88
33	chr01	chr01.013883107	1.73	2.32	2.31	1.59	2.23	2.09	2.42	2.61	2.73	2.04	2.03	2.04	2.44	1.94	1.58	2.22	1.99	1.42	2.68	2.29	1.24	1.56	1.96	1.97	2.16	2.56	1.52	2.26	2.03	2.55	1.36	2.25	2.08	0.9	1.7	1.89	2.26	2.43	1.97	3.03	1.89	6.84	2.88	2.66	2.22	2.15	4.98
281	chr01	chr01.013896046	1.39	2.74	2.49	1.62	4.02	2.62	3.43	3.92	2.77	1.65	3.81	4.92	1.34	1.21	1.44	1.66	1.6	1.27	1.85	2.18	2.1	1.41	2.95	2.11	3.24	1.9	1.06	1.59	2.38	3.13	5.76	5.23	3.96	0.95	4.47	2.27	2.92	1.24	2.71	2.55	2.13	2.58	2.44	4.41	1.89	1.65	3.91
4835	chr01	chr01.013896298	1.91	2.53	2.61	1.81	1.88	2.14	2.26	2.73	2.53	1.88	2.16	2.15	1.71	1.8	1.27	2.28	1.7	2.46	2.62	1.55	1.78	1.79	1.93	2.34	2.05	1.87	1.81	2.22	1.73	3.06	1.38	1.59	1.67	1.29	1.01	3.26	2.35	2.01	2.47	1.97	2.18	3.6	2.27	7.26	2.04	3.09	2.35
48154	chr01	chr01.013941518	1.94	2.55	2.22	2.16	1.81	1.85	1.85	1.88	2.47	2.08	1.49	1.7	2.4	1.65	1.23	2.87	2.1	2.28	1.69	2.14	1.87	1.59	2.47	2.16	2.15	2.22	2.08	1.78	1.62	2.12	1.25	1.87	1.74	0.97	0.98	2.67	1.9	1.75	2.13	1.31	1.42	0.91	1.59	3.05	2.14	1.43	2
59579	chr01	chr01.014011869	1.68	2.48	2.03	1.82	2.21	2.03	2.28	2.19	2.45	1.95	1.96	1.48	1.84	1.3	1.1	1.33	1.86	1.18	1.31	1.77	1.41	1.59	1.67	1.58	2.11	1.24	2.13	1.35	1.63	2.72	1.16	1.2	1.96	1.06	1.27	2.69	2.39	1.81	1.5	1.39	2.57	2.35	1.9	4.42	1.64	2.77	1.58
59746	chr01	chr01.014037328	1.57	1.49	2.25	1.69	1.65	1.74	2.02	2.11	2.54	1.92	1.28	1.39	2.72	1.74	1.32	2.52	2.16	2.16	2.21	2.58	2.04	2.09	3	2.8	2.19	2.1	2.34	1.99	2.05	3.8	1.38	1.72	1.46	1.09	1.36	2.47	2.62	2.06	2	1.41	1.35	1.67	2.1	5.46	2.08	1.25	2.03
62071	chr01	chr01.014059859	1.38	1.73	1.91	1.83	1.46	1.75	1.88	1.58	2.19	1.88	1.76	2	1.93	1.85	1.48	2.02	1.92	1.77	1.89	1.94	1.68	1.46	1.83	1.67	1.7	2.17	1.58	2.07	1.59	1.92	0.99	1.79	1.62	1.24	0.89	1.83	1.76	1.95	1.71	2.39	1.44	-0.25	2.28	2.35	1.69	1.09	5.16
59215	chr01	chr01.014093557	1.53	1.64	2.62	1.54	2.09	2.89	2.26	2.88	2.14	1.61	2.02	2.7	2.36	1.32	1.39	2.2	2.09	2.27	1.85	1.79	1.72	1.99	2.5	1.96	2.78	1.51	1.64	1.58	1.99	3.14	1.43	1.47	2.42	1.17	1.48	2.22	2.21	1.53	1.46	0.98	1.3	4.12	2.25	4.25	2.14	1.94	2.39
51354	chr01	chr01.014104981	1.83	2.16	1.86	2.22	2.22	1.57	2	2.06	2.82	2.2	1.46	1.59	1.93	1.95	1.55	2.57	1.72	1.7	2.14	2.61	1.34	1.1	1.51	1.81	1.69	2.32	1.22	2.12	2.12	2.82	1.3	2.93	2.52	2.32	1.38	1.41	2.21	3.43	2.26	3.77	1.39	8.96	3.03	4.95	2.17	1.19	3.63
35097	chr01	chr01.014111272	1.49	2.09	1.98	1.9	1.85	1.95	1.69	1.63	2.52	2.15	1.67	1.97	2.31	2.03	1.19	3.5	2.93	1.68	2.19	1.98	1.48	1.79	2.26	2.01	3.18	2.04	1.14	1.91	1.35	4.01	1.19	1.59	1.81	1.12	0.98	1.46	2.05	1.58	1.91	1.99	1.09	3.55	1.96	6.41	2.3	1.84	2.71
50001	chr01	chr01.014117941	1.94	2.21	1.8	1.73	1.74	1.64	1.6	1.64	2.19	2.47	1.49	1.85	2.42	2.03	1.66	1.96	1.84	1.59	1.88	2.13	2.17	1.88	2.13	2.05	2.33	2.25	2.02	2.25	2.05	2.76	1.57	2.33	2.42	1.27	1.67	2.1	2.15	1.97	2.04	1.71	1.82	2.11	1.71	2.84	1.88	2.69	2.43
49119	chr01	chr01.014163754	1.65	2.24	2.15	1.96	1.93	1.76	2.02	2.02	2.51	2.16	1.78	1.87	1.97	1.8	1.56	2.2	1.93	1.73	2.03	1.63	1.85	1.64	2.3	1.95	2.18	1.66	1.96	1.95	1.78	2.67	1.36	1.48	2.35	1.24	1.7	2.14	2.35	1.95	2.06	1.87	1.89	1.38	1.92	3.1	1.72	2.37	2.27
16997	chr01	chr01.014193877	1.67	1.97	2.17	1.69	1.79	1.63	1.89	1.89	2.43	2.15	1.83	2.27	2.05	1.84	1.12	2.31	1.95	1.87	1.92	1.77	1.49	1.52	2.3	2.14	3.58	1.76	1.54	1.9	1.67	1.9	1.17	2.23	2.44	1.2	1.78	1.78	2.38	2.13	2.45	1.85	1.47	5.14	2.19	4.13	1.52	1.58	2.88
41583	chr01	chr01.014219232	1.28	1.12	2.2	1.81	1.38	1.37	2.1	1.71	2.22	1.76	1.86	1.96	1.84	1.71	1.27	1.82	1.73	2.07	1.89	2.75	1.96	1.83	2.11	2.14	2.11	1.96	1.84	1.89	1.7	1.81	1.02	1.98	2.25	1.03	1.41	4.39	10.21	1.69	1.62	2.18	1.14	331.13	1.92	5.2	1.86	2.3	2.86
48155	chr01	chr01.014223250	1.81	2.16	2.21	1.58	2.21	1.63	2.01	2.52	2.55	1.99	2.09	2.2	1.68	1.31	1	1.14	1.1	1.45	1.53	2.11	1.32	1.34	2.31	1.36	1.7	2.01	1.49	1.38	2.78	2.52	1.27	1.6	1.93	0.86	1.2	1.8	1.67	1.31	1.95	0.83	1.38	0.82	1.65	3.51	1.86	1.41	1.45
44282	chr01	chr01.014250901	1.95	2.16	1.94	2.17	1.92	1.94	2.36	2.25	2.25	1.73	1.21	1.3	1.72	1.93	1.84	2.86	2.25	2.19	1.9	1.78	2.21	2.21	2.25	2.74	2.25	2.83	2.46	1.79	1.28	3.1	1.3	2.07	2.33	1.13	1.73	2.03	2.24	2.56	2.49	1.88	2.2	3.18	2.25	4.33	1.92	1.81	4.4
38576	chr01	chr01.014328778	1.38	1.84	2.1	1.52	1.56	2.09	1.8	1.92	2.56	2.32	2.13	1.12	2.03	2.14	2.03	1.66	1.38	1.38	2.15	1.77	1.24	1.52	1.17	2.04	1.34	2.47	1.61	2.34	1.84	1.98	0.55	1.31	2.38	1.11	0.99	1.32	1.78	2.06	2.36	1.86	1.69	7.51	2.73	1.83	1.98	1.66	1.45
38577	chr01	chr01.014343361	1.41	1.85	1.68	1.43	1.62	1.46	1.88	1.73	2.55	2.15	1.63	2.09	1.49	1.94	1.15	1.47	1.81	1.65	1.55	2.02	1.43	1.12	1.73	1.45	1.73	2.22	1.31	2.26	1.51	1.87	1.9	1.93	2.41	1.35	1.77	2.21	2.12	2.04	2.24	1.58	1.7	1.78	1.89	2.33	2.18	1.1	1.57
34580	chr01	chr01.014399966	1.68	2.64	2.45	1.52	2.14	1.82	2.47	2.18	2.73	1.87	1.99	2.06	1.72	1.51	1.32	2.16	1.37	1.95	2.05	2.25	1.39	1.46	1.86	1.54	1.44	1.72	1.47	1.6	1.85	3.54	1.37	1.69	1.78	1.08	0.95	1.93	2.36	2.17	2.3	2.23	1.64	3.08	2.66	2.19	2.22	1.98	2.59
32445	chr01	chr01.014411749	1.9	1.84	2.17	1.84	1.8	2.03	2.32	0.69	2.84	1.9	1.69	1.92	2.4	1.65	1.76	2.52	2.6	1.7	1.54	2.22	1.89	1.87	2.66	2.17	3.51	1.83	1.71	2.25	1.84	2.26	1.29	1.77	1.85	1.09	1.46	1.96	1.69	1.76	1.79	1.38	1.62	2.33	2.09	3.36	1.75	1.7	1.85
36599	chr01	chr01.014414535	1.71	2.28	2.61	1.85	1.61	2.29	1.85	2.26	2.76	1.79	1.92	1.97	2.4	1.62	2.11	3.18	2.75	2.04	2.06	1.8	1.85	2.3	3.07	2.55	3.43	2.14	2.15	2.23	1.64	3.19	1.21	1.53	3.02	1.15	2.33	2.4	2.14	2.4	2.3	1.59	2.26	3.8	2.11	3.51	1.75	2.29	2.19
49120	chr01	chr01.014433913	1.22	1.56	2.15	1.84	1.64	1.7	2.15	1.89	2.52	1.93	2.05	1.83	2.64	1.95	1.52	2.33	1.66	1.78	2.58	2.03	1.42	0.78	2.52	1.59	3.11	1.92	0.82	2.25	1.65	2.62	1.75	2.91	2.69	0.83	1.51	3.04	1.77	3.66	2.33	1.99	1.01	1.61	3.14	5.76	2.39	0.8	3.94
38578	chr01	chr01.014445792	1.35	2.11	1.82	1.55	1.54	1.81	1.91	2.08	2.52	2.03	1.59	1.52	1.96	1.65	1.28	1.44	1.31	1.77	1.58	1.55	1.36	1.61	1.61	1.86	1.18	1.5	1.48	1.8	1.66	2.73	1.32	1.62	2.38	1.16	1.44	1.32	1.68	2.16	2	1.76	1.67	1.46	1.92	3.31	1.85	1.52	1.52
14871	chr01	chr01.014475035	1.91	1.83	2.04	2	1.49	1.5	1.78	1.97	2.35	2.69	1.36	1.6	2.22	1.59	1.04	1.37	1.48	1.14	0.9	1.81	1.32	1.26	1.56	1.44	1.41	1.74	0.5	2.01	1.35	1.79	0.69	1.75	2.5	1.15	1.82	3.6	1.28	2.12	1.98	1.84	6.24	1.41	1.61	3.19	1.27	5.36	1.15
36600	chr01	chr01.014501133	1.82	2.01	2.25	1.67	2.04	2.3	2.24	2.61	2.72	1.89	1.98	2.22	2.22	2.02	1.48	2.37	2.15	2.01	2.38	2.03	1.73	1.36	2.8	1.6	2.91	2.11	1.67	2.17	2.08	3.46	1.65	2.24	1.95	1.02	1.63	2.22	2.38	2.27	2.06	2.24	2.27	5.06	3.07	2.96	1.84	1.77	4.15
51294	chr01	chr01.014502546	1.45	1.65	2.24	1.79	1.6	2.05	2	2.17	2.47	1.9	1.87	2.12	2.27	1.88	1.86	1.99	2.18	1.65	2.75	1.78	1.57	1.77	1.79	2.05	2.49	2.11	1.75	2.42	2.14	3.3	1.36	1.88	2.56	1.05	1.77	2.13	2.19	2.07	1.62	2.91	2.09	3.95	3.09	2.99	1.82	1.96	2.68
34416	chr01	chr01.014565063	1.55	1.88	2.56	1.36	1.47	1.8	2.13	3	2.05	1.82	1.31	1.87	1.92	2.17	2.31	1.81	2.1	1.54	2.37	2.3	1.33	1.5	2.53	1.55	1.79	2.73	1.39	2.08	2.18	2.79	1.22	1.43	1.96	1.07	1.5	2.21	1.94	1.81	2.6	1.65	1.64	3.48	2.45	2.95	1.95	1.25	2.91
43071	chr01	chr01.014576120	1.27	1.43	2.49	1.52	1.84	1.58	2.2	2.14	2.18	1.85	2.01	2.59	2.62	2.38	1.61	1.98	2.2	2.05	2.56	2.42	1.68	1.52	2.96	2.17	3.6	2.02	1.46	2.77	1.99	1.82	1.2	2.27	1.77	1.08	1.75	1.91	1.91	1.8	2.19	1.95	1.66	1.73	2.5	2.63	2.87	2	2.2
48156	chr01	chr01.014577225	1.86	1.76	2.03	1.64	1.62	1.72	1.42	1.71	2.86	2.68	1.38	1.67	2.33	2.06	0.72	2.32	2.29	2.09	2.43	1.68	2.4	1.7	2.57	2.35	2.15	1.83	1.71	2	1.55	1.96	1.37	1.63	1.27	1.11	1.48	2.62	1.95	2.37	2.01	0.85	2.65	2.15	0.87	6.36	1.94	2.28	1.41
30400	chr01	chr01.014857233	1.47	2.16	2.11	2.04	1.55	1.63	1.68	2.08	2.41	2.04	1.39	1.67	2.14	1.84	1.28	2.32	2.29	2.12	1.94	2.41	1.64	1.83	2.31	2.43	1.82	2.11	1.84	2.38	1.52	1.99	1.39	2.25	1.6	0.82	1.43	2.55	2.14	2.22	1.82	1.79	2.37	4.39	2.44	2.9	1.68	2.55	2.03
9030	chr01	chr01.014957723	1.46	2.03	2.32	2.16	2.27	1.74	0.99	2.38	2.29	1.7	1.25	2.44	2.13	1.51	1.57	1.98	1.75	1.64	2.27	1.31	1.03	1.64	1.34	2.25	2.27	1.7	1.67	1.84	1	2.02	1.4	2.42	2.12	1.13	1.24	2.04	2.43	1.88	2.12	1.8	2.33	-27.95	1.93	2.83	1.66	1.49	2.59
18444	chr01	chr01.015010005	1.27	2.38	2.66	1.6	1.61	1.43	1.86	1.74	2.3	1.87	1.12	1.62	2.2	2.08	1.46	3.15	2.43	1.81	2.41	2.31	1.97	1.72	1.69	2.52	2.19	2.08	2.1	2.11	1.72	3.92	1.68	2.28	2.4	1.07	1.85	1.97	2.66	3.09	2.82	1.81	1.82	3.26	2.46	3.39	1.87	1.12	3.53
7328	chr01	chr01.015061953	1.44	2.62	2.34	1.75	1.31	1.89	2.07	1.91	2.5	2	1.56	1.93	2.29	1.84	1.87	1.94	1.62	2.04	2.4	2.37	1.83	2.29	1.9	2.83	1.68	2.11	2.6	2.03	2.25	2.59	1.44	2.13	1.83	0.97	1.83	1.91	2.92	2.82	3.03	2.12	2.78	4.2	2.49	3.61	1.72	1.75	3.45
23416	chr01	chr01.015076592	1	2.83	2.27	2.57	1.71	0.59	2.09	2.44	2.55	2.64	1.37	2.67	1.9	1.83	1.53	2.36	1.43	1.91	1.51	2.6	2.4	2.2	2.17	3.2	2.15	2.39	2.21	0.19	2.15	3.67	1.54	0.66	2.49	1.21	1	1.32	1.05	1.42	1.33	0.77	1.53	1.5	2.23	0.84	1.23	0.51	1.92
20345	chr01	chr01.015091636	1.54	2.47	3.11	1.55	1.61	2.08	1.47	2.32	2.28	2.3	1.34	1.79	2.56	2.44	2.02	3.24	1.79	1.83	2.49	1.6	1.73	1.87	1.94	2.35	2.94	2.35	1.89	2.84	1.4	4.63	1.76	2.02	1.28	1.22	1.41	2.11	2.5	2.64	2.53	2.37	2.48	3.44	2.67	2.66	2.24	1.87	4
29243	chr01	chr01.015141187	1.34	2.92	2.53	2	1.41	2.43	2.56	2.73	2.51	1.75	1.38	1.77	2.5	1.41	1.58	2.25	1.96	1.94	2.14	1.9	1.81	1.19	2.03	2.25	1.54	2.03	1.98	2.1	1.54	4.14	1.67	1.85	1.73	1.08	1.29	2.51	2.09	2.24	2.31	1.4	6.32	4.95	1.09	6.34	1.48	2.46	2.34
6474	chr01	chr01.015187364	1.43	1.8	1.69	2.26	1.32	2.25	1.62	1.49	2.26	1.81	1.19	0.98	2.53	1.82	1.89	1.83	2.01	1.7	1.97	1.85	1.2	1.9	1.77	2.44	1.47	2.82	2.82	1.92	1.55	2.94	1.12	1.82	2.45	0.91	1.84	3.23	1.44	2.35	2.28	2.92	3.51	3.87	2.04	2.73	1.64	1.75	3.11
6544	chr01	chr01.015189869	1.97	2.59	2.21	1.82	1.51	1.98	1.96	1.92	2.52	1.93	1.44	1.77	2.69	2.11	2.13	2.44	1.87	2.06	2.88	1.79	1.89	2.1	1.99	2.55	2.05	2.24	2.15	2.25	1.77	2.46	1.32	1.11	2.05	1.02	1.63	1.89	2.59	2.64	2.58	2.37	2.14	4.33	1.92	2.53	2.1	1.99	2.58
3661	chr01	chr01.015191474	1.58	2.48	2.38	2.2	2.08	2.33	1.77	2.5	2.63	2.22	1.49	2.25	2.33	2.03	1.47	2.05	2.09	2.06	2.67	1.57	1.91	1.92	1.24	2.71	2.17	2.26	2.09	2.14	1.4	3.54	1.56	2.02	1.94	1.05	1.5	2.21	2.54	2.39	2.04	2.45	1.91	4.32	2.49	3.57	1.8	1.92	3.2
17224	chr01	chr01.015192804	1.07	1.78	2.41	1.83	1.6	2.01	2.08	2.12	2.57	1.8	1.55	1.84	2.66	1.7	1.45	2.53	2.32	1.85	2.11	2.5	1.88	1.81	2.23	2.26	2.24	1.85	2.08	1.79	2.04	3.23	1.79	2.01	1.92	0.67	1.42	2.05	2.68	2.15	1.91	1.76	1.57	1.82	2.2	2.35	2.19	1.39	1.91
23389	chr01	chr01.015212735	2.5	2.96	1.67	2.28	1.41	1.59	1.48	0.97	1.76	3.32	0.89	1.66	1.46	2.08	1.21	3.15	2.22	1.14	2.19	1.25	1.54	1.42	1.42	2.56	1.19	1.89	1.73	2.26	1.34	3.42	1.61	1.21	2.95	1.4	1.47	1.86	2.7	4.41	2.57	2.08	2.13	-6.56	2.24	2.62	1.6	1.57	5.27
28727	chr01	chr01.015241783	1.59	2.39	2.73	2.18	2	1.86	2.69	2.89	2.25	1.84	2.03	2.39	2.26	2.07	1.26	1.98	1.77	1.7	1.55	2.1	1.72	1.81	2.03	1.84	1.47	2.24	1.16	1.91	1.81	3.06	0.93	1.87	2.39	1.44	1.86	2.24	1.91	2.32	2.34	1.57	5.83	3.22	1.85	1.96	2.36	1.45	2.28
8627	chr01	chr01.015306101	1.07	2.68	1.88	1.55	1.8	1.57	2.07	1.44	2.08	1.88	1.5	1.99	1.95	1.42	1.87	1.99	1.59	1.31	1.43	1.86	1.41	0.98	0.98	2.08	1.33	1.86	1.54	1.77	1.94	4.12	2.31	1.86	3.47	1.35	2.58	1.62	2.45	3.45	2.6	3.87	5.02	16.57	2.9	4.43	2.18	3.2	2.15
26574	chr01	chr01.015362360	1.64	1.93	1.84	2.34	1.16	2.07	1.37	1.33	2.87	2.16	0.59	1.3	2.85	1.92	1.47	2.62	2.28	1.71	1.83	2.89	1.7	2.48	2.89	3.23	1.92	1.78	3.53	1.83	2.44	2.87	1.1	1.57	3.57	1.47	1.92	1.83	2.4	3.15	1.69	1.33	1.67	2.06	1.62	2.85	1.06	1.38	1.44
8356	chr01	chr01.015531501	1.33	2.79	2.7	1.9	1.8	2.43	2.32	2.13	2.93	1.83	1.76	1.71	2.4	1.61	2.04	3.27	2.63	2.2	2.17	2.27	2.04	2.23	2.77	2.11	2.57	2.05	2.18	2.68	1.85	3.07	1.38	2	2.76	1.4	1.58	2	2.09	2.01	2.32	2.05	1.53	2.25	1.94	2.39	1.93	1.45	1.9
19006	chr01	chr01.015534095	1.51	2.81	2.6	1.71	1.72	1.73	1.95	2	2.4	1.59	1.85	1.54	1.98	1.58	1.67	2.98	2.07	1.87	2.07	1.63	1.45	1.83	2.02	2.49	2.19	1.78	1.64	1.94	1.18	3.06	1.34	1.34	2.71	1.36	1.68	2.25	2.48	2.37	2.07	1.76	3.58	-22.95	2.17	2.47	2.01	5.02	2.61
31135	chr01	chr01.015626543	1.35	2.52	2.22	2.03	2.12	2.29	1.94	2.36	2.14	1.82	2.06	2.01	1.87	1.79	1.6	2.15	1.78	1.33	1.76	2.24	1.18	1.16	1.96	1.17	2.16	2.33	0.96	1.92	1.85	3.32	1.85	2.78	2.16	1.27	0.91	2.47	1.42	2	2.48	1.66	2.54	2	2.31	1.35	1.97	1.88	2.16
16076	chr01	chr01.016195052	1.64	2.82	2.45	2.57	1.37	2.14	2.12	1.87	2.69	2.17	1.15	1.37	2.24	2.38	1.48	2.98	2.47	1.71	2.59	2.17	1.66	1.82	1.63	2.37	1.72	2.16	1.85	2.38	1.35	4.04	1.18	1.76	3.55	1.47	1.65	1.99	2.32	3.31	2.47	2.5	3.14	4.14	2.16	2.45	2.03	1.6	2.92
25736	chr01	chr01.016261185	1.62	2.85	2.34	2.13	1.25	1.9	1.82	1.45	2.8	2.14	1.05	1.4	2.58	2.47	1.43	3.69	2.69	1.58	3.11	3.03	1.81	1.83	2.13	2.76	2.25	2.21	2.13	2.62	2.22	3.29	2.03	2.05	2.48	0.97	1.53	1.51	2.61	4.25	2.68	2.98	1.9	14.66	2.83	1.67	2.21	1.22	3.54
6345	chr01	chr01.016417744	1.69	2.41	2.41	2.27	1.6	2.05	1.62	2.27	2.57	2.41	1.79	2.29	2.33	1.93	1.73	2.76	1.74	1.89	2.38	2.2	1.89	1.57	1.79	2.26	1.59	2.39	1.78	2.24	1.55	2.87	1.59	2.22	2.67	1.39	1.13	1.79	2.6	2.03	2.55	1.8	2.71	1.55	1.57	1.8	2.52	1.21	1.87
7151	chr01	chr01.016478166	1.14	2.82	2.17	1.16	1.88	1.87	2.26	2.22	2.46	1.86	1.17	1.78	2	2.67	1.73	2.26	1.71	3.2	4.35	2.03	3.05	2.02	4.27	2.62	4.72	2.37	1.57	3.19	1.71	2.69	1.51	2.07	1.65	1.52	1.41	2.15	2.52	2.34	3.16	2.86	2.46	3.02	4.63	3.82	2.39	1.29	9.74
9746	chr01	chr01.016596746	1.61	2.43	1.59	2.06	1.66	1.55	2.53	2.49	1.91	2.74	1.51	2.26	1.52	2.71	1.65	2.2	1.81	1.32	2.61	2.09	1.18	1.43	1.99	1.69	2.16	2.47	1.53	2.76	1.1	2.05	1.1	1.57	1.96	1	1.57	1.66	2.54	2.2	2.2	2.73	2.33	4.05	2.56	2.08	1.94	1.77	2.4
18447	chr01	chr01.017304502	1.38	2.45	2.27	1.69	1.95	1.94	2.34	2.82	2.43	2.1	1.52	2.25	2.62	2.4	1.66	3.27	2.87	1.72	2.27	1.91	1.54	1.4	2.19	1.79	2.94	2.21	1.42	2.51	1.66	9.35	1.42	2.24	3.81	1.47	1.68	1.77	2.08	1.55	2.35	3.05	2.41	6.08	2.95	2.59	2.67	1.52	4.97
9215	chr01	chr01.017318745	1.77	2.42	2.12	1.93	2.08	1.95	2.31	2.29	2.94	2.39	1.79	1.76	2.44	1.71	1.56	2.07	1.97	1.8	2.05	2.4	1.5	1.69	2.06	1.92	1.71	2.17	1.85	1.91	2.15	3.5	1.05	1.46	2.73	0.98	1.54	1.85	2.07	2.3	1.86	2.12	2.37	1.39	1.77	2.35	2.19	1.96	1.95
17954	chr01	chr01.017331959	1.85	3.61	2.47	1.03	2.09	1.85	2.37	2.71	2.33	2.06	1.82	2.46	3.1	2.08	1.18	4.14	3.58	1.71	2.65	3.8	2.05	1.76	5.13	2.34	4.16	2.06	1.67	1.73	2.99	4.86	1.74	2.56	1.94	0.47	1.94	4.39	1.49	1.97	2.08	0.57	1.38	3.06	2.35	3.67	1.99	0.85	2.9
602	chr01	chr01.017345743	1.79	2.59	2.58	1.85	1.72	1.79	2.03	2.53	2.79	2.25	1.72	1.67	2.35	2.26	1.81	2.71	2.55	1.73	2.41	2.83	1.65	1.74	1.72	2.23	1.85	2.48	2.01	2.37	1.63	4.49	1.29	1.82	4.67	1.18	1.49	1.71	1.99	2.65	2.58	2.7	1.8	3.36	2.53	1.72	1.87	1.5	2.48
9811	chr01	chr01.017353986	1.85	2.43	2.34	1.89	1.51	1.79	2	2.73	2.29	2.16	1.7	1.35	2.57	1.63	1.59	1.98	2.07	1.78	2.28	2.44	1.71	1.77	2.12	2.27	2.3	2.74	1.55	2.32	1.85	3.25	1.45	2.29	4.03	1.34	1.73	2.09	1.78	2.04	2	2.19	1.87	2.46	1.85	2.21	1.52	1.3	2.8
21978	chr01	chr01.017382166	1.47	2.15	2.03	2.19	1.86	1.4	1.44	1.58	2.22	1.86	1.41	1.82	2.04	2.42	2.04	2.74	2.32	1.79	2.81	2.24	1.45	1.86	1.89	2.38	1.41	2.37	2	2.95	1.45	3.73	1.1	1.94	3.19	1	1.98	1.88	2.12	2.8	2.38	3.32	3.59	4.59	2.54	2.36	1.55	2.37	2.35
34581	chr01	chr01.017542017	1.05	2.69	2.51	2.34	1.66	2.25	1.8	2.05	2.84	2.13	1.29	2.64	3.38	2.37	1.64	3.47	3.52	2.48	2.73	2.58	2.08	2.26	4	2.75	3.23	2.65	2.25	2.4	2.6	4.31	1.05	2.66	1.71	1.02	1.5	4.44	2.58	1.81	2.1	0.98	1.09	2.94	1.91	9.33	2.66	0.46	2.74
10089	chr01	chr01.017617334	1.61	2.18	2.37	1.83	1.47	1.57	1.87	1.84	2.41	2.14	1.33	2.04	2.28	2.65	1.67	2.14	2.42	1.65	2.45	2.1	1.37	1.8	1.96	1.89	2.07	2.83	1.38	3.07	2.12	3.42	1.92	3.34	2.37	1.28	1.74	1.67	2.02	2.45	2.26	3.79	2.06	1.37	2.43	1.56	1.7	1.06	2.4
22307	chr01	chr01.017650496	1.26	2.55	2.24	2.01	2.04	2.01	2.14	1.73	1.93	2.26	1.28	1.87	2.67	2.34	1.97	2.75	2.48	1.88	2.02	2.37	2.03	2.29	2.41	2.58	2.87	2.56	1.08	2.43	2.07	3.37	3.34	2.15	4.06	1.63	2.87	2.04	2.15	2.24	2.19	1.76	2.73	12.9	1.98	3.29	1.58	1.18	3.23
1674	chr01	chr01.017699792	1.58	2.53	2.66	1.69	1.97	2.01	2.64	2.85	2.36	2.11	1.78	2.31	2.81	2.41	1.81	2.74	2.67	1.92	3.04	2.46	1.74	2.12	2.58	2.33	2.7	2.17	2.01	2.6	2	3.09	1.4	1.98	2.54	1.31	2.05	1.9	2.31	2.08	2.02	2.06	1.76	3.49	2.48	2.15	2.01	1.36	3.29
55609	chr01	chr01.017804621	1.2	2.13	2.02	1.72	1.32	1.28	1.82	1.63	2.23	2.36	1.23	1.43	2.29	1.75	1.42	1.87	1.89	1.79	2.17	2.96	1.45	1.13	1.94	1.97	1.68	2.51	1.69	2.27	2.2	1.65	1.02	1.69	2.14	1.17	1.33	1.85	2.15	2.15	1.95	2.95	1.6	2.04	1.65	2.95	1.67	0.98	1.72
20717	chr01	chr01.017881990	1.87	2.17	2.01	2.01	1.69	2.13	1.84	2.18	2.55	2.09	1.24	1.66	2.78	1.71	1.3	2.48	2.39	1.99	1.71	1.82	2.26	2.09	2.69	2.66	3.29	2.1	2.36	1.9	1.78	1.8	1.26	1.85	2.9	1.33	2	1.93	1.82	1.77	1.84	1.5	1.62	3.36	2.12	2.15	1.54	1.3	2.38
60947	chr01	chr01.017984352	1.69	2.25	2.77	1.91	1.77	1.75	2.43	2.21	2.65	2.22	1.94	1.9	2.08	1.57	1.23	1.81	1.53	1.51	1.94	2.2	1.34	1.41	1.8	1.61	1.53	1.77	1.7	2.09	1.97	2.64	1.37	1.65	1.88	1.15	1.46	1.89	2.34	2.12	1.97	1.99	1.97	1.99	2.45	2.08	2.05	1.64	2.41
48157	chr01	chr01.017988172	1.6	2.6	2.22	1.25	1.94	1.56	2.61	2.34	2.86	2.04	1.73	1.22	1.3	1.94	0.61	13.32	1.29	2.03	2.44	1.22	2.75	1.38	2.45	1.84	2.77	1.58	1.56	1.87	1.17	2.98	1.8	2.02	2.23	0.97	1.6	2.26	2.48	38.52	2.37	1.56	1.83	5.99	2.79	1.74	3.05	1.26	5.16
43577	chr01	chr01.017990013	1.51	2.25	2.43	1.88	2.09	2.39	2.31	2.39	2.51	1.85	1.72	1.84	2.15	1.76	1.25	2.18	2.29	1.85	2.06	2.84	1.42	1.45	2.96	1.79	2.23	1.99	1.88	2.01	2.11	2.65	1.51	1.7	1.87	1	1.4	1.91	1.78	2.29	1.76	2.97	1.87	4.65	3.09	2.57	1.89	1.99	2.41
45084	chr01	chr01.018085531	1.72	2.26	2.56	1.62	1.65	1.78	2.45	2.56	2.74	2.04	1.65	2.02	3.32	2.32	1.63	2.21	1.69	2	2.47	2.68	1.58	1.48	2.16	1.89	1.63	2.22	1.7	2.44	2.21	2.12	1.05	1.54	2.23	1.26	1.29	1.98	1.84	2.03	2.3	1.8	2.13	1.38	1.89	1.64	2.26	1.85	1.83
16370	chr01	chr01.018184236	1.8	2.05	2.78	1.47	1.63	2.17	2.51	2.98	3.04	1.92	2.31	2.55	2.5	1.96	1.39	1.94	1.62	1.78	2.28	2.63	1.53	1.78	1.91	2.27	1.57	1.69	1.74	1.54	1.87	2.93	1.02	1.57	1.99	0.97	1.35	2.12	2.03	2.2	2.11	1.69	2.54	1.51	2.37	1.94	2.33	1.63	2.59
1162	chr01	chr01.018246968	1.84	2.14	2.68	1.73	1.44	1.68	2.25	2.17	2.56	2.41	1.54	1.66	2.13	2.04	1.38	2.19	2.1	1.82	2.43	2.4	1.62	1.75	1.89	2.3	1.94	2.11	1.88	2.21	1.77	2.84	1.45	1.69	1.73	1.32	1.61	1.9	2.43	2.52	2.28	2.13	1.72	1.74	2.1	1.67	1.89	1.1	2.76
5225	chr01	chr01.018267045	1.59	1.75	1.44	2.4	1.47	1.68	2.3	1.67	2.47	2.62	1.64	1.54	1.43	1.88	1.59	1.97	2.32	2.03	2.72	1.1	1.46	1.45	1.02	2.46	2	3.58	1.55	2.75	1.57	3.52	1.42	0.85	1.85	1.42	1.15	1.08	1.84	2.99	2.62	0.54	1.77	2.13	3.33	2.13	2.27	0.76	3.59
19593	chr01	chr01.018291022	1.38	1.71	2.15	1.6	1.95	1.51	1.97	2.95	2.43	1.68	1.8	2.44	2.45	1.87	1.44	2.53	2.76	1.94	2.64	2.8	1.99	1.47	2.6	1.74	3.02	1.71	1.7	2.41	2.27	2.29	1.08	1.9	2.63	0.96	1.94	2.55	1.91	2.24	1.97	1.54	1.48	5.73	2.29	2.32	2.47	0.48	2.74
3278	chr01	chr01.018296143	1.38	2.07	2.68	1.36	2.3	1.97	2.39	6.22	2.7	1.67	2.81	3.31	2.14	2.46	1.26	2.55	2.32	2.49	3.16	2.47	2.18	1.65	3.35	2.17	3.43	1.89	1.71	2.18	2.13	3.13	1.68	2	1.75	1.26	1.52	2.52	1.95	2.04	1.9	1.87	2.27	4.45	2.76	3.87	2.39	1.62	3.96
19514	chr01	chr01.018301855	1.86	2.12	1.89	1.52	1.54	2	2.42	2.49	2.69	1.77	1.41	1.57	1.93	2.02	1.31	3.7	3.2	2.18	2.65	2.29	1.85	2.17	2.31	2.32	1.85	1.85	2.17	2.62	2.02	2.74	1.31	1.38	1.98	1.1	1.53	1.64	1.93	2.16	2.28	1.78	1.83	4.39	2.72	2.26	2.27	1.44	3.19
36601	chr01	chr01.018467998	1.62	2.22	1.99	1.32	2.03	2.17	2.88	3.63	2.3	1.77	1.54	2.1	2.36	2	1.05	2.47	2.04	1.95	2.5	2.41	1.73	1.55	2.63	1.83	2.6	1.93	1.68	2.42	2.05	2.74	1.81	1.99	2.94	1.45	2.03	2	1.89	1.99	2.58	2.07	1.67	32.25	2.34	2.68	2.25	0.96	6.04
40570	chr01	chr01.018478423	2.07	2.51	2.08	1.51	1.81	1.68	1.72	2.32	2.79	1.71	1.75	2.34	1.81	1.97	1.29	3.03	2.13	1.6	2	1.72	1.6	1.39	1.68	1.48	2.56	1.72	1.46	2.02	1.46	2.96	3	2.99	2.39	1.1	2.3	2.51	1.83	2.7	2.07	2.84	1.59	15.01	3.36	2.08	2.17	1.07	6.72
46050	chr01	chr01.018514881	1.78	2.46	2.37	1.63	1.71	1.93	2.15	2.45	2.68	2.02	1.49	1.98	1.84	1.7	1.4	2.66	2.45	2.36	2.04	1.46	1.88	2	1.97	2.59	2.51	1.87	1.94	1.95	1.28	2.84	1.65	2.24	3.04	1.22	2.37	2.22	2.48	1.75	2.36	1.87	2.03	3.66	2.15	2.52	1.66	1.43	3.12
48158	chr01	chr01.018515360	2.28	1.9	2	1.86	1.82	1.54	1.91	2.11	2.87	2.28	1.54	1.59	2.07	1.83	1.45	1.99	1.61	1.45	1.96	2.09	1.44	1.57	1.58	1.84	1.58	1.98	1.7	1.97	1.6	1.91	1	1.13	2.35	1.08	1.29	2.11	2.78	2.48	2.24	2.28	2.76	1.79	1.99	1.66	2.3	2.37	2.32
43578	chr01	chr01.018538826	1.58	2.17	2.8	1.54	2.02	1.93	2.37	2.89	2.9	1.72	1.98	2.22	2.68	1.95	1.54	2.59	1.9	2.34	2.24	2.02	1.27	1.82	1.85	1.88	1.87	1.9	1.76	1.85	1.92	3.97	1.53	1.28	2.36	0.83	1.7	1.48	2.67	2.84	2.05	2.69	2.22	9.24	2.98	1.59	2.88	1.27	5.36
10539	chr01	chr01.018551390	1.57	2.65	2.17	1.58	1.86	1.68	2.08	4.78	2.43	2.03	1.56	1.87	2.84	1.97	1.76	2.3	2.29	2.32	2.52	2.73	1.74	1.91	2.83	2.33	2.67	2.3	1.98	2.51	2.2	4.63	1.61	1.8	1.92	1.19	1.76	2.23	2.2	2.16	2.4	2.11	2.36	5.07	2.4	2.37	1.89	1.15	4.3
5001	chr01	chr01.018561922	1.57	2.19	1.82	2.07	1.64	2.01	1.74	2.32	2.83	2.55	1.98	1.52	1.57	1.65	1.28	2.89	2.66	1.57	2.29	1.53	2.18	1.92	2.01	2.28	2.21	2.31	2.2	1.99	1.55	2.77	2.33	1.95	1.73	1.29	1.79	1.47	2.23	3.15	2.32	2.3	1.09	18.05	2.93	1.74	1.41	0.81	3.51
20610	chr01	chr01.018569209	1.45	2.05	2.11	1.57	1.62	1.65	2.19	2.18	2.19	1.7	2.16	2.4	1.79	1.53	1.05	2.03	1.56	1.78	1.79	2.5	1.81	1.54	3.2	1.85	2.24	1.63	1.56	1.69	1.7	1.88	1.57	1.51	1.43	0.83	0.95	3.4	2.14	1.98	2.1	1.25	3.56	2.5	1.94	3.9	2.73	2.29	2.01
21759	chr01	chr01.018578126	1.55	2.15	3.19	1.57	1.63	1.77	2.63	2.28	2.69	1.86	1.9	2.14	1.97	1.88	0.83	3.06	2.09	1.98	1.77	1.53	2.39	1.55	2.38	1.89	2.51	1.49	1.44	1.29	1.68	2.14	1.27	1.85	1.4	1.25	1.08	2.01	2.06	1.91	1.72	1.07	1.33	1.41	2.34	1.71	2.11	1.13	2.3
47073	chr01	chr01.018621714	2.03	2.22	2.36	1.67	1.58	1.54	2.41	1.88	3.44	2.85	1.82	1.41	2.86	2.48	1.16	2.62	1.93	1.78	2.34	2.83	1.61	1.49	1.83	1.88	1.28	2.08	1.82	2.26	1.95	2.52	1.25	1.75	1.54	1.22	1.2	1.97	2.15	2.6	2.05	1.82	1.92	1.05	1.92	1.3	2.49	1.81	2.01
58920	chr01	chr01.018698712	0.93	1.61	2.1	1.49	1.36	1.24	1.85	1.84	3.35	1.77	1.23	1.49	2.74	2.88	1.51	3.55	2.44	1.82	3.21	2.88	1.55	1.52	1.63	2	1.81	2.41	1.27	3	2.09	3.24	1.05	1.95	1.74	1.32	1.31	2.04	1.64	2	2.04	2.55	1.05	1.61	2.02	2.43	1.35	1.35	2.94
394	chr01	chr01.018745100	1.84	2.79	2.28	2.19	1.83	2.25	1.78	2.76	3.22	1.85	1.57	2.08	2.62	2.09	1.43	3.18	2.15	2.14	2.52	2.31	1.68	1.76	1.62	2.24	1.91	2	1.83	1.92	1.61	4.04	1.46	2.35	2.42	1.24	1.64	2.18	2.65	2.26	2.25	2.6	1.53	3.06	3.05	1.73	2.12	1.58	3.4
16116	chr01	chr01.018753011	1.23	2.42	1.79	3.14	3.76	2.13	2.49	2.65	1.55	2.18	1.44	2.03	2.19	2.31	3.11	2.55	2.03	1.88	3.09	1.8	2.1	1.29	2.52	2.4	2.66	3.55	5.16	3.17	1.97	4.34	2.52	3.79	3.56	1.22	2.57	2.39	2.43	2.36	3.93	3.38	2.82	8.03	2.04	3.53	1.45	2.11	4.15
61582	chr01	chr01.018820109	1.59	1.98	1.82	1.83	1.56	1.31	1.77	1.54	2.74	2.47	1.29	1.66	1.88	2.21	1.71	1.64	1.37	1.66	2.64	2.06	1.66	1.75	1.13	2.32	1.35	2.6	1.95	2.42	1.69	2.6	1.42	1.4	1.54	1.07	1.28	1.69	2.29	2.36	2.39	2.08	1.59	2.39	1.81	1.79	2.08	1.84	1.72
51203	chr01	chr01.018820531	1.68	2.45	1.87	1.28	1.84	1.35	2.02	2.11	2.74	2.44	1.31	1.79	2.18	2.21	1.51	2.41	1.7	1.57	2.64	2	1.99	1.89	1.75	2.34	2.34	1.7	1.6	2.31	1.68	2.59	2.14	2.26	2.48	0.63	2.39	2.42	1.66	2.2	2.79	2.47	2.27	24.2	2.63	3.31	1.93	1.87	4.48
41584	chr01	chr01.018855400	1.3	1.96	2.26	1.44	1.59	1.9	1.72	1.81	2.48	2.02	1.54	2.11	3.27	1.91	1.47	2.52	2.22	2.03	2.48	2.76	1.6	2.14	3.27	2.66	2.86	2.69	2.13	2.28	2.51	2.11	1.44	1.44	2.27	1.27	1.67	2.08	2.1	2.01	2.21	1.75	2.02	4.34	1.97	3.27	1.96	2.1	1.87
39581	chr01	chr01.018905542	1.97	1.82	1.93	1.84	1.65	1.73	1.68	1.67	2.51	2.2	1.31	1.61	3.14	1.96	1.45	2.55	2.08	1.69	2.17	2.44	1.82	1.52	2.41	2.3	3.51	2.04	1.74	2.42	2.89	1.82	1	1.98	2.06	1.35	1.61	2.54	1.94	2.45	2.06	2.38	0.9	4.74	2.38	1.47	2.43	0.8	2.4
57996	chr01	chr01.018909583	1.8	2.11	2	1.95	1.68	1.58	1.71	1.97	2.69	2.4	1.45	1.46	3.02	2.38	1.51	2.16	2.15	1.62	2.46	2.13	1.84	1.83	1.65	2.32	1.97	2.53	2	2.57	1.99	2.5	1.15	1.48	2.21	1.33	1.84	1.8	2.33	2.7	1.9	2.67	2.15	1.72	2.09	2.46	2.21	2.26	2.11
19061	chr01	chr01.018911600	2.34	2.66	2.46	2.14	0.9	1.77	1.9	1.76	2.9	2.22	1.53	1.36	1.98	2.53	1.43	3.45	2.87	2.01	2.98	2.39	1.81	2.16	2.35	2.94	1.47	2.21	2.53	2.76	1.81	3.5	0.66	1.34	2.2	0.97	1.25	1.82	2.28	2.78	2.94	1.84	2.52	2.66	2.31	2.51	1.84	1.38	3.27
57044	chr01	chr01.019221955	1.5	1.9	2.3	1.86	1.83	1.92	2.44	2.48	2.41	1.8	1.85	1.92	2.15	1.62	1.64	2.29	2.08	2.11	1.94	2.43	1.53	1.66	2.31	2.09	2.6	1.66	1.76	2.02	2.15	3.01	1.53	2.28	2.26	1.13	1.37	1.87	2.31	1.89	1.94	2.08	2.2	1.32	2.09	1.84	2.04	1.76	1.81
55210	chr01	chr01.019310152	1.49	1.83	2.08	1.72	1.37	1.64	1.82	1.64	2.34	1.99	1.02	1.68	2.11	2.24	1.6	3.02	2.32	2.02	2.31	2.01	2.05	1.65	1.51	2.6	2.46	1.98	2.07	2.37	1.49	2.59	1.37	1.71	2.88	1.44	1.86	1.89	2.15	2.17	2.32	2.75	3.29	2.64	2.38	1.57	2.3	2.1	1.55
21477	chr01	chr01.019351680	1.64	3	1.85	2.07	1.77	1.64	1.53	1.73	2.41	1.87	1.54	1.94	2	1.85	1.97	2.28	2.3	1.38	1.83	1.73	1.68	1.4	2.5	2	2.82	2.13	1.44	2.31	1.92	2.69	2.27	3.07	2.94	1.18	1.73	2.62	1.99	2.12	3.02	2.55	2	2.25	2.05	2.88	1.81	2.15	2.74
11617	chr01	chr01.019573086	1.36	2.01	1.89	1.42	1.38	1.37	1.58	1.54	2.26	2.1	1.21	1.38	2.56	2.47	1.63	2.17	1.89	1.86	2.61	2.27	1.69	1.31	1.39	2.03	2.15	2.25	1.59	2.37	1.72	1.6	1.06	2.27	1.31	1.25	0.78	1.99	2.15	3.03	3.3	1.27	1.27	2.01	2.11	1.98	2.95	1.16	2.36
12799	chr01	chr01.019577743	1.55	2.51	1.55	1.24	1.5	1.71	1.69	0.96	2.07	1.72	1.15	1.46	1.84	2.06	1.2	2.65	1.88	1.94	3.65	2.63	2.39	1.35	2.78	1.92	2.51	1.75	1.83	2.02	1.72	1.99	1.24	1.97	0.91	1.08	1.18	2.41	1.8	2.36	2.16	1.31	1.4	-1.86	2.48	3.98	2.18	0.97	1.12
32098	chr01	chr01.019669968	1.68	2.59	1.79	2.27	1.42	1.81	2.01	1.74	2.17	2.08	1.11	1.27	2.23	1.68	1.36	1.87	1.88	1.86	1.57	1.85	1.65	1.5	1.84	2.02	1.97	2.13	1.63	2.6	1.6	3.13	1.74	2.22	3.54	1.54	2.03	2.04	2.35	2.56	2.37	2.52	5.91	5.05	2.19	1.86	2.12	2.41	2.46
17218	chr01	chr01.019775871	1.28	2.28	2.26	2.44	1.39	2.12	2.1	1.63	2.55	1.77	1.8	1.84	2.14	1.7	1.91	2.74	2.45	2.19	1.94	1.58	1.89	2.13	1.92	2.91	1.84	2.76	2.02	1.88	1.59	5.01	1.94	2.86	2.93	1	1.86	2.33	2.15	2.8	2.6	2.77	2.16	4.37	2.08	2.32	1.89	1.82	3.06
7288	chr01	chr01.019785126	1.57	2.29	1.45	1.67	2.36	1.06	1.61	1.63	2.17	1.65	1.52	2.14	2.77	2.07	1.26	5.32	3.21	1.58	2.34	4.05	1.73	2.28	3.97	3	3.03	2.32	3.07	2.27	2.19	6.11	1.26	3.28	2.26	3.47	2.08	0.74	1.93	3.17	1.66	1.74	2.07	22.87	3.3	0.38	1.66	0.22	3.27
18333	chr01	chr01.019826370	1.57	2.88	2.43	2.17	2.05	2.33	2.09	2.62	2.31	1.85	1.73	1.89	2.66	1.97	1.88	2.6	2.14	1.61	2.15	2.44	1.69	1.95	2.51	1.99	2.28	1.97	2.01	1.91	2.14	4.35	2.07	2.05	3.3	1	1.59	2.44	2.09	4.09	2.22	2.88	3.68	7.03	3.04	2.3	3.24	4.68	6.83
1135	chr01	chr01.019835462	1.3	3.11	1.41	2.17	1.8	1.82	1.83	2.2	2.89	2.57	1.58	1.75	2.63	2.56	1.51	2.83	2.13	1.75	2.05	1.56	2.02	1.78	2.21	2.41	2.31	2.03	0.98	2.53	2.06	3.17	1.75	2.39	3.2	1.37	2.19	1.78	1.69	2.89	1.78	1.55	2.14	2.61	2.44	1.7	2.39	1.82	2.53
32608	chr01	chr01.019908746	1.66	2.83	2.58	2.95	1.88	2.52	1.86	1.76	1.91	2.16	1.67	1.79	2.14	2.53	1.89	2.19	2.36	1.71	2.05	2.11	1.71	1.47	1.95	1.78	2.4	2.67	1.91	2.46	1.61	2.05	1.24	2.51	2.11	1.32	0.95	2.23	1.48	1.91	2.59	1.75	2.15	1.51	1.76	1.95	2.05	1.78	1.68
59940	chr01	chr01.019922044	1.48	2.81	2.28	2.05	1.62	2.46	2.32	2.73	1.95	1.77	1.29	1.79	2	1.51	1.62	2.45	1.81	2.27	2.54	1.97	2.16	2.27	2.56	2.43	1.94	2.37	1.81	2	1.44	2.89	1	2.11	1.79	1.29	1.83	2.46	1.61	2.34	2.46	1.36	2.39	5.98	1.9	2.9	1.79	3.2	5.39
27644	chr01	chr01.019932817	1.82	3.41	2	2.38	1.87	2.27	2.47	2.39	2.82	2.62	1.87	1.98	2.65	1.83	1.52	2.33	2.29	1.81	1.65	2.98	1.9	1.92	2.73	1.95	2.17	2.13	2.14	1.91	2.19	2.37	1.4	2.7	2.77	1.01	1.35	1.84	1.62	2.05	1.78	1.19	1.85	0.68	1.6	1.95	2.02	1.89	1.28
57131	chr01	chr01.020007345	1.87	1.88	2.02	1.93	1.52	1.86	2.28	1.83	2.7	1.86	1.31	1.24	2.94	1.77	1.33	3.02	2.57	1.64	2.06	2.48	1.93	2.04	3	2.76	3.03	1.75	2.17	2.3	2.12	1.98	0.94	1.17	2.71	1.51	1.9	1.67	2.16	1.88	2.01	1.5	1.96	0.13	1.88	2.55	1.52	1.88	2.43
43072	chr01	chr01.020113700	1.63	2.47	2.48	1.46	2.37	2.97	2.32	2.89	2.33	1.61	2.29	3.03	2	1.83	1.1	2.35	2.53	1.93	1.92	1.91	2.21	1.85	2.62	1.99	2.53	1.51	1.6	1.77	1.93	2.32	1.77	2.3	2.92	0.89	1.76	2.06	2.11	2.25	2.02	1.37	1.77	1.76	0.99	2.84	2.28	1.75	1.57
30	chr01	chr01.020153487	1.87	2.68	1.74	1.73	1.31	1.21	1.74	1.66	2.01	1.82	1.15	1.57	1.84	2.55	1.63	2.41	1.95	1.58	3.44	1.58	1.54	1.57	1.24	1.99	1.37	2.52	1.61	3.2	1.34	2.3	1.08	1.37	1.25	1.01	1.24	1.4	1.84	3.5	2.8	2.99	2.19	4.53	2.31	2.25	2.07	2.19	5.36
31174	chr01	chr01.020206405	1.74	2.79	2.51	2.62	1.83	2.98	2.33	1.9	2.75	1.78	1.8	1.9	2.3	2.34	1.99	2.04	1.94	1.45	2.6	1.82	1.57	2.1	2.19	2.68	2.25	2.04	2.02	2.5	1.91	4.6	1.27	1.87	2.62	1.13	1.85	2.05	2.87	1.99	1.61	1.76	1.96	4	1.94	4.01	1.58	2.19	2.89
5845	chr01	chr01.020350680	1.81	2.31	1.62	1.57	1.83	1.92	1.9	1.73	2.18	1.92	1.41	1.51	1.91	2.44	1.89	1.7	1.5	1.49	3.4	2.03	1.81	1.74	2.08	1.85	1.83	2.65	1.91	3.41	2.07	2.97	1.2	1.46	1.53	1.02	1.36	1.96	2.23	2.58	2.63	2.61	2.08	3.69	1.97	2.14	1.68	1.56	1.94
8626	chr01	chr01.020373176	1.64	2.16	2.33	1.36	1.79	1.87	2.25	2.33	2.38	1.95	1.41	2.08	1.95	2	1.74	2.14	1.54	1.88	2.37	2.67	1.81	1.7	2.3	2.17	2.09	1.96	1.84	2.38	1.88	2.83	1.13	1.76	1.66	0.9	1.18	2.12	2.35	1.89	2.35	2.16	2.06	1.78	2.5	1.89	2.39	2.1	2.27
8658	chr01	chr01.020452459	1.51	1.99	1.61	1.94	1.4	1.93	2.01	2.45	2.2	2.22	1.27	1.25	2.3	2.6	1.44	2.06	1.87	2.08	3.18	1.79	1.49	1.72	1.9	1.82	1.56	2.09	1.74	3.23	1.5	2.63	1.42	2.4	1.07	0.71	1.09	1.5	2.57	2.14	2.27	1.82	1.24	1.81	2.08	3.2	1.42	0.89	2.77
11180	chr01	chr01.020465995	1.25	1.49	2.08	1.49	1.87	2.19	2.28	1.96	2.08	1.77	2.14	2.34	2.39	1.85	1.59	1.8	1.84	1.91	1.91	1.73	1.76	1.73	2.57	2.01	2.49	2.47	1.78	2.31	2.14	2.23	1.16	2.21	2.53	1.13	1.63	2.65	2.25	1.4	2.04	1.51	1.55	1.43	1.66	2.23	2.1	1.54	2.18
12319	chr01	chr01.020474352	1.75	2.65	2.32	1.56	2.05	2.44	2.37	2.64	2.27	1.81	1.7	2.24	2.55	2.15	1.57	2.41	1.97	1.92	2.48	2.58	1.64	1.7	2.29	1.91	2.35	2.38	1.59	2.67	2.28	3.51	1.66	2.27	2.7	1.07	1.91	2.04	2.54	2.92	2.07	2.74	1.87	10.98	3.76	1.77	2.67	2.18	5.63
57378	chr01	chr01.020481356	1.7	2.36	2.31	1.42	1.86	2.02	2.04	2.81	2.22	1.92	1.58	2.22	1.68	1.88	1.6	2.55	1.78	1.43	2.34	1.78	1.42	1.58	1.62	1.81	2.38	1.81	1.74	2.08	1.38	2.95	1.98	1.85	2.64	0.6	2.11	1.92	2.27	2.14	2.19	2.25	2.45	2.53	2.59	2.09	2.48	2.33	3.3
35098	chr01	chr01.020519214	2.11	2.41	2.12	2.66	1.59	1.94	1.41	1.95	2.38	2.36	1.43	1.53	2.5	2.02	1.33	2.37	2.48	2.03	2.24	1.38	2.81	2.48	1.95	3.39	1.9	1.91	3.05	1.84	1.12	5.67	1.01	1.27	2.7	1.1	2	1.34	2.33	2.27	1.6	1.69	1.86	6.27	1.62	2.55	1.65	1.65	2.67
38579	chr01	chr01.020537405	1.32	1.6	1.57	1.6	1.35	1.47	2	2.22	2.06	3.05	1.65	1.52	3.51	1.67	1.15	1.93	1.79	2.05	1.97	2.55	1.74	1.62	2.09	2.48	1.96	2.51	2.91	2.07	2.92	2.75	1.15	2.25	2.1	1.39	1.54	2.92	2.29	2.3	1.8	3.06	1.56	1.73	1.97	3.62	2.35	1.27	3.06
22766	chr01	chr01.020574866	1.61	2.56	2.19	2.17	1.79	2.2	1.64	2.59	2.26	2.02	1.5	1.78	2.56	1.93	1.59	2.49	2.21	1.79	1.79	1.93	1.67	1.88	1.97	2.1	1.66	1.79	2.02	1.95	1.49	3.57	1.3	1.78	2.43	1.07	1.43	1.55	2.15	2.17	1.79	1.52	1.69	1.49	1.86	1.44	2.14	1.2	1.66
4185	chr01	chr01.020603540	1.42	2.11	1.14	1.84	1.74	1.66	2.09	1.65	2.45	2.21	1.59	2.36	1.88	2.01	1.31	2.63	2.31	1.59	2.02	1.81	1.68	1.38	1.96	1.9	2.16	2	1.75	2.12	1.47	3	1.63	2.16	1.97	1.44	1.28	2	2.01	2.27	2.35	1.84	1.9	2.03	2.06	2.1	1.58	2.33	2.01
284	chr01	chr01.020647501	1.47	3.58	2.59	2.07	1.38	1.84	2.07	2.09	2.16	2.39	1.17	1.81	2.24	2.76	1.96	2.95	2.14	1.79	2.32	2.91	2.33	2.62	2.84	3.88	1.95	2.59	2.18	1.85	2.29	4.98	1.15	1.93	2.11	0.74	1.65	1.97	1.92	2.86	3.06	1.88	1.8	3.45	3.15	2.79	1.92	1.69	3.57
17336	chr01	chr01.020766174	1.3	2.68	2.53	2.05	1.5	2.15	2	2.29	2.57	2.08	1.25	1.85	2.98	1.92	1.69	3.06	2.39	2.23	2.23	2.27	2.27	2.12	2.94	2.43	2.87	2.28	1.96	2.13	2.25	2.45	1.55	2.13	2.32	1.21	1.45	1.95	2.11	2.44	2.16	2.62	1.84	1.85	2.09	2.33	1.8	1.68	2.17
28621	chr01	chr01.020866256	1.84	2.89	2.53	1.75	1.87	1.53	2.1	1.5	3.08	1.97	1.99	2.21	2.27	1.74	1.67	2.53	1.84	1.69	2.22	2.19	1.51	1.87	2.92	2.3	1.75	2.03	1.77	2.04	1.48	2.86	1.5	1.67	2.66	0.85	1.78	2.25	2.93	2.65	2.2	2.27	2.23	1.95	2.15	2.72	2.62	2.24	2.8
20179	chr01	chr01.020984640	1.61	2.33	2.25	2.08	1.4	2.33	2.05	2.36	2.42	2.24	1.67	1.95	2.14	2	1.54	1.69	1.46	1.41	1.66	1.57	1.47	1.38	1.3	1.66	1.24	2	1.62	2.27	1.24	1.94	1.2	1.7	2.46	1.24	1.15	2.53	2.52	1.91	2.38	1.74	2.16	1.14	1.7	1.86	2.25	2.25	1.64
58859	chr01	chr01.021147746	1.56	2.54	1.71	2.3	1.65	1.89	1.74	1.7	2.4	2.07	1.14	1.6	1.92	1.65	1.49	1.7	1.62	1.74	1.5	2.08	1.85	1.68	2.28	1.73	1.84	2.16	1.97	2.05	1.64	2.3	1.63	1.54	2.51	1.69	1.75	1.6	1.77	1.77	2.13	1.34	1.33	1.75	1.52	2.05	1.72	1	1.47
11447	chr01	chr01.021322102	1.3	2.42	2.65	1.74	2.28	2.56	2.63	2.5	2.29	1.92	1.93	2.45	2.52	1.36	1.48	2.11	1.77	1.75	1.88	1.72	1.55	1.78	2.92	1.8	2.73	1.83	1.75	1.96	1.94	3.27	1.24	1.44	2.91	1.15	2.05	2.31	1.94	1.56	2.24	2.09	3.7	2.53	1.86	2.17	2.11	2.21	2.52
53864	chr01	chr01.021322465	0.83	2.19	2.98	2.45	1.9	1.51	1.35	2.06	2.45	1.98	2.83	1.9	2.53	2.05	2.08	2.6	2.87	1.75	3.2	3.15	0.84	1.81	1.65	2.16	1.13	2.37	2.25	2.57	3.3	4.98	1.29	1.7	3.46	0.67	1	1.65	1.57	3.36	2.4	2.41	1.66	2.55	2.56	0.77	1.94	1.29	1.84
24250	chr01	chr01.021333422	1.66	3.49	2.87	2.32	1.51	2.28	2.43	2.38	2.41	2.23	1.31	2.13	2.55	1.89	1.94	2.04	1.56	1.3	2.75	2.01	1.65	1.83	1.5	1.5	2.2	2.73	1.68	2.33	2.27	7.39	1.2	1.9	3.4	1.05	1.84	1.62	1.81	3.01	2.7	2.67	2.04	3.4	3.54	1.23	2.32	1.27	2.79
29861	chr01	chr01.021381178	1.36	2.34	2	1.42	1.85	1.74	2.08	2.65	2.26	1.58	1.6	1.94	2.05	2.12	1.81	2.78	2.22	1.79	2.65	1.94	1.67	1.74	1.84	2.13	2.34	2.26	1.54	2.26	1.64	4.36	1.57	2.34	2.87	1.04	1.88	2.16	2.03	2.66	2.74	2.16	2.04	2.38	2.62	2.06	2.32	1.79	3.72
31233	chr01	chr01.021391837	1.53	2.48	2.07	1.15	1.94	1.65	2.05	2.44	2.02	1.74	1.43	1.69	2.51	2.04	1.96	2.81	2.16	1.43	2.24	2.16	1.51	1.61	2.4	1.83	2.36	0.91	1.57	2.46	1.87	5.77	1.77	2.41	2.67	1.16	1.69	1.8	2.64	2.7	3.11	2.23	2.75	2.51	2.01	1.89	2.14	2.31	2.75
5705	chr01	chr01.021397483	1.47	2.47	2.36	1.66	1.59	1.87	2.25	2.24	2.18	1.83	1.37	1.65	2.69	2.01	1.5	3.42	2.93	2.05	2.23	2.18	1.7	1.97	2.23	2.32	2.91	2.08	1.97	2.3	1.83	5.43	1.05	2	2.66	1.27	1.35	1.82	2.2	2.84	1.93	2.24	2.48	1.56	2.15	1.7	3.02	1.87	1.9
24404	chr01	chr01.021425884	1.32	2.5	2.12	1.64	1.75	1.38	1.94	1.82	2.58	1.8	1.38	1.3	1.74	2.54	1.38	2.89	2.26	2.03	2.76	2.72	2.01	1.86	2.25	2.02	1.53	2.32	1.91	2.84	1.38	2.74	1.37	1.55	1.69	1.34	1.18	1.89	2.07	3.24	2.51	1.67	1.79	1.52	2.24	1.44	2.57	1.3	1.53
20889	chr01	chr01.021426942	1.35	2.17	1.99	1.68	1.75	1.65	1.71	1.67	2.59	2.18	1.13	1.86	2.45	2.26	1.52	2.97	2.75	1.8	2.24	2.23	1.4	1.96	1.76	2.24	2.19	2.13	1.89	2.12	1.76	3	1.11	1.52	2.63	1.2	1.3	1.93	2.18	3.03	2.18	2.79	2.02	2.2	2.65	1.86	2.07	1.67	2.25
3417	chr01	chr01.021560966	1.89	2.63	2.4	1.92	1.47	1.6	2.26	1.91	2.42	2.12	1.38	1.62	1.86	1.8	1.61	2.63	2.19	1.94	2.4	1.63	2.01	1.86	1.53	2.49	1.75	2.24	2.07	2.11	1.32	2.75	0.93	1.57	2.09	1.07	1.21	1.98	2.51	2.27	2.62	3.15	2.16	3.55	2.87	2.14	1.95	2.13	2.89
7378	chr01	chr01.021628126	1.27	2	2.07	2.02	1.54	1.68	1.62	1.34	1.99	1.99	1.04	1.68	2.64	2.59	2.25	2.47	1.92	1.76	2.7	2.17	1.85	1.91	1.83	2.46	1.72	3.05	1.9	2.68	1.65	2.73	1.51	1.36	2.13	1.05	2.36	1.26	2.41	2.64	3.42	2.2	2.25	6.04	2.39	1.98	1.97	1.34	2.77
16896	chr01	chr01.021637785	1.85	2.88	2.32	2.43	1.61	2.08	1.6	1.88	2.72	2.78	1.12	1.29	2.14	3.39	1.9	3.62	2.65	2.28	3.33	2.34	2.68	2.34	2.5	3.67	2.78	3.04	2.75	3.12	2.15	3.22	1.89	2.22	2.6	1.65	1.92	1.4	2.22	3.52	2.85	2.31	2.5	9.53	2.6	1.9	1.73	1.45	5.81
3442	chr01	chr01.021686329	1.94	3.88	2.64	2.31	1.5	2.03	2.17	1.87	2.62	2.45	1.11	1.83	2.2	1.94	1.45	3.14	2.9	1.66	2.93	2.1	1.64	2.05	2.43	2.86	3.22	2.12	2.18	2.66	1.87	3.77	1.92	2.09	3.32	1.16	3.88	2.18	2.53	3.86	2.27	3.05	3.08	8.09	2.94	2.6	1.6	2.47	4.97
57279	chr01	chr01.021702545	1.87	3.95	2.76	2.2	2.31	2.74	2.5	2.16	2.78	2.16	2.68	3.33	2.48	1.89	1.77	3.81	3.27	2.39	2.47	2.23	3.06	2.11	2.63	2.36	3.2	2.05	1.68	1.73	1.86	6.09	5.08	7.22	2.73	1.32	1.5	3.6	1.76	1.48	1.79	2.77	2.6	0.97	1.76	4.76	2.05	1.77	2.7
16797	chr01	chr01.021754104	1.47	2.26	2.78	1.58	1.95	2.12	2.53	2.87	2.44	1.78	2.16	2.49	1.66	1.89	1.45	2.25	1.87	1.89	1.69	1.97	1.88	1.8	1.7	1.85	1.68	2	1.3	1.81	1.64	1.94	1.46	1.42	2.06	1.06	1.08	1.71	2.24	2.52	2.82	1.53	2.05	2.28	2.24	1.42	1.97	2.04	2.07
15314	chr01	chr01.021767623	0.78	1.33	1.8	2.1	2.29	2.17	1.88	1.35	1.84	1.33	1.56	2.11	2.67	2.93	1.87	2.13	1.5	2.67	3.45	2.18	1.73	1.4	2.23	2.38	2.26	2.83	1.36	4.64	2.41	1.67	1.81	2.77	2.64	0.92	1.89	2.13	2.3	1.96	2.53	1.75	1.19	7.58	1.99	2.61	2.71	0.63	2.97
21488	chr01	chr01.021818418	0.8	1.96	2.6	1.94	1.96	2.46	2.33	2.12	2.26	1.91	2.03	3.96	2.18	1.27	1.63	2.03	1.26	1.98	1.63	1.61	1.72	1.53	2.5	1.61	1.76	2.56	1.62	1.66	2.1	2.51	2.04	2.25	3.59	1.71	2.76	1.99	3.08	2.53	2.12	2.86	1.76	-8.45	1.37	2.34	2.41	1.47	2.89
28619	chr01	chr01.021822821	0.74	1.98	2.14	2.22	1.91	2.01	1.98	2.3	1.65	1.45	1.92	1.97	2.85	1.89	1.76	2.99	3.07	2.2	2.18	2.22	1.98	1.47	3.5	1.7	2.53	2.3	1.08	2.27	1.99	2.94	1.68	2.43	2.9	1.26	1.38	2.19	1.9	1.47	2.22	2.34	1.6	371.44	1.72	2.57	2.08	1.09	2.36
28701	chr01	chr01.021832984	1.46	2.66	2.66	2.34	1.36	1.84	1.89	1.82	2.53	2.21	1.54	2.39	2.69	1.43	1.8	2.25	2.15	1.6	1.64	2.11	1.43	1.31	1.99	1.58	2.45	2.19	1.28	2.1	0.93	2.42	1.4	1.89	2.4	1.27	1.6	2.01	2.01	2.49	2.1	2.75	2.52	2.02	2.23	0.9	1.94	3.41	2.51
7616	chr01	chr01.021855724	1.59	3.38	3.08	2.38	2.55	2.57	3.05	1.93	2.86	1.97	1.53	2.52	2.2	2.03	1.52	3	2.95	1.95	1.78	2.27	1.75	2.12	2.55	2.41	3.05	2.03	2.45	2.29	1.88	8.13	1.57	2.18	2.83	1.87	2.07	2.03	2.02	2.66	2.63	2.83	3.99	3.13	2.65	2.5	2.54	1.95	2.36
8718	chr01	chr01.021918983	1.88	3.42	2.29	2.79	1.03	1.48	1.46	1.84	2.86	2.72	1.46	1.56	2.17	1.88	1.46	2.44	1.91	1.92	2.13	2.13	1.67	1.92	1.57	2.52	1.23	2.16	2.63	2.09	2.06	2.65	1.51	1.61	1.85	1.02	1.23	1.98	1.83	2.42	2.36	2.54	1.97	1.6	2.07	1.92	2.22	1.68	2.11
9104	chr01	chr01.022017145	1.46	2.33	2.01	1.52	1.52	1.98	2.48	2.22	2.29	1.9	1.49	1.75	2	1.84	1.4	2.77	1.97	1.53	2.42	1.99	1.46	1.46	2.32	1.81	2.72	2.21	1.58	2.14	1.67	3.38	1.67	1.94	2.37	0.95	1.69	1.65	1.75	2.75	2.2	2.3	2.02	7.58	2.88	2.51	1.95	1.49	4.74
11453	chr01	chr01.022031367	1.6	2.67	2.61	1.54	2.25	2.93	2.23	3.8	2.64	1.56	2.06	3	2.73	1.46	1.28	2.01	1.6	1.83	1.87	2.44	1.65	1.74	3	2.4	2.54	1.58	1.57	1.47	2.61	3.66	1.76	2.59	4.47	1.07	3.03	1.96	2.1	2.47	1.78	1.64	3.54	4.26	2.38	2.01	2.33	2.55	3.26
6087	chr01	chr01.022234246	1.46	3.07	1.85	1.72	1.66	2.11	1.74	2.15	2.73	2.28	1.49	1.48	2.38	2.21	1.75	2.66	2.4	1.74	2.85	3.19	1.92	1.86	1.92	2.72	2.32	2.22	1.71	2.57	2.19	2.52	1.89	2.25	2.08	1.41	2.16	1.51	2.53	2.76	2.62	2.34	1.66	4.01	3.17	2.82	1.83	1.01	7.82
34582	chr01	chr01.022251743	2.15	2.97	2.52	2.42	1.53	2.09	1.69	1.95	3.06	2.82	1.54	1.81	2.57	2.2	2.13	2.84	2.3	1.68	2.04	1.9	2.07	1.79	1.29	2.64	1.59	2.56	2.31	2.24	1.23	2.28	1.36	1.74	2.66	1.04	1.47	2.61	2.12	2.6	2.79	2.74	2.28	2.81	2.14	2.46	1.74	1.94	2.82
52755	chr01	chr01.022256356	1.36	1.99	2.34	1.88	2.83	2.11	2.08	2.06	2.93	1.75	2.26	1.92	2.67	1.72	1.52	2.7	1.58	1.83	2.11	2.65	1.48	1.75	3.4	2.06	2.28	2.57	1.39	2.03	2.97	1.76	1.36	2.3	2.99	0.98	2.14	1.66	1.92	1.91	2.06	1.84	1.63	15.86	2.77	3.16	2.64	1.66	4.33
43579	chr01	chr01.022293648	2.23	2.53	3.13	2.56	1.33	2.87	1.92	3.22	3.21	1.85	1.42	2.6	2.51	1.95	2.14	3.01	2.27	2.63	2.78	1.57	1.91	2.82	2.03	3.08	2.15	1.93	2.2	2.42	1.36	2.68	1.37	1.27	2.71	0.98	1.75	1.43	2.87	2.26	2.56	2.24	1.91	7	2.47	2.82	2.12	1.59	3.6
45085	chr01	chr01.022294300	1.94	2.51	1.7	1.65	1.51	1.46	1.9	1.87	2.45	2.23	1.11	1.91	1.97	2.46	1.53	2.74	2.32	1.6	3.04	2.05	1.75	2.06	2.32	2.33	2.38	2.27	1.97	2.73	2.14	2.13	1.54	2.1	2.25	1.44	1.78	1.87	2.15	2.86	2.57	2.88	1.79	5.66	2.39	2.92	2.26	1.53	5.91
16037	chr01	chr01.022399190	1.8	2.55	3.01	1.91	1.73	2.44	2.57	2.64	2.63	1.98	1.76	1.91	2.23	1.69	1.64	2.76	2.74	2.09	2.09	1.68	1.81	2.03	2.28	2.54	2.42	2.07	2.03	1.97	1.87	2.8	1.22	1.44	3.02	1.37	1.4	2.24	2.51	2.23	2.23	2.81	3.05	2.25	2.17	3.28	2.15	3.25	2.65
18470	chr01	chr01.022404549	1.42	2.49	3.42	2.27	1.25	2.03	2.31	2.72	3.28	2.05	1.73	2.13	3.42	1.84	1.82	2.68	2.61	2.13	2.25	3.25	1.76	2.23	2.04	2.53	2.78	2.29	2.04	2.18	2.42	2.62	1.46	1.78	2.31	1.18	1.88	1.98	1.93	2	2.1	2.26	2.02	-1.5	3.08	3.19	1.92	1.82	4.59
9130	chr01	chr01.022489840	1.93	2.59	1.92	1.7	1.49	1.68	1.73	1.98	3.02	2.22	1.44	1.87	2.14	2.24	1.71	2.38	1.98	1.88	1.98	2.26	1.93	1.74	1.29	2.15	1.26	2.1	2.04	2.43	1.47	2.9	1.07	1.47	2.3	1.45	1.69	2	2.55	3.17	2.6	3.03	2.13	2.3	2.24	2.13	2.6	2.09	2.39
46051	chr01	chr01.022491082	1.52	1.68	1.95	1.85	1.72	2.12	2.07	2.33	2.1	1.71	1.38	2.42	2.75	2.09	1.67	2.43	2.36	2.29	1.74	2.61	1.95	2.04	2.35	2.85	2.9	2.28	2.27	1.92	2.28	3.37	0.99	1.88	2.95	1.56	1.72	3.09	2.45	2.24	1.97	2.04	4.23	8.58	2.66	6.09	2.35	2.62	3.89
24161	chr01	chr01.022547378	1.34	1.93	1.88	1.55	1.47	1.83	2.2	2.43	2.38	1.72	1.65	1.97	1.97	2.03	1.16	1.69	1.57	1.98	2.2	2.01	1.4	1.61	2.31	1.54	2.06	2.15	1.46	2.29	1.55	2.3	1.7	2.3	2.23	1.17	1.48	2.54	2.13	1.87	1.94	2.18	2.72	2.47	2.04	2.05	2.45	1.58	3.49
20311	chr01	chr01.022717198	1.49	2.38	2.08	1.41	1.77	2.33	1.75	3.1	1.92	1.72	2.2	1.97	2.84	1.61	1.43	2.74	2.25	2.01	2.58	1.89	1.63	1.78	2.56	2.29	2.56	1.95	2.21	2.2	1.72	3.83	0.82	1.47	2.21	0.88	1.5	1.69	2.21	3.01	1.87	2.61	2.64	11.52	2.54	2.81	2.04	2.72	3.44
2072	chr01	chr01.022721833	2	2.56	1.95	2.02	1.34	2.17	1.91	1.88	1.97	2.45	1.33	1.57	2.09	2.83	2.62	1.26	1.37	1.39	3.7	1.98	1.28	1.96	1.77	1.73	1.64	2.99	2.06	2.36	1.63	2.57	1.36	1.55	1.79	0.9	1.29	1.74	2.21	1.46	4.13	1.05	2.08	0.99	1.4	2.19	2.02	1.92	1.16
391	chr01	chr01.022723189	1.88	3.07	2.22	2.26	1.23	1.82	1.87	1.6	3.4	2.43	1.62	1.98	2.11	2.19	1.38	2.87	1.87	1.49	2.77	2.2	1.45	1.72	1.59	1.83	1.04	2.15	1.56	2.76	1.65	2.08	1.06	1.63	1.9	1.09	1.41	2.18	2.29	2.91	2.85	3.16	1.99	3.08	2.65	2.19	2.41	2.01	2.36
20939	chr01	chr01.022742685	1.57	2.61	2.66	1.85	1.85	2.28	2.24	2.06	2.49	1.87	1.61	2.29	2.09	2.07	1.64	3.01	2.17	1.85	2.4	2.47	1.35	1.39	2.57	1.78	2.25	2.18	1.36	2.69	2.18	2.48	1.09	2.16	1.88	1.02	0.93	2.21	1.83	2.59	1.98	1.25	1.02	1.66	2.35	3.63	2.11	0.99	2.6
57742	chr01	chr01.022770439	1.79	3.07	2.06	2.23	2.29	2.35	2.31	2.1	2.25	1.94	2.25	2.59	1.5	1.65	1.21	2.4	2.12	1.2	2.72	1.64	2.28	1.83	1.8	1.79	3.43	2.05	0.63	2.09	1.42	2.86	4.15	2.65	2.87	1.1	2.05	2.01	2.24	2.19	3.42	2.75	2.61	5.88	2.26	2.61	2.48	2.48	3.36
3132	chr01	chr01.022847880	1.74	2.22	2.12	2.15	1	1.63	1.9	1.78	2.2	2.19	1.17	1.41	2.42	2.38	1.41	2.73	2.14	2.41	3.77	2.22	1.88	2.4	1.8	3.46	1.82	1.91	3.17	2.5	1.66	7.15	1.36	1.92	2.16	1.06	1.05	1.89	2.8	3.78	2.06	2.12	1.94	11.6	2.78	6.85	1.67	1.13	5.18
21926	chr01	chr01.022851780	1.43	2.17	1.7	2.03	1.46	1.99	2	1.4	2.68	2.27	1.58	1.48	2.94	1.95	1.47	4.29	4.18	2.22	2.94	3.15	2.08	2.23	3.29	2.17	3.92	2.54	1.59	3	2.07	4.27	0.88	1.72	2.52	1.1	1.6	6.86	1.34	1.86	2.06	1.51	3.21	-0.53	2.52	17.76	1.07	3.33	2.18
3136	chr01	chr01.022865522	1.95	2.59	2.28	2.3	1.73	2.77	2.09	3.52	2.48	2.03	1.93	2.76	3.13	1.85	1.28	2.04	1.9	1.64	2.36	1.92	1.51	1.9	2.05	2.22	2.06	1.93	1.42	2.28	1.55	3.08	1.34	1.76	2.43	1.07	1.74	2.18	3.1	2.33	2.38	1.92	2.67	5.95	2.29	6.78	2.38	2.31	2.78
698	chr01	chr01.022891705	2.05	2.61	1.84	2.14	1.39	1.78	1.73	1.64	2.24	2.01	1.23	1.25	2.85	2	1.78	2.58	2.53	1.95	2	2.6	1.93	1.88	2.4	3.33	2.57	2.36	2.48	2.43	1.89	3.08	1.19	1.74	1.66	0.66	1.51	1.46	2.21	2.9	1.74	2.41	2.37	6.88	2.83	5.38	2.51	0.74	3.68
24218	chr01	chr01.023453792	1.25	1.91	1.79	1.84	1.77	1.36	1.33	1.63	2.22	2.98	1.78	1.47	2.74	1.54	1.29	2.38	2.09	1.67	2.07	1.39	1.92	1.44	2.7	2.02	1.98	1.93	1.62	2.36	1.16	2.81	2.11	1.97	3.37	1.18	1.55	1.93	2.33	1.97	2.28	2.1	1.64	6.51	1.51	2.31	2.33	1.39	2.44
27074	chr01	chr01.023605339	1.52	2.8	2.44	1.89	1.69	1.92	1.94	1.83	2.82	1.99	1.28	1.38	2.87	2.27	1.77	2.36	2.05	1.62	2.22	2.07	1.49	1.72	1.94	2.05	2.52	2.83	1.85	2.14	2.09	3.48	1.5	2.3	2.84	1.37	1.58	1.68	1.7	2.68	2.63	1.57	2.52	2.39	2.04	2.29	1.99	2.14	2.82
7127	chr01	chr01.023645849	1.64	2.53	2.27	1.96	1.48	2.19	2	2.27	2.62	2.9	2.05	1.98	2.02	1.78	1.32	2.16	2.02	1.57	1.64	1.49	1.62	1.46	1.64	1.62	2.08	1.59	1.49	2.1	1.59	2.82	1.81	1.87	74.48	1.46	22.34	4.16	2.32	2.11	2.02	1.78	2.26	3.35	1.84	6.2	1.52	10.97	2.61
11477	chr01	chr01.023718046	1.73	2.11	2.1	1.26	1.9	2.31	1.87	2.11	2.2	1.87	1.88	2.04	2.68	1.99	1.27	2.61	2.99	1.43	1.69	3.48	2.26	1.89	2.54	1.91	2.35	2.43	1.5	1.82	2.65	2.55	2.07	1.64	1.56	0.86	1.19	2.76	2.29	3.19	2.69	1.3	1.98	5.75	3.19	3.55	2.57	1.19	1.97
12793	chr01	chr01.023767043	1.72	2.06	2.04	2.39	1.27	2.14	1.78	1.82	2.26	2.47	1.02	1.43	2.35	1.66	1.97	1.7	1.42	1.41	1.71	1.82	1.54	2.01	1.57	2.53	1.67	2.62	2.35	2.06	1.25	4.08	0.94	1.25	2.17	1.06	1.43	1.71	2.97	2.69	2.86	1.96	2.14	7.55	2	2.6	2.17	1.64	3.05
43073	chr01	chr01.023801024	1.51	2.78	2.02	1.82	1.32	2.12	1.42	1.88	2.48	1.92	1.23	1.59	2.06	1.78	1.53	2.28	2.1	1.41	1.7	2.05	1.35	1.48	1.54	1.97	1.75	2.25	1.67	1.94	1.5	2.23	1.23	1.96	2.72	1.14	1.53	1.89	1.91	2.69	2.58	1.42	3.02	2.83	1.78	2.51	1.93	2.13	2.03
49121	chr01	chr01.023813850	1.56	2.58	1.94	1.91	2.35	2.33	1.96	2.22	2.66	2.26	1.92	1.93	2.61	2.11	1.44	2.54	1.84	2.11	1.84	2.73	2.06	1.73	1.57	2.2	1.75	2.2	1.84	2.07	1.51	3.36	2.02	1.77	2.78	1.31	1.56	2.64	1.78	1.85	2.4	1.5	2.09	3.88	1.79	1.78	2.55	1.17	1.84
8068	chr01	chr01.023874432	1.94	2.58	2.36	2.05	1.84	2.03	1.97	2.02	2.38	2.58	1.22	1.54	2.7	2.13	1.99	2.39	1.97	2.06	2.38	1.71	2.35	2.11	2.21	2.67	2.54	2.1	3.21	2.69	1.38	4.13	1.75	2.45	2.36	1.04	1.63	2.16	2.37	3.04	2.39	2.07	2.71	3.87	1.92	2.68	2.83	1.99	3.12
18373	chr01	chr01.024131431	1.78	2.55	2.56	2.32	1.4	1.87	1.88	2.02	2.01	2.57	1.57	1.82	2.83	1.81	1.29	2.02	1.69	1.75	1.93	1.53	1.85	2.03	1.88	2.64	1.43	1.89	2.44	2.05	1.28	2.29	1.49	2.21	2.32	1.03	1.65	2.29	2.5	2.2	1.87	2.59	2.67	3.27	1.76	3.2	2.01	1.97	2.8
30536	chr01	chr01.024171036	1.45	2.78	1.68	1.76	2.67	1.87	2.25	2.21	2.23	1.69	2.12	2.38	2.09	2.87	1.64	3.6	3.11	1.88	2.88	1.31	1.97	1.55	2.52	2.3	3.92	2.53	1.43	2.95	1.28	2.37	2.97	2.93	2.54	1.27	2.71	2.15	2.01	2.27	2.96	2.83	3.07	3.8	3.46	2.93	2.41	1.29	5.34
13607	chr01	chr01.024223692	1.82	3.06	2.67	2.51	1.43	2.72	2.4	2.14	3.16	2.13	1.6	2.61	2.65	1.9	1.99	2.42	2	2.07	2.52	2.13	1.62	1.9	2.21	2.12	2.7	2.53	1.98	2.15	2.08	2.51	1.99	1.87	2.99	1.43	1.56	1.88	2.02	2.34	2.44	1.4	2.23	1.67	1.53	2.56	2.74	2.32	2.42
21711	chr01	chr01.024280317	1.84	2.84	2.21	2.14	1.89	1.91	2.26	2.17	2.33	1.74	1.43	2.24	2.27	1.71	1.06	3.73	3.04	2.31	2.45	2.14	1.9	1.79	2.43	2.38	2.59	1.71	2.13	1.86	1.62	3.25	1.56	2.09	3.38	1.33	2.41	1.58	1.7	2.94	1.93	2.24	2.27	-18.88	2.69	2.52	1.98	1.49	4.07
32609	chr01	chr01.024361903	2.04	2.2	2.42	1.77	1.91	1.43	2.18	1.54	2.39	2.28	1.35	1.92	2.6	1.97	1.47	2.42	1.95	1.39	1.91	2.12	1.28	1.98	1.51	2.09	2.02	1.77	1.66	2.25	1.69	5.29	1.3	1.92	2.79	0.68	1.25	1.98	2.27	2.98	2.02	1.37	3.43	2.08	2.11	2.45	2.39	1.84	2.03
568	chr01	chr01.024497879	1.56	2.54	1.99	1.91	1.54	1.89	2.01	0.94	2.56	1.9	1.5	2	2.09	1.88	1.6	2.29	1.8	1.7	2.04	2.63	1.81	1.68	1.88	2	1.73	1.84	1.9	2.21	1.92	2.29	1.52	2.09	2	1.33	1.67	2.13	2.18	2.22	2.01	2.25	1.85	2.54	2.52	2.53	1.98	2.19	2.71
16863	chr01	chr01.024562627	11.11	1.72	1.61	3	3.09	2.01	2.46	2.66	1.97	2.12	1.05	1.57	1.33	1.67	1.31	1.65	1.22	1.76	2.06	1.47	2.04	1.54	1.95	2.37	2.07	2.17	1.73	1.06	1.39	2.86	2.14	2.24	3.59	0.9	2.2	2.75	3.03	2.43	2.73	1.39	2.34	5.9	2.44	7.34	1.19	2.07	3.61
7964	chr01	chr01.024597206	9.48	2.65	2.15	2.18	2.3	2.25	2.67	2.44	2.76	2.54	1.96	2.41	1.71	1.5	1.55	2.07	1.85	1.47	1.72	1.56	1.51	1.76	1.82	1.85	1.84	2.41	1.93	1.8	1.1	2.61	1.09	1.54	2.33	0.9	1.66	1.87	1.95	1.97	2.13	1.88	4.71	2.81	2.2	5	2.03	2.36	1.69
29517	chr01	chr01.024609882	9.05	2.44	1.94	2.14	1.68	2.91	1.95	1.98	2.05	1.46	1.47	1.55	2.21	1.69	1.67	2.39	2.25	2.15	1.84	1.84	2.23	2.58	2.64	2.29	2.15	1.89	2.38	1.86	1.59	3.8	2.46	2.01	3.7	1.59	1.99	2.15	2.17	2.21	2.15	2.51	2.68	1.78	2.01	2.75	2.73	2.56	2.2
3040	chr01	chr01.024613087	10.42	2.16	2	2.37	1.57	2.05	1.91	1.94	1.95	1.74	1.62	1.7	2.18	1.68	1.77	2.27	2.07	1.61	1.59	1.65	1.62	1.81	2	1.96	2.64	2.12	1.38	1.96	1.71	4.08	1.85	1.92	2.9	1.05	2.41	1.39	2.3	2.42	1.95	3.44	3.48	2.59	2.22	1.57	1.95	2.27	1.33
62337	chr01	chr01.024634057	9.24	2.14	1.99	2.02	1.63	1.42	2.06	1.53	2.66	2.62	1.37	1.85	2.23	2.45	1.65	2	1.42	1.37	2.75	2.61	1.32	1.15	1.57	1.46	1.47	2.72	1.06	2.93	2.19	2.28	2.19	2.31	2.73	1.09	1.53	2.12	1.87	2.84	2.63	2.21	2.53	1.87	2.06	2.38	1.78	1.43	3.06
51813	chr01	chr01.024934246	10.16	3.22	2.5	1.87	1.71	2.26	2.77	4.81	2.37	1.91	2.22	2.68	3.24	1.7	1.71	2.4	2.19	2.18	2.87	2.22	2.14	1.35	3.05	2.39	2.88	2.35	1.79	1.76	2.18	2.91	1.2	2.31	1.61	0.63	1.29	1.8	2.2	1.61	2.36	1.05	1.41	2.67	2.99	3.3	2.14	1.25	3.66
18756	chr01	chr01.025047219	9.66	2.75	2.47	2.16	2.15	2.04	2.1	2.46	2.78	2.33	1.99	2.06	1.48	1.95	1.09	2.39	1.92	1.53	2.04	2.21	1.67	1.3	1.44	1.54	1.42	1.81	1.4	2.21	1.62	2.49	0.81	1.9	2.27	1.32	1.26	2.29	2.17	2.42	2.08	2.18	1.41	1.37	2.22	2.06	2.6	1.98	3.11
61343	chr01	chr01.025078722	10.66	2.87	2.72	1.63	1.88	1.85	2.27	2.35	2.92	2.22	1.95	2.24	1.67	2.47	1.48	3.81	2.88	1.9	3.61	2.57	1.82	1.87	2.15	2.09	2.93	2.12	1.68	3.4	1.44	3.65	1.4	2.12	1.67	1.33	0.89	2.16	1.89	2.67	2.31	1.97	1.7	2.07	2.65	2.85	2.7	2.06	2.05
42907	chr01	chr01.025141185	9.28	2.61	2.18	1.72	1.86	1.51	2.21	2.09	2.52	1.94	1.7	2.18	2.64	2.23	1.41	2.46	2.19	1.85	2.49	2.08	1.73	1.97	1.9	2.22	1.97	1.79	1.82	2.27	1.63	2.63	1.58	2.52	2.11	1.1	1.48	2.59	2.06	2.35	2.29	2.14	2.65	2.24	2.11	2.75	2.66	2.35	2.62
43580	chr01	chr01.025143273	8.77	2.59	2.82	2.02	1.43	1.97	2.29	2.64	2.81	2.32	1.84	2.16	2.22	2.25	1.83	2.52	2.09	1.77	3.07	2.51	1.55	1.61	1.84	2.12	1.56	2.35	1.72	2.47	1.76	2.31	1.2	2.26	2.83	1.06	1.43	2.28	2.7	1.98	2.76	2.33	1.84	1.38	2.29	2.2	2.46	2	2.62
44284	chr01	chr01.025149415	8.68	2.45	2.73	2.29	2.03	2.29	2.33	2.63	2.6	1.85	2.15	2.59	2.51	1.83	1.54	2.83	1.82	1.98	2.28	1.15	1.1	1.32	1.79	1.72	2.56	2.44	1.64	2.17	1.89	2.45	0.92	2.14	0.54	1.23	1.46	0.25	1.82	1.07	2.22	0.67	1.58	1.19	2.03	0.27	1.4	1.49	2.35
23558	chr01	chr01.025179548	10.03	2.08	2.21	2.12	1.39	1.73	1.71	3.06	2.49	2.13	1.09	1.57	2.99	2	1.25	2.32	2.26	1.81	2.28	2.07	1.72	2.2	2.45	3.21	2.56	1.99	3.52	2.14	1.88	2.44	0.84	2.08	2.79	1.24	2	1.48	2.31	2.53	1.93	1.42	2.04	4.21	1.81	2.22	1.75	1.84	1.85
1644	chr01	chr01.025872768	1.16	2.76	2.62	1.92	1.39	1.88	2.2	2.41	2.82	1.86	1.96	2.02	2.84	2.22	1.57	3.34	2.7	2.37	2.7	2.63	2.22	2.13	2.67	2.58	2.44	2.32	2.26	2.48	2.39	3.43	1.5	3.14	2.15	1.43	1.58	2.27	2.32	2.2	2.75	2.16	1.88	1.99	2.62	1.63	2.82	1.42	2.78
9224	chr01	chr01.025940316	0.71	2.29	1.42	1.15	2.69	1.48	2.16	2.77	1.66	1.93	1.68	1.1	2.92	2.72	2	1.82	2.5	1.8	3.35	1.75	1.73	1.48	1.5	3.63	3.98	2.56	2.08	3.16	2.22	2.2	1.85	2.34	3.59	0.77	3.07	1.43	2.42	4.69	2.72	4.91	1.6	-57.42	3.71	2.68	2.49	1.05	6.85
6377	chr01	chr01.026029169	0.83	1.62	1.92	0.91	1.99	2.25	2.05	2.4	2.04	2.1	0.64	3.39	2.39	1.89	1.83	5.99	3.78	1.55	2.43	3.01	1.5	1.65	2.1	1.82	2.2	2.17	1.66	2.39	2.86	5.08	2.44	2.16	2.98	1.23	2.88	1.69	1.73	2.33	2.42	1.99	2.51	16.48	2.19	4.67	1.86	1.29	4.38
14159	chr01	chr01.026059719	1.75	2.13	2.12	1.81	1.72	2.23	2.18	2.12	2.35	1.96	1.57	2.3	2.07	1.68	1.45	2.01	1.79	1.71	2.82	1.67	2.02	1.5	2.14	2.11	2.08	3	1.86	2.3	1.87	2.57	2.36	2.5	2.72	1	1.64	2.6	2.13	1.92	2.52	1.35	2.3	10.7	2.72	2.33	2.38	2.09	2.79
5921	chr01	chr01.026208848	1.58	2.26	3.17	2.07	1.82	2.4	2.24	2.9	3.06	2.18	1.84	2.94	2.1	1.82	1.53	3.04	2.52	2.07	2.37	2.24	1.44	1.88	2.81	2	2.26	2.25	1.98	2.09	2.29	2.88	1.02	2.05	2.18	0.92	1.54	1.88	2.65	2.33	2.08	3.3	1.6	3.44	2.66	1.79	2.04	1.95	3.72
54951	chr01	chr01.026227239	1.55	2.85	2.39	1.09	1.65	1.98	2.26	2.1	2.61	2.05	1.75	1.81	2.67	1.97	1.53	2.69	2.23	2.13	2.38	2.27	1.67	1.53	2.09	1.83	1.95	2.55	1.76	2.26	1.99	2.39	1.14	1.8	2.61	1.05	1.35	2.11	1.94	2.41	2.64	2.46	2.16	1.16	2.47	1.52	2.69	1.91	3.38
10255	chr01	chr01.026373362	1.23	2.5	2.09	1.78	1.77	3.01	2.17	2.57	2.08	1.93	0.93	2.09	3.26	2.73	1.65	2.32	2.38	2.23	2.3	2.9	1.61	1.45	1.86	2.54	1.53	2.15	1.75	2.39	2.34	3.45	0.91	2.4	3.14	1.42	1.89	0.69	1.25	1.74	2.25	1.56	1.55	-4.95	1.77	1.99	2.13	0.53	4.04
9533	chr01	chr01.026463412	1.16	1.65	2.28	2.1	1.81	1.94	1.95	2.04	2.26	2.04	1.71	2.08	2.5	2.3	1.54	2.62	2.34	2.14	2.54	2.52	1.59	1.72	1.86	2.11	2	2.34	1.75	2.38	1.38	2.64	1.25	2.32	2.54	1.18	1.4	1.2	3.04	1.84	2.96	1.61	0.98	-10.21	1.3	1.81	1.75	0.58	4.44
9164	chr01	chr01.026487572	1.51	2.55	2.08	1.87	1.53	2	1.78	2.46	2.47	2.31	1.57	1.79	2.01	1.96	1.55	1.77	1.57	1.55	1.98	2.43	1.53	1.36	1.81	1.59	1.9	2.4	1.6	2.28	1.44	2.41	1.23	2.32	1.38	1.49	1.12	2.06	1.86	2.1	2.39	1.51	2.2	0.92	1.65	1.44	2.36	1.88	1.41
826	chr01	chr01.026753163	1.54	2.4	2.61	2.08	1.74	2.38	1.99	3.34	2.54	1.97	1.72	2.01	2.57	1.73	1.98	1.36	2.36	1.97	2.32	1.83	1.62	2	1.93	1.83	1.41	1.81	1.67	2.13	1.85	3.22	1.16	2.01	2.79	1.82	1.59	2.07	2.12	2.37	2.3	1.95	2.85	2.71	2.34	1.94	2.25	2.21	2.41
3271	chr01	chr01.026905842	1.1	2.3	3.05	1.84	2.29	2.58	2.2	2.56	2.33	1.44	2.3	2.61	2.25	1.84	1.48	2.74	2.2	1.71	2.5	2.68	1.44	1.51	2.99	1.81	2.85	1.96	1.49	2.7	2.35	2.94	1.34	2.19	2.71	1.49	1.68	1.61	2.18	3.17	2.14	2.28	4.17	4.88	2.82	2.43	3.05	3.28	3.91
57090	chr01	chr01.027216671	1.48	2.14	2.1	1.95	1.54	2.13	1.78	1.83	2.64	2.08	1.23	1.43	3.03	2.12	1.39	2.92	2.37	1.99	2.34	3.34	1.85	2.06	2.67	2.85	2.32	2.52	2.39	2.26	1.99	1.73	0.91	1.9	1.79	2.1	1.27	2.17	2.22	2.26	2.02	1.22	2.05	2.82	2.31	4.47	2.03	1.48	1.56
22968	chr01	chr01.027331224	4.76	2.45	1.93	1.29	1.39	1.41	1.72	1.67	2.26	2.25	1.12	1.37	1.21	2.39	0.79	2.29	1.49	1.6	1.22	1.11	1.84	1.04	2.18	1.28	1.88	1.38	0.83	1.56	0.92	2.51	1.52	1.84	1.88	1.76	1.48	1.91	2.09	2.34	2.12	1.35	2.41	2.52	1.42	2.64	1.97	1.57	2.84
486	chr01	chr01.027374439	1.91	2.68	3.01	1.62	1.62	1.99	2.77	2.37	2.41	1.96	1.66	2.19	2.11	2.33	1.69	3.69	3.07	2.1	2.84	2.75	1.67	2.17	2.77	2.51	2.54	2.31	1.78	2.49	2.09	4.4	0.99	1.82	2.58	2.21	1.71	1.93	1.67	3.18	2.16	2.16	2.46	5.89	2.43	1.64	2.12	1.85	4.08
21874	chr01	chr01.027960531	1.67	2.87	2.13	2.02	1.74	1.77	1.99	2.22	2.65	1.81	1.49	1.59	2.35	2.04	1.11	3.35	3.18	2.48	2.07	1.88	1.86	1.92	2.73	2.49	2.47	2	1.92	2.12	1.63	2.53	1.45	2.02	2.52	3.33	2.4	2.67	2.05	2.28	2.25	1.29	2.12	2.56	2.36	9.18	2.41	1.77	2.61
10773	chr01	chr01.027961811	1.36	2.35	2.65	1.72	1.75	2.02	2.18	2.26	2.56	2.09	2.1	2.22	3	1.74	1.72	2.85	2.4	2.11	2.53	2.32	1.98	1.72	2.37	2.03	2.26	2.49	2.13	2.32	1.88	2.77	1.23	2.02	2.36	1.99	1.48	1.97	1.76	1.55	2.08	1.63	2.49	1.42	1.75	2.23	2.65	1.39	1.41
9101	chr01	chr01.028036108	1.49	2.15	2.14	1.99	1.58	1.94	1.61	1.09	2.27	2.27	1.54	1.82	2.16	1.65	1.43	2.72	2.24	1.36	1.66	1.7	1.96	1.46	2.21	2.09	3.28	1.99	2.16	1.98	1.49	3.16	1.91	1.92	2.89	3.46	1.62	1.6	2.16	1.83	2.27	1.57	2.1	6.7	1.47	3.04	2.46	1.58	2.16
20869	chr01	chr01.028124106	1.45	2.18	2.7	1.87	1.62	1.87	2.12	1.69	2.65	2.4	1.46	1.82	2.27	1.41	1.28	2.41	2.62	1.87	1.55	1.48	1.35	1.1	1.47	2.08	1.74	1.89	1.81	1.64	1.75	3.03	1.16	2.42	2.75	1.92	1.53	2.37	1.93	1.93	2.38	2.12	2.4	1.55	1.36	2.47	2.26	1.42	1.75
9397	chr01	chr01.028148320	1.37	2.21	2.6	1.39	1.5	1.79	2.13	1.54	1.78	2	1.82	2.03	2.47	1.95	2.24	2.41	2.3	1.75	1.86	2.08	1.46	1.8	2.27	2.63	2.91	2.77	2.34	2.12	1.97	4.18	1.07	1.62	2.05	2.29	1.89	2.04	1.88	1.98	2.59	1.52	2.05	2.44	1.45	3.15	1.69	1.64	1.53
29828	chr01	chr01.028201521	1.57	2.23	1.43	2.2	1.26	2.07	1.51	2.03	2.62	2.2	1.39	1.49	3.24	2.23	1.56	3.14	2.66	1.92	2.14	2.78	2.16	1.87	2.98	2.84	2.46	2.39	2.55	3.03	2.26	4.03	1.08	3.05	3.42	2.71	1.95	1.67	2.2	2.65	1.75	2.47	1.29	4.18	2.49	3	2.29	1.07	2.69
32015	chr01	chr01.028333544	1.52	1.98	2.18	2.24	1.92	3.58	2.43	2.1	2.83	1.69	1.75	2.17	2.42	1.48	2.04	1.43	1.38	1.36	1.71	2.17	1.47	1.93	2.4	1.78	1.87	2.37	1.93	1.81	2.45	2.37	1.02	1.86	4.17	3.07	3.39	0.7	2.57	2.57	2.97	1.56	2.56	-2.19	1.76	0.64	2.84	1.61	2.17
23444	chr01	chr01.028895908	1.42	2.71	2.34	2.17	1.63	1.86	1.97	2.05	2.37	1.96	1.86	2.02	2.16	1.62	1.68	1.6	1.45	1.46	1.55	2.41	1.42	1.38	1.56	1.43	1.45	2.52	1.35	2.23	1.99	2.59	1.18	2.88	2.16	2.14	1.17	1.49	2.05	1.84	2.4	2.01	1.17	1.06	2.34	0.95	2.2	1.27	2.79
26980	chr01	chr01.028971799	1.24	2.98	2.2	1.35	1.46	1.77	1.39	1.76	2.52	1.54	1.25	2.43	4.33	2.72	1.22	3.64	2.13	1.92	2.43	3.62	2.13	1.8	2.98	3.58	2.78	2.88	1.4	2.4	2.06	4.65	1.21	2.55	3.73	1.85	1.45	3.1	1.81	2.2	2.6	0.93	1.85	-0.99	1.62	3.4	2.99	4.37	2.42
13871	chr01	chr01.028991074	0.79	1.83	1.96	2.55	1.61	1.95	1.34	1.66	2.87	1.26	1.07	2.04	3.16	2.4	1.89	1.66	2.16	1.64	3.09	1.7	2.12	1.56	1.63	2.12	2.34	2.28	1.07	3.03	1.57	2.33	1.57	3.64	3.04	3.04	1.86	2.54	1.7	2.44	2.43	0.89	2.13	-21.71	1.74	3.75	2.52	1.31	3.39
16975	chr01	chr01.029057845	1.96	2.33	2.06	2.39	1.65	1.9	1.97	1.4	2.33	2.23	1.25	1.44	2.16	2.47	1.74	2.24	1.8	1.9	2.82	1.4	1.49	1.93	1.34	2.75	1.6	2.15	2.22	2.61	1.26	2.97	1.16	2.67	2.65	2.29	1.87	1.64	2.2	3.14	2.13	3.38	2.22	3.73	2.06	2.18	1.6	2.19	2.45
16684	chr01	chr01.029089332	1.47	2.45	2.53	2.02	1.62	2.23	2.3	2.11	2.28	1.76	1.98	2.68	2.22	1.85	1.64	2.76	2.37	1.88	2.15	1.95	1.86	1.83	1.96	2.12	2.78	2.15	1.84	2.13	1.58	2.71	1.24	3.19	2.85	2.49	1.64	1.44	2.04	1.49	2.67	1.56	1.5	1.88	2.58	2.02	1.75	1.26	2.67
1231	chr01	chr01.029092673	1.48	2.4	1.89	2.34	1.52	2.06	1.77	1.73	0.99	1.72	1.26	1.8	2.15	1.53	1.46	1.73	2.01	1.78	1.67	2.13	2.02	1.52	2.15	1.88	2.07	0.35	1.9	1.98	1.9	2.03	1.65	3.31	2.68	2.66	1.4	2.08	2.14	1.4	1.78	1.34	1.91	0.8	1.39	2.61	1.93	1.57	1.06
58511	chr01	chr01.029154578	1.69	2.17	1.92	1.85	1.91	1.85	1.53	1.79	2.2	1.98	1.68	1.58	2.21	1.62	1.6	2.36	1.96	2.01	1.88	1.87	1.71	1.47	1.72	1.47	2.25	2.09	1.56	2.48	1.38	2.01	1.25	2.84	2.57	2.8	1.9	1.63	1.35	2.17	2.26	2.52	1.62	5.27	1.83	1.69	2.34	1.61	2.21
27440	chr01	chr01.029155979	1.86	2.16	2.08	2.1	1.79	2.38	1.62	2.46	2.33	2.02	1.49	1.71	1.83	1.76	1.51	2.34	1.75	1.44	2.13	2.51	1.56	1.39	1.76	1.69	1.29	2.47	1.58	1.79	2.21	1.88	1.07	2.79	2.25	2.05	1.18	2.33	1.62	2.16	2.14	1.84	3.11	1.08	2.11	2.39	1.99	3.05	1.36
32163	chr01	chr01.029202210	1.41	2.18	2.06	1.88	1.47	1.76	1.71	1.4	2.28	2.27	1.82	2.14	2.12	2.03	1.26	2.76	2.41	1.8	2.2	2.48	1.76	1.43	2.14	1.7	1.92	1.89	1.79	2.36	2.07	2.26	1.7	3.37	2.68	2.39	1.46	2.06	1.58	2.32	1.89	2.4	1.83	1.84	2.1	1.61	2.08	2.25	2.67
1229	chr01	chr01.029370612	0.91	1.63	1.67	2.17	1.31	2.51	1.37	2.78	2.65	2.58	1.4	1.73	2.07	1.84	1.62	2.45	2.1	1.99	1.8	1.83	1.99	2.05	2.11	2.6	2.29	1.73	2.09	1.93	1.17	3.19	1.62	3.37	2.2	1.56	1.62	1.53	1.67	2.61	2.37	2.29	0.77	19.6	2.45	4.86	2.09	2.71	1.12
57513	chr01	chr01.029419600	1.37	1.96	1.94	1.67	1.61	2.09	1.67	1.89	2.26	1.55	1.78	2.09	2.73	2.21	1.39	2.27	1.9	1.91	2.48	2.91	1.48	1.44	2.45	1.81	1.93	2.14	1.31	2.58	2.44	3.36	1.2	3.28	2.48	2.61	1.8	1.57	2.04	2.6	2.33	2.23	1.59	6.57	3.21	1.51	3.14	1.45	2.82
20015	chr01	chr01.029442582	1.91	2.53	2.9	2.33	1.57	1.84	1.8	1.88	2.65	2.31	1.67	2.05	2.36	1.62	1.31	1.93	1.74	1.51	1.49	1.91	1.41	1.27	1.59	1.87	1.43	1.51	1.61	1.72	1.74	2.56	1.27	2.99	2.48	2.14	1.27	2.05	2.31	1.6	1.73	1.25	1.71	0.98	1.43	1.73	2.5	1.69	1.95
6941	chr01	chr01.029443127	1.77	2.06	2.79	2.22	2.11	2.62	2.25	2.1	3.15	1.86	1.69	1.92	2.13	1.96	1.22	2.27	1.82	1.82	2.38	2.08	1.16	2.18	1.25	2.44	1.73	2	2.05	2.43	1.49	3.65	1.02	3.32	2.73	2.21	1.2	1.58	2.82	1.91	2.08	1.52	1.3	0.67	1.86	2.63	2.59	1.19	2.01
42844	chr01	chr01.029565013	1.33	2.75	2.02	2.21	2.13	1.93	2.04	1.53	2.79	2.34	1.71	1.69	2.36	2.04	1.19	9.04	1.74	1.39	1.29	1.42	1.76	1.38	2.08	2.1	3.09	1.51	1.98	1.68	0.91	2.55	1.88	2.89	2.69	1.7	2.03	2.23	2.2	2.15	1.57	2.17	1.82	5.41	2.08	3.86	2.08	1.33	6.13
9274	chr01	chr01.029586736	2.04	2.47	1.73	1.95	1.43	2.11	1.42	2.05	2.81	2.51	1.35	1.95	1.95	1.97	1.82	1.96	1.81	1.64	2.32	2.05	1.85	2	1.76	2.38	1.82	2.17	2.03	2.4	1.59	2.22	1.02	2.28	1.75	2.07	1.19	2.01	2.22	2.45	2.57	2.07	2.11	2.99	1.93	2.06	1.69	2.41	2.27
16091	chr01	chr01.029601373	1.76	2.42	2.32	1.88	1.15	1.97	2.11	2.37	2.39	1.62	1.69	1.99	2.05	2.07	1.59	2.76	2.18	1.88	2.83	2.69	1.81	1.53	2.4	2.05	2.28	1.9	1.79	2.34	2.4	2	1.36	3.42	2.42	2.02	1.64	2.43	2.46	2.39	1.49	2.2	2.45	3.75	2.63	2.36	1.98	2.35	3
24930	chr01	chr01.029619894	1.46	2.03	2.16	1.71	1.74	1.72	2.66	2.74	2.77	2.06	1.48	1.51	1.99	1.4	1.16	2.34	2.11	1.76	1.46	2.73	1.25	1.06	2.12	1.52	1.88	2.03	0.95	1.72	1.76	2.76	1.34	2.77	2.81	2.07	2.67	1.16	1.75	2.08	2.1	2.21	0.9	-4.98	2.38	1.84	1.78	0.99	4.29
35768	chr01	chr01.029843645	1.8	1.53	2.18	1.62	0.96	1.42	2.09	2.09	2.64	2.28	1.69	1.58	2.42	1.97	1.57	2.9	1.87	1.79	2.33	3.02	1.54	1.67	1.65	2.12	1.42	2.09	1.78	2.26	2.01	1.68	0.91	2.65	2.03	2.05	1.18	1.72	2.16	3.3	2.07	2.97	1.34	2.05	2.45	1.86	2.19	1.78	3.03
42908	chr01	chr01.029864446	1.67	1.74	2.78	1.42	1.34	1.81	1.97	1.88	2.28	1.86	1.7	2.43	2.43	1.77	1.46	2.26	1.57	1.66	2.44	1.85	1.78	2.09	2.39	2.53	1.41	1.83	2.17	1.62	2.26	2.81	1.21	2.05	1.74	1.4	1.45	2.24	2.62	2.21	2.16	1.16	2.81	3.63	2.38	3.56	2.08	2.15	3.05
44285	chr01	chr01.029940993	1.68	2.72	2.66	1.78	1.81	2.21	2.35	2.42	2.89	1.83	2.97	3.18	2.05	1.48	1.75	2.7	2.54	1.92	2.89	2.48	2	1.63	2.83	1.92	3.24	2.08	1.52	2.52	2.32	2.73	3.41	5.11	2	2.18	1.67	2.57	2.35	1.68	2.1	2.8	1.97	1.09	1.99	2.37	2.14	1.94	2.11
43581	chr01	chr01.029966886	1.98	2.16	2.65	1.14	1.62	2.13	2.47	3.04	2.15	1.7	1.72	2.48	2.42	1.67	1.92	2.84	2.71	2.19	2.23	2.83	2	2.34	3	2.36	2.38	2.11	1.76	1.82	2.98	2.37	1.15	2.89	2.36	1.99	1.6	1.73	2.02	2.66	2.45	2.49	1.62	9.36	3.64	2.32	2.39	1.91	6.33
40571	chr01	chr01.029984204	1.61	2.19	2.51	1.64	2.46	1.74	2.52	2.79	2.55	2.45	1.57	2.27	2.04	2.03	1.41	1.67	1.5	1.71	2.23	2.08	1.95	1.65	2.85	1.77	2.18	2.13	1.61	2.56	1.74	1.66	1.73	2.71	1.49	2.35	1.47	2.4	1.78	1.8	2.26	1.7	1.59	3.98	2.39	2.29	1.7	1.46	4.09
33735	chr01	chr01.030015436	1.43	1.7	1.8	1.87	1.44	1.69	1.98	1.61	2.52	2.33	1.41	1.52	1.72	1.97	1.44	1.84	1.62	1.65	1.84	2.2	1.81	1.43	1.89	1.84	1.53	2.08	1.88	2.85	1.51	1.81	1.22	2.93	2.71	2.38	1.42	2.76	1.73	1.97	2.37	0.99	0.89	0.8	1.97	1.68	1.75	0.77	1.84
49122	chr01	chr01.030018369	1.74	1.86	1.72	1.77	1.7	1.57	1.6	1.88	2.39	2.01	1.12	1.5	1.72	1.48	1.08	2.58	1.94	2.27	1.36	1.49	2.16	2.36	2.28	2.68	2.05	1.54	2.86	1.53	1.65	2.5	1.46	2.49	3.76	2.79	2.12	1.76	2.12	1.9	2.15	1.58	1.64	-0.55	1.94	1.98	1.82	1.69	2.25
50002	chr01	chr01.030029215	2.1	1.72	2.23	1.25	1.72	1.42	1.97	1.55	2.22	2	1.99	2	1.87	1.56	0.89	2.63	2.64	1.56	1.3	2.59	1.84	1.54	2.87	1.94	1.87	1.57	1.59	1.21	2.13	2.2	1.89	3.29	1.52	1.21	1.19	2.13	1.41	1.92	1.92	0.8	1.63	1.07	1.39	3.01	2.45	1.26	1.38
35099	chr01	chr01.030074260	1.91	2.63	2.29	1.78	1.78	1.78	1.88	2.2	3.14	2.34	1.5	1.83	1.77	1.59	1.01	3.64	3.18	2.14	2.69	2.46	1.95	1.69	2.78	2.16	2.63	1.98	1.96	2.46	1.78	2.04	1.65	3.7	1.48	2.38	0.91	2	2.03	2.56	1.78	3.12	1.83	2.63	2.48	1.65	2.58	1.37	2.93
52038	chr01	chr01.030166335	1.42	3.12	2.31	1.75	3.67	1.59	2.48	3.02	2.36	2.6	2.23	2.6	1.47	1.46	0.97	1.96	1.99	1.35	1.87	1.63	1.94	1.43	1.9	1.88	2.94	1.51	1.8	1.74	1.49	2.35	3.06	4.68	2.49	1.99	2.27	2.37	2.19	1.61	2.46	2.57	1.7	2.42	2.1	2.32	1.69	1.53	4.39
34332	chr01	chr01.030179774	1.55	2.12	2.24	1.66	1.51	1.77	2.29	1.79	2.56	2.03	1.35	1.87	2.42	2.02	1.3	2.45	2.24	1.85	2.07	2.41	1.57	1.51	1.42	2.57	2	1.71	2.65	2.58	1.74	2.82	1.13	2.89	1.98	2.93	1.26	2.18	2.13	2.42	2.6	2.48	0.68	2.04	2.26	1.66	1.74	1.57	2.46
34417	chr01	chr01.030242201	1.61	2.02	2.25	2	1.28	1.71	1.97	2.2	2.82	2.13	1.24	1.35	2.58	2.3	1.33	3.25	2.38	2.27	2.34	2.04	2.03	1.97	1.93	3.07	2.73	2.23	2.55	2.49	1.67	2.43	0.67	2.31	1.67	2.88	1.7	2.29	2.78	3.02	2.02	2.99	1.41	4.27	2.68	2.69	1.6	1.28	2.77
38580	chr01	chr01.030245666	2.07	1.86	1.43	1.36	1.51	1.97	1.87	2.2	2.17	1.79	0.99	1.45	1.79	2.29	1.28	3.06	2.05	2.49	2.78	2.08	2.01	1.82	2.09	2.32	2.34	1.67	2.58	2.5	1.77	2.37	1.37	4.18	1.77	2.46	1.38	2.02	1.81	2.82	1.72	2.06	1.55	4.61	2.68	1.94	1.96	1.29	4.46
60358	chr01	chr01.030395003	1.68	1.6	1.69	2.1	1.19	1.8	1.51	1.62	2.51	2.05	1.01	1.29	2.62	2.12	1.3	2.17	1.71	1.41	1.45	1.4	1.73	1.59	1.62	2.66	1.81	1.79	2.01	2.16	1.64	1.75	1.1	2.28	2.49	2.8	1.68	2.11	2.4	3	2.03	2.58	1.16	7.3	2.22	2.24	1.84	1.36	2.23
42909	chr01	chr01.030424625	1.48	2.21	2.41	1.64	1.29	1.98	2.61	2.74	2.63	2.69	2.26	2.89	1.66	1.6	1.33	2.14	1.95	1.64	1.6	1.95	1.72	1.46	2.13	1.76	1.86	1.78	1.22	1.6	1.49	2.15	1.45	2.56	2.21	2	1.48	6.91	2.28	1.85	2.23	1.92	2.9	2.7	2.37	6.42	2.59	6.6	2.59
39582	chr01	chr01.030444487	1.76	2.14	1.83	1.56	2.08	2.03	2.07	2.18	2.71	1.9	1.69	2.35	1.98	1.53	1.43	2.79	2.47	1.9	1.6	2.04	2.03	1.6	2.6	2.56	4.2	1.62	2	1.71	1.95	2.45	1.47	3.16	2.41	3.11	1.32	2.23	2.04	2.3	1.6	2.45	1.8	2.38	2.23	2.44	1.65	2.75	3.26
42823	chr01	chr01.030467112	2.11	2.38	3.2	2.53	1.55	2.08	2.46	3.22	2.85	2.15	1.68	2.32	2.5	1.95	1.46	2.57	2.19	2.38	2.8	2.44	1.69	2.19	2.47	3.06	2.03	1.87	2.48	2.21	1.78	3.18	1.17	3.55	2.27	1.92	1.31	2.37	2.25	2.31	1.91	2.45	2.59	4.67	2.51	3.01	2.13	2.66	4.73
59216	chr01	chr01.030544283	1.89	2.49	2.01	1.72	1.34	1.84	1.84	1.45	2.9	2.01	1.64	1.8	2.33	2.31	1.38	3.88	2.61	2.11	2.83	2.01	1.53	1.94	2.8	2.45	2.36	1.65	1.85	2.35	1.4	2.38	0.97	2.35	2.3	2.24	1.85	1.72	2.16	2.69	1.96	2.3	1.63	5.11	2.17	1.89	1.88	2	4.99
45086	chr01	chr01.030556534	1.95	1.9	2.23	1.92	0.99	1.62	1.55	1.84	2.13	2.08	1.16	0.89	2.4	2.68	1.63	1.87	1.74	1.46	2.52	1.89	1.83	2.14	1.69	2.81	2.06	2.24	2.25	2.06	2.05	2.49	1.5	2.94	1.77	1.77	1.04	1.91	2.42	2.52	2.55	1.79	1.87	3.77	2.05	2.75	1.81	2.11	3.25
36603	chr01	chr01.030591615	1.31	2.04	2.05	1.64	1.18	1.8	2.18	2.01	2.24	1.52	2.54	1.77	2.78	2.77	1.43	3.27	1.89	1.62	3.01	3.14	2.61	1.83	1.96	2.07	2.55	2.25	1.85	2.26	2.57	3.06	1.41	2.73	2.18	1.91	1.28	1.7	1.99	3.94	2.36	1.85	1.6	1.86	4.47	2.19	1.75	1.48	3.2
48160	chr01	chr01.030661411	1.71	2.63	2.38	1.28	2.54	2.28	1.88	2.9	2.6	1.93	1.92	2	2.77	1.77	1.1	2.14	2.52	1.7	1.44	2.27	2.05	1.69	2.26	2.15	3.78	1.82	1.8	2.16	2.11	2.21	1.77	2.76	2.24	2.49	1.37	1.55	2.5	2.06	1.55	1.45	1.99	4.47	1.89	2	2	1.76	1.95
16340	chr01	chr01.030998905	1.33	3.28	2.46	3.67	3.13	2.41	3.95	4.28	2.7	1.69	3.22	5.15	2.78	1.66	2.18	2.26	1.75	1.38	2.43	2.14	1.75	1.43	2.33	1.88	2.48	2.37	1.32	1.99	2.2	3.28	2.63	3.91	3.15	2.27	2.09	2.2	4.05	2.22	2.97	2.01	2.09	3.36	2.37	2.32	3.29	2.11	3.66
21920	chr01	chr01.031002994	1.62	2.36	1.57	2.24	1.43	2.03	1.92	2.27	2.46	1.83	0.99	1.65	2.07	1.6	1.3	1.56	1.75	1.74	1.96	1.34	1.66	2.06	1.35	2.48	1.48	1.7	2	1.51	1.22	4.31	1.26	4.03	2.82	2.26	2.2	1.99	2.29	2.4	1.77	3.39	2.28	8.03	2.22	1.97	1.62	1.95	3.88
4383	chr01	chr01.031006019	1.14	2.3	1.43	1.44	1.9	1.59	1.63	1.7	2.17	1.25	1.21	1.79	2.31	1.84	1.07	2.21	2.31	2.02	1.96	2.67	2.2	2.06	1.61	2.05	2.89	1.63	2.07	2.11	1.68	2.79	2.23	4.26	3.91	3.39	2.54	1.92	2.07	2.02	1.78	2.21	1.84	3.6	2.01	1.99	1.71	1.81	2.52
22253	chr01	chr01.031047379	1.41	2.33	2.13	1.45	1.56	2.05	2.1	3.08	2.37	1.6	1.65	1.94	2.44	1.97	1.34	3.43	2.51	1.95	2.18	2.33	1.79	2.1	2.28	2.06	3.04	2.01	1.93	2.32	1.63	3.21	1.22	3.02	3.04	2.34	1.65	2.09	2.06	2.67	1.77	2.66	1.82	4.22	3.07	2.14	1.93	1.95	4.21
44286	chr01	chr01.031357051	1.68	2.56	2.76	1.58	2.13	2.79	2.43	3.61	2.08	1.64	2.1	2.79	2.39	1.81	2.15	2.47	1.78	2.12	2.62	2.83	1.78	2.04	3.56	2.44	2.65	2.08	1.84	2.13	2.81	2.16	1.04	2.73	2.3	2.4	1.72	1.96	2.11	2.09	2.35	1.72	1.85	5.24	2.89	2.56	2.07	1.65	2.46
35101	chr01	chr01.031357499	1.82	3.06	2.51	2.5	1.79	2.16	2.54	2.81	2.83	2	1.46	2.05	2.62	2.36	1.8	3.89	2.89	2.06	2.78	2.31	2.04	2.1	2.11	2.55	2.24	2.32	1.94	2.37	1.65	3.3	1.13	3.05	1.92	2.37	1.2	1.86	1.85	2	2.15	2.16	2.67	1.83	2.41	2.16	1.56	2.06	1.89
48161	chr01	chr01.031687086	1.49	2.68	2.09	2.03	1.91	1.96	1.93	2.85	2.4	1.8	1.38	1.88	2.25	1.74	1.23	2.13	1.69	1.81	1.69	2.12	1.96	1.47	2.1	1.69	1.83	1.96	1.62	1.69	1.51	3.16	1.51	3.35	2.06	2.25	1.29	2.28	2.28	2.1	2.72	2.28	4.63	1.55	1.7	1.72	1.69	2.29	2.52
8178	chr01	chr01.031824377	1.6	2.85	2.5	1.73	1.73	1.87	2.67	1.37	2.46	1.73	1.83	2.12	2.28	2.38	1.78	3.07	2.67	1.84	3.12	2.77	1.62	1.93	3.11	2.39	3.63	2.3	1.95	2.92	2.51	2.71	1.64	3.11	2.06	1.88	2.23	1.91	2.18	2.56	2.27	1.75	1.81	6.03	3.45	3	2.26	1.64	4.07
5729	chr01	chr01.032125108	1.6	2.52	2.3	2.12	1.74	1.99	2.12	2.3	2.43	2.14	1.84	1.85	2.33	1.92	1.76	2.41	1.9	1.98	2.09	2.07	1.73	1.84	2.15	2.28	1.89	2.4	2.12	2.12	1.51	2.04	1.28	2.65	1.94	2.37	1.19	1.99	2.9	2.15	2.61	1.82	1.81	1.52	2.04	2.14	2.88	1.83	1.82
8229	chr01	chr01.032236710	1.72	2.22	2.03	1.96	1.75	1.76	1.77	2.06	2.88	2.4	1.37	1.41	2.87	1.6	1.33	2.16	1.66	1.56	1.89	2.04	1.55	1.6	1.7	2.13	1.66	2.13	2.12	1.87	1.91	2.33	4.01	3.11	2.39	2.49	1.32	1.86	3.08	2.52	2.54	1.84	2.73	2.18	2.29	2.1	2.27	2.15	2.22
57495	chr01	chr01.032302345	1.34	2.44	2.51	1.77	1.83	1.69	1.94	1.82	2.44	2.08	1.59	1.96	2.14	1.79	1.49	2.16	1.82	1.71	2.26	1.61	1.77	1.61	1.43	1.86	2	2.12	1.55	2.29	1.27	3.08	4.65	3.22	2.41	2.13	1.87	1.99	2.12	2.04	2.16	2.38	2.3	3.04	2.38	1.6	1.9	1.87	2.92
4416	chr01	chr01.032358950	1.58	2.54	2.31	2.08	1.84	2.31	2.12	2.08	2.47	1.98	1.31	1.87	1.83	1.84	1.67	2.85	2.21	1.45	2.17	1.6	1.76	2.02	2.15	2.45	3.09	2.37	2.15	2.34	1.56	4.37	3	2.85	2.49	2.01	1.75	1.74	1.9	3.39	2.53	2.33	3.7	8.99	2.57	2.61	2	2.67	3.31
24547	chr01	chr01.032576110	1.57	2.36	2.32	1.64	1.92	1.63	2.25	1.53	2.58	2	1.53	2.25	1.99	1.76	1.56	1.7	1.65	1.5	1.92	2.15	1.32	1.48	1.84	1.25	1.9	2.32	1.3	2.3	1.69	1.87	2.45	3.98	2.41	2.31	1.67	2.17	2.21	2.36	2.64	2.48	2.2	1.81	2.22	1.92	2.21	2.42	2.33
5665	chr01	chr01.032642364	1.17	2	2.26	2.18	1.37	1.46	1.95	1.56	2.66	1.9	1.66	1.73	2.24	2.02	1.49	1.87	1.68	1.57	2.45	2.2	1.38	1.3	1.36	1.85	1.33	2.24	1.31	2.22	1.94	1.69	2.64	4.29	2.24	2.53	1.4	2.12	2.46	3.03	2.3	1.95	1.54	1.75	2.8	1.05	1.85	1.43	3.81
2563	chr01	chr01.033077231	1.75	2.54	2.12	2.31	1.36	1.66	1.8	1.47	1.98	1.69	1.47	1.71	2.57	2.18	1.71	2.17	2.11	0.56	2.06	2.46	1.55	1.78	2.22	1.74	2.19	2.43	1.88	2.65	2.37	2.12	2.65	3.78	2.18	1.82	1.15	1.79	1.78	2.42	2.36	1.81	3.54	2.31	2.1	2.36	2.15	2.1	1.98
9693	chr01	chr01.033088299	0.85	1.13	2.1	1.64	1.65	1.61	2.32	6.92	1.78	0.82	1.04	2.04	1.95	1.65	1.43	3.72	3.32	3.64	1.63	2.64	2.66	2.59	3.9	2.73	3.1	2.42	2.59	2.13	1.51	4.1	3.8	5.73	3.22	3.05	1.66	1.91	2	1.46	2.01	1.82	1.13	4.75	1.72	2.97	2.9	0.58	2.34
46052	chr01	chr01.033536195	1.45	1.76	1.47	2.04	1.34	2.04	1.48	1.85	2.28	1.83	1.27	1.74	1.75	1.74	1.2	2.77	1.86	1.87	1.57	1.58	1.77	1.53	1.62	1.8	1.38	1.84	1.8	1.93	1.29	3.76	2.31	3.37	2.78	2.7	1.5	2.02	2.26	2.36	1.71	2.07	2.65	4.65	1.86	2.22	1.39	1.83	1.94
2145	chr01	chr01.033536540	1.8	1.76	2.09	1.59	1.54	1.92	1.64	2.24	2.08	1.96	1.68	2.22	1.45	1.73	1.24	1.7	1.2	1.37	1.67	1.82	1.69	1.23	1.87	1.43	1.64	1.99	1.53	1.97	1.25	2.05	2.54	2.68	3.09	2.33	2.01	1.59	3.4	2.79	2.32	1.96	1.87	5.13	2.41	1.67	3.04	1.2	2.43
45087	chr01	chr01.033541686	1.68	2.27	2.22	1.92	1.76	2.06	1.99	2.66	2.3	1.95	1.92	1.65	1.74	1.63	1.39	2.47	2.1	1.88	1.51	1.97	2.13	1.68	1.73	1.79	1.8	1.96	1.88	1.75	1.24	2.98	2.83	3.34	2.31	2.06	0.91	1.88	2.06	1.64	2.03	1.01	2.12	0.98	1.58	1.78	2.17	1.78	1.29
30860	chr01	chr01.033614778	1.67	1.9	1.95	2.04	1.52	1.43	1.76	1.85	2.53	2.4	1.42	1.64	2.81	2.26	1.5	2.46	2.12	1.86	1.72	2.11	1.59	1.59	2.58	1.91	2.72	2.55	2.11	2.79	1.94	1.74	2.73	2.78	2.58	2.61	1.48	1.89	1.83	1.68	2.01	1.73	2.37	7.4	2.21	2.75	2.01	1.02	2.74
20625	chr01	chr01.033669580	1.61	2.18	1.8	2	1.77	2.05	1.88	4.24	2.47	1.9	1.34	1.73	2.1	1.36	1.15	2.04	1.58	1.76	1.75	1.72	2.01	2.88	2.34	2.6	1.57	1.51	4.35	1.71	1.28	2.76	2.25	3.44	3.37	2.04	1.63	4.4	2.54	1.96	1.69	2.79	1.95	3.14	2.3	1.95	2.22	3.23	2.35
8265	chr01	chr01.033703742	1.61	2	1.92	1.58	1.47	1.45	1.71	1.96	2.53	1.81	1.52	1.71	2.24	2.39	1.7	1.9	1.88	1.97	1.91	2.01	1.74	1.56	2.15	1.95	2.35	1.99	1.87	2.37	1.89	2.36	3.73	3.42	1.71	2.66	1.01	1.83	1.84	1.52	2.04	1.56	1.5	2.35	2.29	1.54	1.88	0.99	2.55
18765	chr01	chr01.033708367	1.48	1.95	2.48	1.76	1.84	1.85	2.28	2.36	2.68	2.19	1.66	1.69	1.75	1.8	1.3	1.44	1.47	1.39	2.13	1.88	1.25	1.3	1.82	1.51	1.88	1.83	1.73	2.27	1.43	1.62	3.19	2.96	1.8	1.55	1.35	2.04	2.6	2.15	2.37	1.79	1.63	3.09	2.09	2.02	1.89	1.83	2.29
18193	chr01	chr01.033723955	11.43	2.16	2.18	1.76	2.17	2.59	2.48	2.81	2.35	1.67	1.95	2.01	2.34	1.63	1.21	1.47	1.44	1.09	1.95	1.7	1.4	1.21	1.27	1.53	1.58	1.58	1.26	1.75	1.77	1.51	2.76	2.86	2.25	2.02	1.63	2.62	2.14	1.68	2.32	1.33	1.74	4.25	1.99	1.72	1.82	1.97	2.2
29807	chr01	chr01.033805545	13.1	1.51	1.38	1.34	1.04	1.73	1.68	1.86	2.38	1.45	1.32	1.52	2.01	2.23	1.59	2.33	1.99	2.12	2.24	2.8	2	1.72	1.99	2.05	1.75	2.29	2.25	2.13	2.2	2.39	2.41	2.9	2.97	2.57	2.4	1.81	1.77	1.85	2.51	2.05	1.87	1.72	2.58	2.29	2.14	1.69	3.03
22891	chr01	chr01.033920847	1.78	2.07	1.91	1.38	1.63	1.68	1.93	2.17	2.25	1.8	1.78	1.99	2.02	2.04	1.2	3.03	2.32	2	2.15	1.68	1.97	1.78	1.74	2.01	1.68	1.65	2.14	2.3	1.41	1.9	2.8	2.71	1.62	1.87	0.96	1.87	2.46	1.92	1.82	1.7	1.59	0.76	1.85	1.48	2.56	1.87	1.81
17574	chr01	chr01.034027291	1.25	2.44	1.52	1.65	2.13	1.37	2.1	2.13	2.04	1.88	1.56	2.25	1.48	1.41	1.04	1.18	1.23	0.67	1.92	1.55	1.28	0.94	1.51	1.25	1.63	1.49	0.95	1.78	1.08	3.77	4.57	3.31	2.99	2.08	1.8	1.81	3.17	2.29	2.71	2.13	2.07	3.65	1.98	3.15	1.69	1.13	2.2
4674	chr01	chr01.034093486	1.43	1.96	2.24	2	1.47	1.74	1.9	1.93	3.09	2.02	1.45	2.19	2.63	2.13	1.24	2.45	2.26	1.84	2.37	2.06	1.6	1.48	1.83	2.55	1.89	1.85	1.86	2.11	1.78	2.17	3.22	3.85	1.99	2.6	1.31	1.76	2.08	2.02	1.83	3.08	1.41	1.71	2.03	2.78	2	1.11	2.23
5587	chr01	chr01.034102842	1.64	1.79	1.89	1.55	2	2.16	2.42	2.27	2.55	1.93	1.69	2	2.46	1.84	1.51	2.28	2.03	1.62	2.51	2.07	1.61	2.01	2.51	2.27	2.41	2.13	2.73	2.07	1.69	2.87	2.95	3.41	1.66	2.17	1.45	1.92	2.35	2.67	2.49	2.25	2.18	4.46	2.63	2.66	2.33	2.09	2.46
10396	chr01	chr01.034112781	1.25	1.48	1.94	1.51	1.51	1.71	2.2	2.12	2.37	1.92	1.21	1.89	2.13	2.26	1.64	2.39	2.28	2.4	2.41	3.02	1.78	1.99	1.78	2.13	2.5	2.1	1.16	2.58	2.04	2.63	4.01	4.29	2.41	2.49	1.5	1.82	1.93	2.23	2.26	2.43	1.23	5.61	2.75	1.98	2.04	1.1	2.5
4995	chr01	chr01.034115232	1.73	2.05	2.37	1.86	1.89	1.86	2.29	2.45	2.84	1.87	1.91	2.16	2.26	1.74	1.68	2.09	1.64	1.66	2.36	1.91	1.53	1.9	2.27	1.84	2.35	1.75	1.85	2.09	1.69	2.87	3.02	2.83	2.08	2.17	1.65	2.17	2.64	2.02	1.9	1.57	1.64	2.25	2.16	2.18	2.13	1.73	2.55
2670	chr01	chr01.034142701	1.63	2	1.76	1.63	1.44	1.27	1.57	2.35	1.96	1.68	1.44	1.63	2.28	1.58	0.95	1.53	1.5	1.68	1.51	1.23	1.46	1.35	1.99	1.88	1.88	1.91	1.77	1.74	1.54	1.74	3.36	3.1	2.66	2.75	1.38	1.82	1.74	1.86	1.71	2.48	0.88	1.94	1.57	1.18	1.02	1.76	1.89
15171	chr01	chr01.034187027	1.98	2.46	2.28	1.82	1.53	1.64	1.72	1.87	2.72	2.41	1.4	1.91	1.95	1.53	1.15	1.52	1.36	1.5	1.61	2.09	1.43	1.57	1.7	1.81	1.28	1.64	2.39	1.74	1.86	1.52	2.87	2.97	2.05	2.43	0.88	2.23	1.86	1.74	1.71	1.64	2.27	0.98	1.49	1.28	1.74	1.78	1.15
27397	chr01	chr01.034215787	1.34	1.58	2.39	1.79	2.16	2.19	2.91	3.07	1.6	1.6	1.45	1.73	2.32	1.51	1.1	2.28	0.99	1.32	1.93	2.42	1.73	1.66	2.13	1.93	1.19	2.01	1.76	1.52	1.99	1.36	2.61	2.4	2.59	2.02	2.05	1.53	2.69	2.11	2.1	2.17	1.44	-7.81	2.53	1.47	2.44	2.56	2.8
27235	chr01	chr01.034220696	0.94	1.56	2.38	2.12	1.53	2.37	1.87	2.56	2.57	2	1.98	2.19	2.36	1.97	1.31	1.89	1.82	2.32	2.46	3.49	2.38	1.67	3.31	2.3	1.57	1.87	1.59	2.6	2.19	2.02	3.29	3.55	1.86	1.86	1.38	1.86	2.35	1.26	1.94	1.67	0.9	2.61	1.72	2.77	2.69	0.83	2.5
29022	chr01	chr01.034255254	1.55	1.62	1.89	1.45	2.03	2.04	2.32	1.86	2.23	1.62	1.76	2.25	1.93	2.15	0.95	2.91	1.87	1.69	2.41	1.59	1.5	1.63	2.38	1.61	2.88	2.04	1.21	2.04	1.77	2.12	4.04	4.01	1.87	1.93	1.38	2.34	1.95	2.3	2.17	3.16	1.63	-23.09	2.19	3.03	2.03	1.98	5.42
809	chr01	chr01.034281119	1.57	1.83	2.53	1.55	2.15	2.28	2.11	2.83	2.78	2.01	1.76	2	1.44	1.87	1.08	2.7	1.67	1.55	2.17	2.82	1.35	1.47	1.77	1.2	1.09	1.96	1.34	2.1	2.04	2.18	2.44	2.53	1.27	1.75	1.14	1.66	2.12	2.53	2.15	2.11	1.15	1.94	2.21	1.46	2.32	1.31	2.09
23365	chr01	chr01.034344740	1.69	2.51	2.44	1.92	1.55	2.17	1.79	2.36	2.73	2.03	1.72	2.16	2.3	1.87	1.37	2.06	2.06	1.99	2.01	2.06	1.6	1.52	2.32	2	2.1	1.9	2.2	1.98	1.82	2.12	2.91	2.8	2.01	2.25	1.36	1.94	1.89	1.83	2.39	2.28	2.25	1.37	1.87	1.87	2.59	2.07	1.34
47074	chr01	chr01.034396532	1.72	1.43	2.65	1.31	1.62	1.56	1.79	2.12	2.19	2.02	1.41	1.47	1.82	1.61	1.23	2.25	2.18	2.22	1.97	1.94	2.28	2.04	2.91	2.44	2.12	1.7	2.09	1.68	1.97	1.71	2.51	2.41	2.27	2.22	1.66	1.64	2.42	2.14	1.67	1.76	1.45	2.79	2.37	1.87	2.48	1.2	2.35
51355	chr01	chr01.034425602	1.55	1.74	1.73	1.71	1.89	2.04	1.98	2.19	2.48	1.63	1.66	1.96	2.19	1.68	1.4	1.9	2.1	1.63	1.89	2	1.59	1.43	2.18	1.94	2.78	1.68	1.86	2.08	1.87	1.56	2.36	2.81	2.17	2.13	1.7	1.71	2.43	1.73	1.68	1.68	1.58	2.34	2	2.15	1.76	1.78	1.47
38581	chr01	chr01.034466370	1.76	2.01	1.85	2.09	1.46	1.95	2.08	2.12	2.67	1.9	1.42	1.44	1.77	1.74	1.83	2.13	1.73	1.99	2.81	1.82	1.65	2.27	1.9	2.32	2.12	2.67	2.52	2.35	1.9	1.8	2.16	2.57	2.01	2.08	1.2	2.17	1.91	2.04	2	1.77	2.14	2.27	2	1.79	1.69	2.04	1.45
50003	chr01	chr01.034473592	1.94	2.03	1.91	1.56	1.41	1.6	1.83	1.53	2.49	2.13	1.24	1.38	1.67	2.01	1.25	1.86	1.44	1.39	1.5	1.7	1.73	1.59	1.81	1.76	1.54	1.92	1.96	2.07	1.34	1.25	2.36	1.93	1.38	2.02	1.09	1.43	2.19	1.88	1.9	1.29	1.65	1.16	1.32	1.61	2.37	1.7	1.17
51632	chr01	chr01.034482710	1.7	2.09	2.26	1.58	1.73	2.58	2.14	2.14	2.73	2.09	1.95	2.54	2.34	1.92	1.36	2.28	2.04	2.36	2.01	1.82	1.73	1.41	14.72	2.05	1.78	1.78	1.89	2.29	1.75	1.68	2.54	3.5	2.2	2.33	1.64	1.64	30.45	2.21	2.03	2.55	2.08	1.5	2.27	1.92	1.82	1.95	1.87
60798	chr01	chr01.034647401	1.92	1.96	1.99	2.28	1.58	2.01	1.92	1.85	2.76	2.19	1.78	1.97	1.78	2.03	1.18	2.11	1.66	1.33	2.26	2.66	1.82	1.39	2.47	1.52	2.18	1.98	1.84	2.25	2.08	1.38	2.62	3.84	1.28	2.02	1.07	2.14	2.09	1.42	2.08	1.48	1.26	0.72	1.57	1.56	2.16	1.27	1.35
59941	chr01	chr01.034657369	13.48	2.22	1.54	1.29	1.31	1.56	1.58	2.27	1.97	0.7	1.14	1.78	2.69	1.9	1.4	2.83	2.53	2	2.48	2.43	1.83	1.93	2.3	2.68	2.21	2.07	1.25	1.85	2.3	2.06	2.73	3.28	1.88	2.42	1.12	1.86	2.3	2.41	2.23	3.06	1.43	3	3.21	1.56	2.2	1.52	3.18
38582	chr01	chr01.034665067	14.78	1.81	2.28	1.65	1.77	1.74	2.27	2.25	2.29	1.69	1.92	2.08	2.08	1.72	1.19	2.63	2.36	1.65	1.47	2.33	1.75	1.61	2.21	1.92	2.18	1.75	2.12	1.95	2.27	2.16	1.97	2.76	1.9	2.54	1.23	1.52	2.13	2.38	1.58	2.08	1.4	3	2.77	1.82	1.74	1.24	2.13
34583	chr01	chr01.034667037	16.74	2.51	2.21	1.74	1.76	2.57	2.34	2.38	2.7	1.86	1.8	1.88	1.92	2.42	1.46	2.7	2.32	2	2.87	2.02	1.93	1.94	2.68	2.12	2.8	1.66	2.58	2.62	1.8	1.8	2.06	3.31	1.21	2.18	1.34	2.01	2.09	2.32	2.34	1.86	1.68	3	2.69	2.52	2.07	1.72	2.87
35102	chr01	chr01.034709552	2.14	2.54	2.74	2.05	1.55	2.78	2.22	2.42	3.3	1.92	1.81	2.53	1.95	1.5	1.67	2.49	2.11	2	2.32	2.36	1.45	1.75	1.75	1.36	1.46	1.78	1.78	1.77	2.1	2.02	2.24	2.53	1.76	2.78	1.87	2.93	1.55	1.38	1.59	2.06	1.29	2.02	1.97	1.92	1.9	1.31	1.97
51356	chr01	chr01.034735062	2.56	2.64	2.48	2.33	1.63	2	1.69	2.13	3.07	2.18	1.54	1.96	2.38	2	1.58	2.49	2.46	1.86	1.98	2.32	1.93	2.07	2.73	2.85	2.38	2.09	3.16	1.97	1.95	2.45	2.63	3.91	2.3	2.33	1.48	2.33	2.46	2.38	2.06	1.82	2.19	2.11	1.93	2.78	1.8	2.26	2.3
61823	chr01	chr01.034749971	2.36	2.19	2.04	1.47	1.51	1.83	1.81	1.89	2.65	1.83	1.5	1.6	2.35	1.77	2.15	2.5	2.58	1.98	1.99	2.4	2.17	1.69	2.69	2.03	3.25	2.09	2.12	2.26	2.08	1.64	3.32	3.1	1.76	2.55	2.02	2.62	2.02	2.14	1.7	2.57	1.56	3.14	2.55	2.76	2.03	1.33	2.62
37589	chr01	chr01.034763530	2.14	2.54	2.14	1.72	1.65	1.64	2.05	2.2	2.34	2.07	1.49	2.24	1.68	1.71	1.69	1.97	1.92	2.02	2.02	2.32	1.87	1.5	1.87	1.96	1.69	1.55	1.92	1.67	1.82	1.94	2.53	2.69	2.1	2.2	1.16	2.25	2.33	2.25	1.97	2.04	1.41	1.85	2.49	2.48	2.56	1.28	2.61
59304	chr01	chr01.034807074	2.55	1.84	2.08	1.82	1.39	1.97	1.67	1.87	2.39	2.1	1.27	1.53	1.91	2.1	1.9	1.93	1.81	1.47	1.76	2.27	1.73	1.58	1.47	1.99	1.33	1.64	1.84	2.33	1.55	1.78	1.94	2.44	1.62	1.96	1.07	1.31	2.38	2.82	2.27	2.18	1.44	3.63	2.02	1.9	2.09	1.41	2.18
5980	chr01	chr01.035061983	1.92	1.69	2.29	1.64	1.89	2.33	2.32	3.1	2.21	1.68	1.65	2.07	3.13	1.91	2.45	2.3	2.91	1.91	2.29	2.53	1.97	2.52	2.03	2.77	2.32	2.25	2.95	2.16	2.92	2.89	1.99	3.52	2.52	2.27	1.92	1.83	2.75	3.21	2.66	2.53	2.21	4.93	2.55	2.69	2.42	1.53	3
26896	chr01	chr01.035995289	1.01	2.01	2.26	2.25	1.55	1.49	1.67	1.91	2.65	2.14	1.35	1.82	2.91	1.69	2.17	2.3	2.12	3.15	1.34	2.16	1.45	1.59	2.19	3.69	2.79	2.13	7.74	2.01	4.79	2.67	2.46	2.64	4.15	2.28	1.6	2.76	0.92	22.2	1.4	1.01	1.33	-1.76	1.96	35.2	2.75	1.51	1.64
3530	chr01	chr01.036049226	0.61	1.75	1.97	1.81	2.07	2.01	2.18	2.26	1.92	1.74	1.99	2.33	3.35	2.32	2.93	2.39	2.24	2.06	2.92	1.91	1.9	1.41	2.41	2.56	3.03	2.65	2.23	2.94	1.86	2.83	2.41	3.75	1.94	1.87	1.99	2.04	2.37	1.49	2.07	1.68	1	2.25	1.9	5.79	1.15	1.04	1.62
10152	chr01	chr01.036503571	1.41	2.62	2.75	1.51	1.87	2.37	2.63	2.35	2.22	1.76	2.25	2.61	2	1.52	2.26	2.83	2.39	2.08	2.15	2.22	1.56	1.95	2.91	2.07	2.49	2.03	1.7	2.05	2.14	3.5	2.38	4.12	3.5	1.67	1.98	2.07	1.98	2.34	2.62	2.35	5.95	1.9	2.41	1.84	2.89	2.35	2.43
9879	chr01	chr01.036531699	1.4	3.28	2.34	1.68	2.4	1.93	2.74	3.09	2.16	1.47	1.77	3.05	2.56	2.34	2.97	2.38	1.95	1.94	2.39	2.3	1.63	1.6	1.95	2.1	3.72	2.58	2.09	3.25	2.12	2.5	4.34	6.16	3.32	2.74	3.27	2.24	1.82	2.66	3.14	2.22	4.25	3.69	2.02	2.07	2.52	2.24	3.96
7139	chr01	chr01.036556256	1.71	2.56	2.18	1.65	1.32	1.85	1.73	1.91	2.21	2.01	1.21	1.38	1.51	2.4	2.48	3.54	2.19	1.6	3.11	1.69	1.85	1.69	1.5	2.27	2.63	2.47	2.19	2.82	0.98	4.09	3.06	4.69	1.94	3.41	1.85	1.8	2.03	3.37	2.86	2.84	1.49	3.93	3.88	1.82	1.46	1.37	3.56
32194	chr01	chr01.036590464	2.08	2.98	1.99	1.89	1.3	1.66	1.73	1.66	2.94	2.09	1.06	1.02	2.55	1.59	1.75	1.87	1.55	1.43	1.84	1.86	1.81	1.94	1.78	2.42	1.05	1.84	2.62	2.16	1.66	3.51	2.84	2.36	3.04	2.89	1.08	0.84	2.1	2.53	1.91	2.07	2.09	1.65	1.33	2.1	1.95	2.21	2.08
42845	chr01	chr01.036655832	2.19	2.62	2.43	2.35	1.49	1.85	1.81	2.35	2.49	2.38	1.57	1.84	3.59	2.59	2.47	2.78	2.38	1.88	2.86	2.01	2.23	2.19	2	3.97	2.36	2.22	3.3	2.41	1.74	3.51	3.15	3.04	2.51	1.93	1.42	1.71	2.34	2.29	2.03	2.17	1.79	4.17	2.05	2.84	2.05	1.8	3.37
246	chr01	chr01.037148485	1.61	1.96	2.79	1.57	2.78	2.28	2.68	3.94	2.92	1.61	2.05	2.48	2.84	1.77	2.12	2.56	2.09	1.37	3.01	3.6	1.72	1.69	1.43	2.31	1.62	2.65	2.26	2.09	1.96	2.6	2.24	2.48	2.67	2.28	1.93	1.2	2.15	2.61	2.5	2.3	1.28	12.58	4.04	2.07	1.6	1.52	3.9
36604	chr01	chr01.037551207	1.91	2.01	2.14	1.7	1.58	1.61	1.67	1.88	2.14	2.07	0.97	1.22	1.79	1.79	2.2	2.39	2.13	2.13	2.16	2.1	1.89	1.86	1.58	2.18	2.09	2.81	2.32	1.99	1.53	1.67	2.12	2.98	1.29	2.99	0.93	1.86	1.66	2.39	2.21	1.93	1.5	2.08	1.78	2.62	1.89	1.48	2.09
44287	chr01	chr01.037554878	1.94	2.2	2.16	1.55	1.66	1.58	1.92	2.07	2.4	2.04	1.55	1.73	1.72	2.67	1.2	3.32	1.85	1.95	2.81	1.35	2.27	1.45	2.45	2.22	2.48	1.7	1.58	2.22	1.28	2.73	2.87	2.79	1.92	1.87	1.48	2.28	1.83	2.12	2.39	2.86	2.48	6.3	1.77	4.02	2.15	2.34	2.92
5742	chr01	chr01.037692915	2.14	2.24	2.1	1.66	1.65	2	1.96	2.21	2.17	2.06	1.58	1.67	2	1.74	2.21	2.9	2.47	1.84	1.8	1.76	1.92	1.82	1.64	2.21	1.83	2.2	2.06	2.04	1.32	3.47	1.85	2.78	3.19	2.06	1.49	2.21	2.26	2.64	2.47	1.87	2.03	1.73	2.32	1.69	2.49	1.58	1.66
11050	chr01	chr01.037720678	1.78	2.16	1.83	1.95	1.61	1.6	1.91	1.63	2.71	1.6	1.15	1.65	2.7	1.88	2.03	2.82	2.32	2.41	1.79	2.56	2.16	2.03	2.29	1.8	2.13	2.27	2.77	2.48	2.14	2.76	2.41	3.78	2.56	2.3	1.51	1.61	1.89	1.38	1.59	1.48	1.43	1.71	1.38	2.02	2.16	1	1.98
31913	chr01	chr01.037831800	2.42	3.44	1.92	2.1	1.99	2.1	1.84	2.86	2.42	2.24	1.73	2.2	1.88	1.73	1.58	2.78	2.11	1.52	1.64	1.72	1.64	1.74	1.99	1.63	3.37	1.82	2.07	1.74	1.47	2.98	2.99	4.21	3.39	2.3	1.95	1.96	2.12	2.41	1.94	2.01	2.23	17.02	1.89	2.1	1.87	2.82	4.26
17347	chr01	chr01.038202094	1.76	2.63	2.68	2.18	2.15	2.51	2.46	2.41	2.73	1.74	1.94	2.85	2.31	1.61	1.35	2.53	2.34	1.66	1.96	2.02	1.82	1.46	2.6	1.97	2.54	1.82	1.72	1.38	1.35	3.25	2.89	3.64	1.78	1.98	1.24	2.38	1.92	1.78	1.89	1.82	2.09	3.72	2.29	3.14	2.14	1.99	3.96
35103	chr01	chr01.038239946	2.27	2.33	2.23	1.6	2.06	1.87	2.12	2.29	2.53	1.93	1.78	2.08	2.38	1.6	1.79	2.61	2.12	1.75	1.96	2.34	1.81	1.67	2.38	1.89	2.98	2.06	1.93	2.16	1.82	1.8	2.81	2.57	1.58	1.85	1.35	2.03	2.13	2.46	1.94	2.4	1.49	7.44	3.15	1.91	2.35	1.4	5.06
37590	chr01	chr01.038293222	2.21	4.99	1.98	1.78	3.48	1.7	2.23	2.59	2.26	2.72	3.04	3.3	0.84	2.23	1.78	2.21	1.71	1.13	2.36	0.99	2.35	1.17	1.9	1.79	4.01	1.59	1.13	2.23	1.24	1.8	9.46	7.13	3.62	1.14	3.79	3.03	3.61	2.59	4.53	2.91	2.09	3.84	1.9	4.22	2.18	1.92	6.51
3665	chr01	chr01.038327810	1.98	2.08	2.44	1.85	2.02	1.84	1.97	2.41	2.12	1.9	1.99	1.94	2.93	1.98	2.35	2.72	2.5	2.06	1.84	2.18	1.73	1.56	2.74	2	2.83	1.7	2.15	1.84	2.28	2.84	2.01	2.86	1.71	2.09	1.27	1.45	2.09	2.13	1.62	1.94	2.64	4.14	1.91	2.49	2.19	2.12	2.2
5166	chr01	chr01.038363488	2.93	2.15	2	1.75	1.33	1.6	2.01	1.45	3.2	2.16	1.42	1.73	2.12	5.14	2.5	2.26	1.62	1.72	5.4	1.95	2.01	1.47	1.53	1.92	1.23	3.04	2.36	5.41	1.47	1.85	1.28	3.16	0.86	1.25	0.66	1.9	2.29	2.83	3.18	2.86	1.87	3.25	2.51	1.5	2.2	1.61	4.5
46054	chr01	chr01.038397184	2.47	2.18	1.89	1.32	1.54	2.62	2.44	2.81	3.16	1.71	2.04	2.85	1.96	1.24	1.76	2.18	1.91	2.14	1.76	2.14	1.55	1.28	1.51	1.58	1.22	1.65	2.37	1.32	1.68	3.11	2.33	3.51	2.27	2.27	1.46	2.62	2.17	2.02	1.57	2.54	2.28	-13.96	1.89	2.33	1.62	2.26	3.22
45088	chr01	chr01.038417053	2.3	2.57	2.43	1.41	1.98	1.49	2.19	1.99	2.53	2.55	1.78	2.03	1.94	1.7	1.52	1.73	1.68	1.47	1.91	2.6	2.11	1.46	1.52	1.85	1.54	1.64	1.9	1.81	1.93	2.06	2.8	4.12	2.1	1.83	1.23	2.94	2.2	2.02	1.88	1.78	1.61	1.43	2.07	2.5	1.85	1.8	1.73
35104	chr01	chr01.038478673	1.75	1.99	2.14	1.86	1.65	1.53	1.92	2.25	3	2.1	1.45	1.83	2.36	1.8	2.02	1.84	1.63	1.53	2.44	2.18	1.75	1.57	1.81	2.17	1.19	2.18	2.48	2.45	1.52	2.04	1.63	2.53	1.98	2.05	1.35	1.96	2.36	2.04	2.15	1.93	1.29	2.22	2.6	2	1.95	0.91	2.46
36605	chr01	chr01.038593950	1.47	1.34	2.84	1.33	2.59	1.84	2.26	2	2.6	2.15	2.8	1.78	5.83	1.72	1.78	4.49	2.87	2.09	3.06	1.92	20.27	1.39	3.58	3.47	6.35	1.77	1.91	2.29	2.27	5.2	17.6	4.35	5.56	2.63	2.41	1.91	2.56	2.29	2.5	1.99	1	-3.84	4.02	3.18	1.69	1.67	9.83
46055	chr01	chr01.038608012	1.74	2.47	1.91	1.72	1.7	1.88	2.24	1.58	2.14	2.11	2.52	1.9	1.78	1.55	3.08	1.59	1.89	1.73	1.79	1.44	2.03	2.33	1.45	2.48	1.8	2.81	2.44	1.96	1.53	3.06	2.27	2.19	2.53	1.87	1.52	2.06	2.15	1.51	2.92	1.09	2.08	1.62	1.92	2.02	1.64	2.62	2.53
86	chr01	chr01.038715293	2.64	2.25	2.32	1.86	1.89	2	2.35	2.22	3.01	2.1	2.57	1.9	1.97	2	2.11	2.87	2.19	1.72	2.05	2.31	1.58	1.76	1.81	2.03	2.06	1.93	1.92	2.45	2.29	2.1	1.85	2.98	2.05	2.29	1.29	1.87	2.4	3.27	2.25	3.14	1.91	2.68	2.54	2.13	2.45	1.86	3.21
53614	chr01	chr01.038745756	2.27	2.2	2.43	1.78	1.54	1.73	2.03	2.34	2.51	2.14	1.95	1.82	1.97	1.83	2.25	1.95	1.55	1.53	2.05	1.92	1.75	1.75	1.44	2.1	1.4	1.92	2.27	2.04	1.42	2.32	1.72	2.52	1.24	2.05	1.03	2.24	2.44	2.26	2.02	1.48	1.55	1.74	2.19	1.84	1.97	1.63	1.71
4181	chr01	chr01.038776692	2.18	1.74	2.01	1.92	1.67	1.82	1.81	1.95	2.66	2.26	1.95	1.37	2.42	2.21	2.2	2.4	2.41	2.05	2.8	1.77	1.87	2.24	2.68	2.81	3.58	2.43	2.95	2.68	1.99	2.65	2.73	2.61	1.86	1.93	1.47	2.1	2.15	1.83	1.94	2.35	1.67	4.63	1.78	2.72	1.83	1.79	3.25
6062	chr01	chr01.038808314	2.31	2	2.48	1.96	1.79	2.1	2.36	2.71	2.59	0.84	3.15	2.55	2	1.89	2.41	2.11	1.7	1.53	1.93	2.19	1.6	1.71	1.82	1.94	2.03	1.91	1.91	2.24	2.03	2.09	2.42	2.76	1.86	2.15	1.26	2.12	2.05	1.92	2.06	1.64	1.13	3.16	2.46	2.3	2.32	1.76	2.02
58404	chr01	chr01.039033881	1.3	1.7	1.77	1.71	1.37	1.61	1.83	2.14	1.8	1.5	1.97	3.02	2.79	1.83	2.26	2.16	2.25	2.31	2.49	2.66	1.64	1.48	2.17	2.34	2.12	2.6	1.91	2.19	2.3	2.28	2.68	3.79	1.67	1.72	1.3	4.08	2.28	1.92	2.45	2.76	0.74	-3.48	3.66	2.3	2.63	0.87	11.25
15939	chr01	chr01.039057876	2.05	2.47	2.63	2.72	1.7	1.27	2.24	1.29	2.24	2.47	1.81	2.05	2.08	2.76	3.57	1.47	1.5	1.69	2.62	1.27	1.63	1.79	1.45	2.31	2.49	2.58	2.65	3.5	1.64	2.35	2.89	3.1	3.45	1.9	2.73	2.51	2.9	1.85	2.56	1.45	1.85	12.55	2.22	6.26	1.11	1.02	2.99
12054	chr01	chr01.039251024	2.75	2.9	1.79	1.96	1.05	1.72	1.74	1.48	2.19	2.38	1.3	0.97	2.1	2.32	3.13	2.07	1.54	2.18	2.27	1.31	1.94	2.02	1.49	2.25	1.93	3.06	2.4	3.01	1.25	3.97	2.45	3.43	2.84	2.37	1.6	1.94	2.06	2.56	3.23	2.21	2.97	1.01	2.2	2.25	1.93	2.08	1.56
12006	chr01	chr01.039374967	2.23	2.32	1.59	1.92	1.48	1.72	1.58	1.76	2.27	2.24	1.52	1.2	1.37	2.1	2.06	2.94	2.33	2.01	1.67	2.25	1.88	1.41	1.62	2.05	1.52	2.22	2.27	3.17	1.4	2.31	3.08	4.58	1.17	3.62	1.36	1.27	1.5	2.51	2.4	1.88	2.08	8.68	2.6	1.92	1.74	1.95	2.38
10187	chr01	chr01.039706299	8.3	2.72	2.32	2.31	1.86	1.77	2.04	2.04	2.26	2.32	2.04	1.74	2.46	2.07	2.4	2.45	2.7	1.8	1.31	1.48	1.82	1.7	1.87	2.18	2.15	2.03	1.65	2.48	1.53	1.28	2.14	4.15	3.06	2.22	1.83	1.86	2.04	2.23	2.17	2.09	2.09	1.59	1.4	2.32	1.72	1.82	1.83
8579	chr01	chr01.039739032	10.38	1.87	1.92	1.95	1.91	2.3	1.93	1.94	2.54	1.73	1.82	2.01	1.41	1.88	2.38	2.33	2.02	1.83	1.51	2.24	1.5	1.68	1.89	1.64	2.58	2.77	1.79	2.7	1.85	2.41	3.59	2.32	3.88	2.18	0.97	2.43	1.97	2.1	1.93	1.67	1.88	1.74	1.81	2.01	2.11	0.9	1.47
8044	chr01	chr01.039982942	12.27	2.69	1.75	2.11	1.73	2.08	2	1.46	2.61	2.13	2.32	1.89	1.95	1.85	1.91	1.79	1.74	1.77	2.13	1.42	1.77	1.46	1.91	1.85	1.62	1.67	1.85	2.41	0.98	2.75	3.03	4.69	2.22	2.29	1.36	1.56	2.42	2.2	2.31	2.55	2	3.7	2.36	2.19	2.21	2.09	4.51
13090	chr01	chr01.040082191	10.52	1.99	1.98	1.27	2.03	1.47	2.21	1.78	1.96	1.8	2.28	1.53	3.03	1.9	2.36	2.36	1.53	1.98	3.48	1.94	1.13	1.28	2.06	2.24	2.19	2.54	1.59	2.71	1.86	3.43	2.14	5.09	3.34	2.22	1.62	3.04	1.69	2.78	2	1.84	3.54	-5.61	1.62	5.24	2.57	2.26	1.25
29220	chr01	chr01.040082547	14.76	2.36	1.73	1.26	1.26	2.01	1.5	1.35	2.51	2.6	1.53	1.35	1.81	1.92	1.68	2.45	1.83	1.58	1.68	3.88	1.32	1.68	2.68	1.84	1.18	2.5	1.87	2.09	2.97	3.03	2.07	3.28	2.27	1.8	1.09	1.86	1.72	2.01	2.25	0.89	1.33	0.22	1.98	3.05	1.41	1.5	0.75
57810	chr01	chr01.040224367	11.67	2.21	1.64	1.91	1.28	1.61	1.47	1.96	1.98	2.24	1.63	1.36	2.59	2.4	2.98	1.61	1.45	1.57	2.51	2.1	1.91	1.92	1.77	2.4	1.61	2.66	2.57	2.99	1.85	2.74	2.45	2.87	2.45	2.14	1.62	1.45	2.1	2.51	2.78	1.75	2.09	2.74	1.7	2.88	1.97	1.85	1.75
54561	chr01	chr01.040249989	7.77	2.95	1.76	1.96	1.86	2.65	2.03	1.8	2.36	1.79	2.53	2.33	1.83	1.68	2.12	1.64	1.91	1.91	1.65	1.62	2.05	2.18	2.13	2.13	2.38	1.96	1.34	1.8	1.47	2.92	3.11	3.56	1.79	1.84	1.56	2.21	2.55	1.91	2.36	1.47	1.48	2.83	1.96	3.22	1.92	2.13	2.13
27079	chr01	chr01.040404565	7.42	1.74	1.91	1.67	1.61	2	1.72	1.93	2.03	1.59	1.95	1.92	2.22	1.66	2.4	2.44	2.07	1.94	2.3	1.87	1.49	1.6	2.43	2.21	2.25	2.16	1.95	2.13	1.83	3.52	2.95	3.38	2.6	2.58	1.71	2.35	1.87	1.73	2.13	1.5	3.17	2.59	1.73	5.94	2.06	2.28	2.58
22831	chr01	chr01.040428157	10.88	2.36	1.64	2.09	1.62	1.69	1.77	1.78	2.22	2.07	1.83	1.93	1.77	1.5	1.89	1.93	1.74	1.87	1.53	1.56	1.81	1.4	1.22	1.61	3.49	1.89	1.68	1.76	1.05	2.98	2.98	3.14	2.04	2.29	1.06	2.37	2.24	2.31	2.21	2.87	3.28	1.96	2.26	5.32	2.04	4.29	3.66
31447	chr01	chr01.040492472	7.94	2.69	2.46	1.88	1.76	1.98	2.41	2.34	2.37	2.2	2.58	2.53	1.96	1.46	2.57	1.8	1.79	1.04	1.91	1.56	1.52	1.17	1.6	1.41	1.42	2.08	1.5	1.9	1.82	1.82	2.46	3.44	2.73	1.82	1.18	2.21	1.95	1.86	2.2	2.06	1.44	0.99	1.69	5.14	2.33	1.77	2.01
8784	chr01	chr01.040554925	9.04	1.69	1.41	1.54	1.55	1.88	1.71	2.32	2.22	1.27	1.95	1.03	2.05	1.8	1.49	2.28	2.14	1.5	1.67	1.59	1.62	1.19	1.85	1.29	2.01	1.8	1.61	1.36	1.25	2.34	2.14	2.7	2.32	2.54	2.14	1.77	2.59	2.94	1.9	2.72	2.24	15.07	1.89	4.92	1.42	1.17	4.85
11283	chr01	chr01.040666025	8.24	2.36	2.2	2.15	1.55	1.39	1.73	2.13	1.98	2.46	1.79	1.51	2.46	0.89	0.85	2.25	2.46	1.37	1.7	2.27	1.21	1.35	1.96	1.67	3.7	2.49	1.62	2.64	1.91	4.7	2.44	3.35	2	3.01	1.42	1.01	1.81	2.78	1.62	1.39	2.49	2.88	2	3.21	1.89	0.8	2.5
39583	chr01	chr01.040695842	10.42	1.71	1.63	2.32	1.51	1.91	2.01	1.77	2.3	2.5	1.78	1.61	2.09	1.96	2.46	2.05	1.65	0.55	1.92	1.88	1.56	1.59	1.83	2.09	1.46	2.2	0.93	2.8	1.79	1.98	2.29	2.97	2.44	1.15	1.89	1.89	2.12	1.33	2.27	1.76	1.63	2.32	1.54	3.76	2.07	2.05	1.43
44288	chr01	chr01.040711161	9.78	2.28	2.24	1.71	1.68	1.75	1.8	1.93	2.34	2.02	2.2	1.8	2.3	1.85	1.95	2.21	1.8	1.57	1.76	2.29	1.61	1.34	1.92	1.77	1.58	1.8	1.84	1.56	1.65	2.09	2.88	2.96	2.23	2.14	1.2	2.44	1.83	2.03	2.15	1.73	2.31	1.63	1.8	2.59	2.07	2.41	2.69
58698	chr01	chr01.040754887	11	1.86	1.61	1.77	1.66	1.66	1.61	2.21	2.13	1.85	1.44	1.37	2.41	2.02	2.04	1.74	1.72	1.66	1.99	1.66	1.28	1.16	1.68	2.05	1.49	1.99	1.85	2.85	2.17	1.59	1.83	2.8	2.12	2.23	1.43	1.72	2.24	2.61	2.27	4	2.73	11.24	2.12	3.92	1.47	1.79	1.97
9434	chr01	chr01.040933285	4.54	2.31	2.43	1.48	1.58	1.65	1.79	1.95	2.48	2.11	1.93	1.82	1.97	1.94	2.15	2.27	1.99	1.76	2.5	2.59	1.72	1.64	1.79	1.92	2.42	1.99	1.8	2.78	2.1	2.57	2.38	2.89	1.93	2.09	1.74	1.49	1.92	2.54	2.16	3.33	2.55	4.31	2.11	1.73	1.95	1.44	2.83
29508	chr01	chr01.040940246	3.7	2.53	2.1	1.24	1.53	1.54	2.1	2.04	2.46	2.18	2.35	2.01	1.75	1.84	1.91	3.67	3.04	1.95	1.92	1.65	1.97	1.63	2.13	2.77	2.66	1.65	2.28	2.17	1.3	2.93	2.59	3.45	2.7	2.22	1.84	2.66	1.88	2.46	1.83	2.15	2.04	2.96	1.71	3.85	1.99	2.1	3.43
23534	chr01	chr01.041007291	4.73	2.86	2.09	2	1.51	1.79	2.04	1.65	2.58	2.35	2.08	1.5	1.78	1.72	1.91	3.02	2.65	1.82	1.58	1.79	1.72	2.05	1.78	2.2	2.42	1.56	2.45	1.92	1.39	4.02	3.48	3.89	2.41	2.48	1.44	2.28	2.41	2.69	2.18	2.02	2.56	2.31	1.76	3.29	2.24	2.55	2.36
20809	chr01	chr01.041008371	3.78	2.05	2.4	1.61	1.77	2.18	2.47	3	1.75	1.83	2.4	2.65	2.4	1.82	2.03	3.01	2.6	1.98	1.91	2.04	1.56	2.05	2.58	2.65	3.21	1.65	2.3	2.05	1.94	2.58	2.41	3.05	3.17	2.25	1.99	1.53	2.14	1.86	1.75	2.52	2.18	5.28	2.59	2.81	1.76	1.97	2.68
45089	chr01	chr01.041040731	4.94	3.17	2.02	2.02	1.7	1.83	2.34	2.04	2.08	2.23	2.01	2.04	1.15	1.72	2.34	2.38	1.27	1.81	2.23	2.32	1.86	1.96	1.95	1.99	1.92	2.07	2.21	2.07	1.33	5.06	4.62	2.34	2.5	2.21	1.11	2	2.76	3.02	2.47	1.71	2.17	7.36	3	6.38	1.54	1.69	3.25
36606	chr01	chr01.041085604	6.46	2.56	2.17	1.54	1.81	2.43	2.61	2.86	2.6	1.56	2.88	2.7	2.33	1.28	2.25	3.05	2.74	1.85	1.71	2	2.17	2.11	2.88	1.98	3.87	2.08	1.87	2.05	2.04	4.19	3.53	4.1	2.65	2.5	1.9	2.26	1.73	2.09	1.92	1.31	2.01	6.71	2.08	7.19	2.49	1.56	3.05
9989	chr01	chr01.041169639	18.95	2.19	1.56	1.16	1.3	1.15	1.45	1.16	2.12	2.36	1.41	1.3	1.3	2.05	1.96	1.79	1.35	1.4	2.43	1.52	1.78	1.16	1	1.67	1.19	2.36	1.88	2.48	1.31	2.69	3.07	3.57	1.71	1.76	1.19	1.82	1.87	3.3	2.78	3.06	2.61	11.77	3.04	3.31	1.8	1.49	4.02
27614	chr01	chr01.041330589	14.07	2.2	1.87	1.98	1.72	1.99	2.03	2.27	1.82	2.01	2.11	1.56	2.58	1.47	2.36	1.72	1.79	1.54	1.47	2.22	2.02	1.76	2.28	1.73	1.73	1.56	2.08	2.06	2.72	1.55	2.78	3.1	1.87	2.33	1.68	1.22	2.32	1.63	1.96	1.47	1.09	2.77	1.18	2.72	2.03	0.78	1.45
14554	chr01	chr01.041360658	21.46	2.28	1.78	1.77	1.61	1.61	1.73	1.84	2.1	2.18	1.9	1.56	1.43	1.64	1.91	1.81	1.32	1.29	1.74	2.06	1.56	1.22	1.75	1.61	1.51	1.94	1.77	1.94	1.42	2.2	2.96	2.9	2.6	2.15	2.74	1.45	2.2	2.5	2	3.38	1.79	2.43	3.12	2.18	1.74	1.94	3.34
43582	chr01	chr01.041546509	16.49	2.33	2.19	1.96	1.65	1.96	1.65	1.68	2.7	2.04	2.4	2.18	2.97	2.03	1.88	2.63	2.23	1.96	2.16	2.73	1.62	1.86	2.46	2.12	2.5	2.02	2.36	1.92	2.86	3.47	2.9	3.92	2.13	2.74	1.5	2.05	1.87	2.75	1.75	2.67	2.1	3.16	2.81	3.33	1.99	2.01	3.47
40572	chr01	chr01.041548174	19.22	1.95	2.08	1.24	1.3	1.57	1.94	1.94	2.89	2.08	1.81	1.46	2.67	1.91	2.12	2.53	2.27	2.04	2.51	2.93	1.61	1.74	2.73	2.24	1.7	2.15	1.88	2.76	2.86	2.68	2.37	3.02	2.93	2.62	2.39	1.77	1.81	3.56	1.92	2.19	1.86	-22.21	2.47	4.14	2.24	1.73	2.45
44289	chr01	chr01.041554791	12.69	2.42	2.27	1.51	1.82	2.16	2.43	2.58	2.61	1.75	2.22	2.04	2.26	2.5	2.01	3.54	3.08	2.25	2.51	2.75	2.14	1.96	2.76	2.45	3.16	2.03	2.17	2.23	1.74	4.77	3.13	3.44	2.57	2.6	1.8	2.86	1.86	2.8	2.23	2.09	3.25	2.74	2.28	2.61	2.5	1.77	2.81
24820	chr01	chr01.041610692	1.6	2.08	2.05	1.44	1.55	2.39	1.89	1.86	1.7	1.55	1.31	1.74	2.63	1.52	2.39	2.27	2.06	1.67	1.83	2.05	1.15	1.86	1.95	1.97	3.11	1.93	2	1.79	1.58	3.8	3.03	3.3	3.72	2.65	2.35	1.86	2.19	2.08	2.21	2.12	3.83	1.77	1.96	2	2.12	2.44	2.01
55146	chr01	chr01.041714110	1.25	1.67	2	1.67	2.24	1.88	2.18	2.79	2.58	1.69	2.28	2.05	2.5	1.8	1.95	1.93	2.36	1.83	1.68	2.21	1.66	1.49	2.58	1.96	3.46	2.01	1.76	2.24	1.91	2.85	2.51	3.06	2.22	2.33	1.59	2.1	1.99	1.62	1.96	2.15	1.7	2.52	2.19	1.82	2.26	0.94	1.73
55658	chr01	chr01.041738706	1.35	1.93	1.84	2.22	1.69	1.76	1.85	1.5	2.24	2.1	1.91	1.74	2.29	1.85	1.74	2.1	2.38	1.81	1.47	1.8	1.9	1.31	1.38	2.13	2.34	1.92	1.68	2.08	1.38	2.09	2.96	3.89	2.56	2.84	1.47	1.38	1.52	1.38	1.73	1.21	1.58	1.66	1.27	1.39	1.49	1.57	2.32
842	chr01	chr01.042024575	1.74	2.12	1.97	2.03	1.63	1.98	2.03	2.44	2.6	2.41	1.84	1.63	2.3	1.71	1.45	2.12	2.25	1.72	2.09	1.25	1.7	1.71	2.01	1.96	1.64	2.13	2.14	2.16	1.25	2.67	2.13	3.16	2.16	2.09	1.74	1.56	2.55	2.61	1.99	1.32	1.92	346.75	1.73	2.06	2.24	0.99	1.92
39584	chr01	chr01.042204889	1.92	2.21	2.18	1.86	1.51	1.87	2.05	2	2.19	2.16	2.05	1.55	1.96	1.6	2.1	1.66	1.51	1.75	1.79	1.68	1.55	1.63	2.35	1.34	2.09	1.98	2.03	2.06	2.08	1.84	2.48	2.29	1.93	2.16	1.59	1.25	1.81	1.88	2.37	1.42	0.89	2.17	2.52	1.49	1.48	0.86	1.5
10551	chr01	chr01.042295772	1.8	2.55	1.58	2.41	1.51	1.86	1.78	1.73	2.37	2.22	1.78	1.51	2.05	1.59	1.52	1.48	1.86	1.54	1.67	1.87	1.79	1.26	1.7	2.39	2.03	1.93	1.94	1.62	1.84	2.77	3.56	3.68	3.01	2.59	2.25	2.01	1.9	2.25	2.25	1.99	1.96	0.28	2.12	2.02	1.93	0.73	4.95
27989	chr01	chr01.042446504	1.98	2.44	2.26	1.85	1.75	2.41	2.04	2.59	2.44	2.06	2.18	2.03	1.53	1.72	1.94	1.97	1.44	1.53	1.32	1.89	1.63	1.74	2.01	1.5	1.75	1.72	1.17	1.64	1.72	2.11	2.23	2.93	1.74	2.14	1.34	1.55	1.8	2.29	2.32	1.61	2.5	2.73	1.92	1.38	2.25	1.98	2.19
2926	chr01	chr01.042732953	1.21	1.75	2.09	2.29	1.63	1.98	2.17	2.28	2.24	1.58	2.08	2.26	2.33	1.54	2.61	3.02	1.96	2	2.07	1.99	1.85	1.67	2.84	2.22	2.67	1.81	2.15	2.1	1.42	2.29	1.87	2.87	1.81	2.56	0.9	1.89	2.05	1.93	1.69	2.17	1.75	1.09	1.75	9.09	2.08	0.95	3.28
10063	chr01	chr01.042777281	1.16	1.92	1.73	1.54	1.42	2.14	1.83	1.79	2.47	1.55	2.49	2.17	3.27	1.49	2.18	1.51	1.14	1.5	1.81	1.96	1.34	1.81	1.49	1.58	1.2	1.53	1.07	3.18	1.73	1.96	1.6	2.2	2.56	1.67	1.62	1.97	2.66	2.28	2.14	2.74	1.1	2.29	3.09	8.47	2.62	0.83	2.71
16717	chr01	chr01.042779369	1.63	2.49	2.68	1.95	1.65	2.18	1.94	2.79	2.41	1.67	2.1	2.67	1.94	1.81	2.58	2.34	2.14	1.7	1.92	1.54	2.01	1.73	1.56	2.15	1.81	1.87	2.2	1.69	1.27	3.15	2.17	2.72	2.67	1.86	1.59	1.65	2.15	2.12	2.11	1.89	2.08	2.72	2.08	3.34	1.7	2.1	2.14
54465	chr01	chr01.042792359	1.75	2.42	2.07	2.13	1.85	1.98	1.76	1.9	2.09	1.95	2.13	2	1.95	2.53	2.84	2.26	2.12	1.58	2.32	1.99	1.64	1.45	1.75	1.73	1.87	2.47	2.12	2.67	1.35	4.18	1.79	3.37	2.67	2.64	1.4	1.67	1.68	2.95	2.33	2.21	2.53	2.33	2.19	2.78	2.08	2.03	1.88
21780	chr01	chr01.042793952	1.76	2.01	1.94	1.88	1.33	1.69	1.71	2.12	2.33	1.99	1.72	1.23	1.95	1.86	1.84	2.64	2.33	1.39	1.88	1.85	1.48	1.63	1.79	2.15	2.04	1.79	2.12	2.12	1.37	4.63	2.7	3.5	3.44	2.66	1.67	1.8	2.09	2.49	1.89	2.09	2.4	2.01	1.81	4.87	1.75	1.99	2.25
23317	chr01	chr01.042856160	1.49	2.43	2.11	2.34	1.56	2.27	1.78	2.22	2.73	1.88	2.08	1.67	2.4	1.87	1.95	2.38	2.07	2	1.71	1.93	1.97	1.75	1.68	2.16	1.9	2.23	2.38	1.95	1.62	2.45	3.08	3.81	1.92	2.38	1.17	2.02	1.91	2.1	1.94	1.65	2.41	1.72	1.43	4	2.04	2.03	1.76
21157	chr01	chr01.042863858	1.84	2.85	2.67	2.61	1.45	2.62	2.01	1.59	3.03	2.46	2.49	2.22	2.42	1.79	2.09	2.63	2.12	1.76	1.89	1.99	1.67	1.86	1.93	2.23	1.98	1.95	2.21	1.96	1.57	2.79	2.25	3.28	2.23	2.31	1.2	1.36	2.16	2.36	2.21	1.79	1.56	2.2	2.06	2.96	1.81	2.07	2.52
20450	chr01	chr01.042892400	2.11	3.66	2.39	2.3	1.36	1.93	1.78	2.22	2.81	2.3	2.07	1.96	1.76	2.07	2.76	2.12	1.9	1.36	2.22	1.76	1.28	1.73	2.23	1.97	2.01	2.22	1.84	2.38	1.97	2.92	2.63	3.13	2.78	2.22	1.63	2.09	2.26	2.72	2.2	2.4	2.46	2.49	1.78	4.01	1.7	2.32	2.32
23944	chr01	chr01.042954847	1.92	2.2	1.7	1.96	1.68	1.97	1.83	2.15	2.42	1.52	1.97	1.36	2.31	1.38	1.7	2.15	1.47	1.64	1.36	2.49	1.57	1.66	1.58	1.8	1.69	1.78	1.99	1.81	1.5	2.96	2.57	2.86	2.53	2.53	1.5	2	1.75	2.27	1.92	3.03	4.43	1.9	1.72	1.92	2.41	2.85	2.64
7369	chr01	chr01.043001233	1.93	2.44	1.91	1.55	1.79	1.83	1.69	2.59	2.51	1.73	2.37	2.45	1.62	2.92	1.56	2.24	1.86	1.53	3.43	1.31	1.9	1.37	1.19	1.69	1.91	1.71	1.28	3.11	1.35	1.55	3.13	3.67	1.73	1.89	1.12	2.08	2.36	2.44	2.49	2.63	1.65	1.36	2.82	2.74	1.88	1.98	3.09
29557	chr01	chr01.043050075	2.58	2.15	2.1	1.66	2.11	1.77	2	1.86	2.56	1.95	2.54	1.75	2.43	3.4	2.05	2.08	2.34	1.59	4.74	3.24	1.97	1.93	2.07	2.25	1.84	2.44	2.14	3.86	1.82	1.8	1.49	3.78	1.92	2.1	1.2	1.59	2.02	2.41	2.37	1.63	1.64	4.87	2.47	4.65	2.74	0.97	2.35
5619	chr01	chr01.043127343	1.47	2.76	2.08	2.45	1.76	1.91	1.81	1.99	2.32	2.34	2.28	2.56	2.21	2.09	3.02	2	2.09	1.61	2.33	1.27	1.92	1.74	1.89	2.75	1.97	2.19	2.42	2.53	1.43	3.04	3.28	3.98	3.5	2.09	2.03	2.22	2.73	2.55	2.57	2.54	2.17	2.97	2.44	3.97	1.73	2.61	2.86
17238	chr01	chr01.043273447	1.64	2.21	2.09	1.68	2.15	2.32	2.16	2.85	2.59	1.83	2.65	2.51	1.98	1.35	1.96	2.18	2.46	1.58	1.71	1.79	1.74	1.58	1.88	1.81	1.84	1.76	1.96	1.84	1.41	2.31	2.7	3.77	2.27	2.26	1.4	2.16	1.71	1.79	2.37	1.42	2.08	1.1	2.14	2.07	2.39	1.95	1.44
24294	chr01	chr01.043333212	1.7	1.9	1.96	1.8	1.49	1.46	1.64	1.67	2.55	2.27	2.06	1.53	1.5	1.67	1.92	1.63	1.85	1.47	1.63	1.91	1.59	1.27	1.1	1.89	1.31	2.05	2.09	2.05	1.25	1.74	2.31	2.97	2.22	2.25	1.33	1.93	2.21	1.98	2.36	2.02	1.61	0.91	1.49	1.66	1.78	1.17	1.89
27107	chr01	chr01.043338148	1.91	1.94	1.55	2	2.07	1.48	1.29	1.57	2.01	2.42	1.92	1.5	2.59	1.65	1.54	2.09	1.95	1.62	1.46	1.84	1.82	1.57	2.4	2.52	2.01	1.96	2.28	1.93	1.53	2.79	2.49	3.05	3.03	2.01	1.86	2.79	2.28	1.94	1.26	1.92	2.65	2.31	1.41	4.51	2.03	2.43	2.02
14113	chr01	chr01.043362717	2.04	2.13	2.33	1.98	1.09	2	1.65	1.69	2.14	2.46	1.94	1.37	2.09	2.14	2.62	1.77	1.63	1.84	2.53	1.97	1.55	1.47	1.46	1.91	1.4	2.43	2.02	2.78	1.73	3.1	2.86	2.56	2.17	1.74	1.36	1.57	2.12	2.78	2.76	2.21	2.92	1.85	2.15	2.47	2.03	1.75	2.55
6457	chr01	chr01.043364457	1.52	2.81	1.77	1.5	0.87	1.14	2.18	2.41	2.39	1.89	1.89	1.75	2.01	2.32	2.52	4.15	2.98	1.72	1.41	1.97	1.54	1.44	1.6	1.68	1.87	2.84	1.69	2.87	1.21	3.31	2.74	3.47	1.87	2.42	1.54	2.19	2.12	2.18	1.3	1.23	2.07	2.02	3.66	2.2	1.87	1.45	2.36
13019	chr01	chr01.043436231	1.62	2.94	1.99	2.36	1.5	1.2	2.3	1.55	2.57	2.32	1.28	1.4	2.02	2.87	3.35	2.03	2.25	1.88	3.55	2.24	1.99	1.73	1.99	2.75	1.92	2.67	2.41	3.5	1.56	2.15	3	4.64	1.61	2.46	1.49	1.45	2.59	3.81	2.87	3.16	1.37	8.21	3.42	1.86	1.68	0.83	6.92
17167	chr01	chr01.044117203	1.62	1.79	2.93	2.48	1.87	2.32	2.72	2.18	2.8	1.82	2.58	2.29	2.33	1.66	1.88	2.35	2.38	1.61	2.6	2.01	1.37	1.98	2.15	2.37	2.66	1.85	2.07	2.06	2.07	0	2.45	5.11	3.56	2.2	2.65	1.97	2.16	2.65	1.77	3.35	3.63	11.97	2.91	3.23	2.12	2.67	2.68
29073	chr01	chr01.044198250	1.43	1.89	1.68	1.82	1.63	1.58	1.37	1.38	1.93	1.97	1.56	0.93	3.34	1.86	2.01	1.97	1.64	1.25	1.71	2.54	1.74	1.58	1.72	1.84	1.81	2.35	2.16	1.98	2.17	1.23	2.35	3.16	2.6	2.16	2.01	1.35	2.09	1.84	1.55	1.98	2.43	-3.57	1.32	1.32	1.84	2.05	1.69
19013	chr01	chr01.044429196	1.57	2.6	2.41	1.7	1.5	2.29	2.21	2.41	2.5	1.83	1.94	1.82	2.32	1.73	2.25	2.11	2.07	2.25	2.01	2.08	1.92	2.19	2.21	3.12	2.55	1.89	3.12	2.03	1.63	3.96	2.56	3.29	2.67	2.33	1.96	1.85	2.02	1.79	2.07	2.35	4.09	2.28	1.8	2.38	2.02	2.11	2.16
16519	chr01	chr01.044439615	1.55	1.68	1.81	1.53	1.93	1.63	2.2	2.49	2.48	1.75	2.27	2.02	2.26	1.99	2.49	2.09	2.08	1.85	2.56	2.26	1.75	1.62	2.35	1.9	2.04	1.92	1.79	2.3	1.92	3.71	3.01	4.01	2.53	2.51	2.07	1.83	2.11	2.02	1.76	3.73	1.59	2.73	2.68	2.14	2.12	1.19	2.93
7186	chr01	chr01.044440578	1.65	2.12	2.14	1.53	1.68	1.83	2.36	2.12	2.52	1.91	1.94	2.05	1.53	2.11	1.33	2.27	2.3	2.18	2.87	2.72	2.13	1.51	2.48	1.41	2.6	1.69	1.78	2.17	1.58	3.51	3.17	3.8	1.01	2.42	1.17	2.4	1.83	2.67	1.99	1.26	1.67	3.46	2.16	1.92	1.94	1.35	4.98
8433	chr01	chr01.044467137	1.43	2.12	2.07	1.58	1.75	2.13	2.25	2.26	2.53	1.92	1.94	2.07	1.56	2.23	2.31	2.65	2.55	1.07	2.76	3.04	2.85	28.56	2.59	3.05	2.77	2.52	1.29	2.76	2.31	3.58	2.72	3.98	2.38	2.28	1.66	2.32	2.67	2.66	2.51	2.59	1.39	-3.9	2.23	2.22	1.61	1.31	8.7
20349	chr01	chr01.044514051	1.64	2.35	2.29	1.75	1.81	2.2	1.87	2.49	2.35	1.89	1.74	2.07	1.84	1.71	1.97	2.33	2.15	1.9	1.95	2.22	1.73	1.68	1.59	2.09	2.09	1.75	2.1	1.75	1.69	2.89	1.65	3.22	2.12	1.6	1.29	1.98	2.25	2.5	2.23	1.99	2.79	4.6	2.25	2.93	2.15	3.62	2.62
9245	chr01	chr01.044528978	1.55	2.25	2.73	1.67	1.89	2.03	2.01	2.23	2.51	2.12	3.03	3.01	1.79	1.91	1.93	2.49	2.41	1.53	2.21	2.16	1.75	2.18	1.85	1.84	2.27	1.5	1.97	1.88	1.97	2.38	2.16	2.89	2.67	1.7	2.01	1.94	2.42	2.51	2.05	2.41	1.35	6.11	3.2	2.29	32.93	1.18	4.03
19317	chr01	chr01.044620178	1.29	2.24	2.11	1.71	1.48	1.88	1.74	1.87	2.25	1.75	2.28	1.28	2.5	1.65	2.51	2.43	2.06	1.44	1.67	2.17	1.2	1.41	1.56	1.84	1.87	2.15	2.03	1.92	2.62	3.03	1.89	2.4	2.54	1.96	1.72	1.59	2.39	2.01	2.2	1.77	2.21	5.81	2.34	2.42	2.38	1.66	1.48
3153	chr01	chr01.044641402	1.81	2.39	2.97	1.75	2.24	2.38	2.23	3.21	2.93	2.04	3.03	2.69	3.21	2.45	2.6	2.06	1.58	1.76	2.29	2.46	1.31	1.87	2	1.99	1.7	1.78	1.98	2.78	2.37	1.97	2.23	3.09	2.11	1.74	1.68	2.03	2.35	3.16	1.91	2.44	3.18	8.09	2.66	3.32	2.29	2.63	3.91
8100	chr01	chr01.044672348	1.71	2.4	1.66	2.13	1.48	1.82	1.63	2.02	2.6	2.01	1.56	1.31	2.86	1.8	2.43	1.7	1.92	1.83	1.87	2.34	1.59	1.76	1.38	2.52	1.51	2.18	2.34	2.15	1.45	1.83	2.63	3.36	2.3	2.34	1.54	2.13	2.34	2.21	2.4	1.57	2.15	1.91	2.01	1.89	1.9	1.87	1.58
29244	chr01	chr01.044722853	1.76	2.37	2.21	2.13	0.65	1.97	1.9	0.78	2.63	2.04	2.36	1.71	3.17	2.01	2.37	2.85	2.42	1.94	2.32	2.11	1.54	1.95	1.89	2.17	2.76	2.08	1.16	2.23	1.73	0.93	1.5	2.87	2.94	2.17	1.39	1.75	2.4	2.65	2.79	3.48	2.92	4.05	2.1	2.24	2.26	2.46	3.19
16485	chr01	chr01.044733106	1.81	2.19	2.58	1.67	2.6	1.45	2.18	3.69	2.63	1.49	3.05	3.13	2.33	1.4	2.71	2.45	2.24	1.36	2.02	2.01	1.65	2.23	2.07	2.77	2.18	1.8	1.94	2.06	1.89	3.79	1.96	2.41	3.02	1.77	2.63	2	2.47	2.03	2.73	1.63	2.6	7.34	2.46	3.46	1.78	2.49	2.48
13160	chr01	chr01.044811302	1.43	1.97	2.33	2.04	1.48	1.84	1.74	1.76	2.39	2.01	1.55	1.76	2.14	1.92	1.92	1.96	2	1.74	1.88	2.19	1.5	1.31	1.81	1.6	2.65	2.43	1.74	2.95	1.88	2.83	2.86	3.1	2.37	2.31	1.5	2.78	1.97	2.28	1.99	2.3	3.09	2.01	2.39	2.63	2.02	1.67	2.32
1856	chr01	chr01.044865811	1.79	2.93	2.55	1.51	1.64	1.92	1.96	0.93	2.66	2.13	0.89	1.4	2.08	2.25	2.72	2.56	1.78	1.39	1.92	1.43	1.17	1.87	1.32	1.83	1.78	2.41	1.05	2.74	1.15	10.37	3.78	5.33	3.65	3.26	2.44	2.22	1.96	4.07	2.79	3.12	3.83	2.08	3.71	1.77	2.39	2.5	2.91
4314	chr01	chr01.045069746	1.42	3.4	1.88	1.46	2.8	2.36	2.41	3.08	2.18	1.54	2.97	3.1	1.52	1.87	2.74	2.62	2.31	2.36	2.32	1.43	3.23	1.89	2.87	1.86	5.12	1.84	1.55	2.21	1.55	3.43	5.57	4.11	4.53	2.71	4.08	2.06	2.45	1.76	2.6	2.36	1.96	6.2	2.17	2.14	1.91	1.96	5.48
31692	chr01	chr01.045379864	1.14	1.87	1.78	2.8	2.04	2.37	1.84	1.7	2.32	2.4	1.6	1.67	3.14	1.99	2.09	1.87	2.45	2.07	1.84	2.04	1.79	1.86	2.11	2.22	2.83	2.35	2.46	2.59	2.31	3.57	2.16	3.77	4.36	3.34	2.54	1.37	1.66	1.27	1.37	1.41	0.89	3.32	1.57	2.78	1.31	1.08	1.27
47075	chr01	chr01.045402496	1.37	2.2	1.91	2.11	1.91	2.35	2.34	2.1	2.01	1.43	1.77	1.73	2.28	1.97	2.26	2.77	2.38	2.29	1.71	1.81	2.36	1.92	2.55	1.65	2.87	2.03	1.98	2.18	2.01	2.68	2.19	3.27	2.53	2.41	1.13	2.32	2.14	1.96	2.39	1.6	2.08	3.52	2.04	2.49	1.97	2.41	2.23
56894	chr01	chr01.045436524	1.35	1.85	1.65	1.09	1.77	1.85	2.08	2.38	1.07	1.67	2.23	3.49	1.87	2.18	2.25	2.44	1.82	1.55	2.24	2.49	1.51	1.6	2.83	1.65	2.83	2.2	1.72	2.28	2.68	2.72	2.82	3.17	3.29	1.9	2.18	1.96	2.88	2.96	2.29	2.29	1.94	5.8	2.43	1.96	2.39	1.96	2.95
24721	chr01	chr01.045559248	1.69	2.6	2.18	2.19	1.55	2.01	1.71	2.22	2.55	2.25	2.29	2.35	2.64	1.85	2.17	2.32	1.98	1.72	1.78	2.11	1.71	1.68	2.34	1.91	2.51	1.78	1.86	1.89	1.94	2.3	2.22	3.22	2.33	2.04	1.34	2.2	1.83	2.22	1.99	1.3	1.46	1.03	1.76	1.88	2.35	1.77	2.1
17036	chr01	chr01.045941905	1.53	2.01	2.35	1.8	1.54	2.01	1.64	1.73	2.53	2.44	1.85	1.72	2.3	2.06	2.12	2.41	2.65	1.57	1.94	1.79	1.64	1.72	2.13	2.81	2.32	2.42	2.06	2.1	1.92	2.38	2.06	1.97	2.57	2.65	1.41	0.98	2.42	3.81	2.4	1.19	1.52	-6.13	1.97	2.04	1.95	3.43	3.59
13592	chr01	chr01.046312937	1.76	2.43	2.01	1.52	1.49	1.89	2.09	2.27	2.18	2.01	1.91	1.85	2.31	2.21	2.44	2.66	2.28	1.59	2.81	1.89	1.71	1.41	1.7	2.09	2.42	2.58	1.84	2.79	1.46	4.29	3.88	4.96	2.25	3.96	1.85	2.14	2.03	2.65	2.92	2.45	3.64	3.38	3.28	1.94	2.34	1.94	2.78
19344	chr01	chr01.046396286	1.51	2.62	2.54	2.19	1.79	2.22	2.1	2.43	2.42	2.07	2.02	2.67	2.12	1.84	1.87	3.11	2.63	1.95	2.39	1.64	2.01	1.77	2.16	2.04	2.28	2.17	2.06	1.93	1.44	2.3	1.89	3.03	1.49	1.95	1.13	2.07	1.68	2.41	2.22	1.53	2.38	3.01	1.72	3.02	1.89	2.13	2.52
58013	chr01	chr01.046454972	1.45	2.23	2.68	1.83	1.73	1.87	2.14	2.58	2.62	2.13	2.93	2.39	1.95	1.34	2	2.17	1.9	1.89	1.49	2.63	1.76	1.55	1.91	1.82	1.67	1.82	2.06	1.71	1.73	2.4	3.06	3.64	2.52	2.51	1.45	2.09	2.29	1.98	2	2.05	2.52	0.84	1.85	2.81	2.04	1.77	2.12
5405	chr01	chr01.046635122	1.42	2.42	2.63	1.52	1.52	2.05	2.07	2.78	2.49	1.9	2.27	2.32	2.6	1.82	1.82	3.58	2.85	2.03	3.11	3.03	2.17	2	3.69	2.37	3.2	1.99	2.33	2.2	2.83	2.91	1.95	2.88	2.48	2.39	1.85	1.78	1.94	2.64	1.89	2.1	1.76	5.07	2.99	2.95	2.73	1.47	4.08
815	chr01	chr01.046975454	1.56	2.31	2.28	2.17	1.44	1.98	1.83	1.9	2.84	2.14	2.34	1.8	2.64	1.77	2.52	2.25	2.63	1.84	1.93	2.04	1.94	2.02	2.73	2.17	2.38	2	1.88	2.07	1.76	2.71	1.78	3.52	2.92	1.5	1.58	1.74	2.31	1.57	2.07	1.81	1.75	1.21	1.91	2.75	2.22	1.31	1.34
11154	chr01	chr01.046977293	1.71	1.42	1.76	1.62	2.31	1.52	1.92	1.69	2.53	1.72	1.07	1.63	2.36	1.31	1.69	2.67	2.33	1.82	1.65	2.49	1.94	1.64	1.76	2.47	1.82	1.86	1.87	1.54	1.85	1.45	2.63	5.36	3.53	2.24	1.86	1.37	1.45	2.92	1.99	2.26	2.32	3.18	1.85	3.16	2.15	1.49	2.2
60799	chr01	chr01.047175482	2.03	3.12	1.97	2.38	1.87	2.06	1.89	1.83	3.24	2.31	2.5	1.58	1.99	1.47	1.79	1.51	1.38	1.55	1.65	2.18	1.7	1.29	1.47	1.33	2.68	1.95	1.8	1.76	1.72	1.98	2.73	2.38	2.79	2.2	1.25	1.91	2.47	1.52	1.91	1.61	2.16	1.2	2.68	1.81	2.01	2.09	2.61
55295	chr01	chr01.047239216	1.79	1.9	1.69	1.8	1.2	2.08	1.88	1.56	2.28	2.05	1.67	1.88	2.16	1.94	3.68	1.5	1.7	2	1.57	1.84	2.61	2.24	2.32	2.44	2.14	3.78	2.81	2.78	1.99	4.34	2.19	2.48	2.1	2.49	1.43	1.74	1.52	2.1	2.56	1.93	1.97	3.78	1.89	2.72	1.47	2.62	1.45
46056	chr01	chr01.047342521	1.61	1.89	2.86	1.75	1.74	1.89	1.84	2.13	2.84	2	2.43	2.24	2.74	1.54	2.25	2.15	1.83	1.65	1.93	2.55	1.7	1.74	2.26	1.83	2.22	2.22	1.73	2.28	2.64	2.47	2.08	2.59	2.83	2.31	1.48	1.92	1.92	2.03	2.31	2.16	2.4	5.06	3.03	2.72	2.78	4.52	2.99
9958	chr01	chr01.047573183	1.66	2.15	2.2	2.09	1.58	1.94	1.9	2	2.41	2.57	2.06	1.74	1.85	2.6	1.56	2.31	1.43	1.53	3.09	2.47	1.33	0.84	1.35	1.15	1.35	2.04	1.56	2.37	1.59	1.41	3.65	4.51	1.32	2.67	1.13	2.33	2	2.32	2.22	2.11	1.87	2.74	2.83	2.74	1.94	1.39	2.89
8261	chr01	chr01.047639565	1.83	2.38	2.18	1.66	2.03	2.33	1.9	2.57	3.01	2.07	2.23	1.87	1.82	2.11	2.31	2.23	1.85	1.73	2.17	1.81	1.36	1.45	1.14	1.54	1.55	2.15	1.04	2.22	1.13	1.96	4.03	3.34	1.85	2.11	1.12	1.26	1.95	2.6	2.45	3.28	1.5	4.26	3.03	1.78	2.37	2.08	3.96
34334	chr01	chr01.047673711	1.61	2.03	2.19	1.97	1.88	1.84	2.55	1.84	2.09	2.3	1.97	1.54	2.48	2.37	1.95	2.81	2.05	1.85	2.39	2.19	1.75	1.8	2.61	2.46	2.89	2.39	2.38	3.16	1.54	1.93	2.29	2.73	1.95	2.11	1.63	1.68	1.82	2.72	2.42	2.6	1.44	4.64	3.36	2.56	2.1	1.37	3.65
42733	chr01	chr01.047718918	1.71	2.39	1.66	1.64	1.15	1.5	1.83	1.25	2.98	2.52	1.62	1.43	2.46	2.16	1.51	2.38	2.06	1.62	1.89	3.76	1.47	1.3	1.85	1.5	1.63	2.04	1.9	3.38	2.03	1.46	2.44	3.51	1.95	2.99	1.16	1.86	1.68	2.67	1.73	1.58	2.18	312.33	1.5	2.71	1.81	1.54	1.27
43074	chr01	chr01.047723553	1.54	3.09	1.95	2.4	1.86	2.08	2.15	2.25	3.25	1.99	1.97	1.95	1.47	1.95	1.19	3.44	3.37	2.03	2	1.1	2.38	1.59	2.46	1.91	3.28	1.64	1.75	2.34	0.89	2.68	3.7	4.04	2.74	2.47	1.62	4.84	11.98	2.23	1.86	2.11	3.85	3.93	2.13	4.38	1.72	1.62	3.9
29524	chr01	chr01.047951611	1.33	2.78	2.87	1.67	1.88	2.26	1.95	3.34	2.25	1.61	2.17	2.8	1.72	1.62	2.32	2.41	2.05	1.94	2.57	2.57	1.84	1.64	2.32	2.43	3.92	1.91	2.4	2.18	2.18	3.14	2.95	3.44	2.29	2.23	1.99	1.79	2.33	2.33	1.74	2.55	2.38	5.05	2.61	3.26	2.56	1.87	3.93
29374	chr01	chr01.048071654	1.32	2.24	2.46	1.68	1.94	2.01	2.81	2.4	2.75	1.89	2.09	1.69	2.44	1.87	2.39	2.31	2.22	1.57	2.25	2.28	1.53	1.91	2.41	1.95	1.76	2.21	2.28	1.97	1.88	3.65	2.68	2.38	2.14	2.11	1.59	2	2.27	2.74	2.06	1.27	2.18	2.39	2.43	2.78	2.49	2.23	2.84
29728	chr01	chr01.048113323	2.82	2.82	2.12	1.72	1.44	1.78	1.94	1.75	2.61	2.1	1.88	1.29	1.95	1.45	2.19	1.91	1.86	1.5	1.29	1.3	1.68	2.08	1.54	2.38	2.21	2.06	2.73	1.74	1.73	3.18	2.95	2.4	2.82	2.21	1.48	2.02	2.04	3.06	1.92	1.22	3.77	2.91	1.54	4.34	1.7	2.58	1.4
24496	chr01	chr01.048148846	1.58	2.16	2.04	1.56	1.42	1.7	1.88	1.97	2.52	2.19	1.8	1.84	2	1.98	2.1	2.16	2.01	1.94	2.16	2.1	1.88	1.41	1.64	1.83	1.62	1.81	2.02	2.16	1.43	2.2	2.07	2.62	1.95	1.99	1.28	3.1	2.03	2.28	2.22	1.61	9.83	2.34	1.43	12.33	2.01	5.37	1.63
31723	chr01	chr01.048181403	1.44	1.86	2.23	1.69	1.79	2.38	1.71	2.37	2.45	1.98	2.52	2.11	2.39	1.8	1.73	2.52	1.96	2.15	1.95	2.19	1.55	1.63	2.89	2.31	3.14	1.99	1.51	1.77	2.33	2.26	2.51	3.46	3.46	2.54	2.11	2.15	1.87	2.61	1.57	2.1	2.12	-12.17	2.94	2.39	2.22	1.57	3.06
2246	chr01	chr01.048249396	1.24	1.76	2.42	1.23	1.7	1.54	1.45	2.02	2.7	2.17	1.89	1.83	1.82	1.66	1.87	2.92	2.19	1.83	1.86	3.01	1.29	1.31	1.69	2.46	3.23	2.1	1.6	2.17	2.04	3.05	2.99	2.8	2.18	2.51	1.06	1.48	2.3	4.46	1.73	2.05	2.72	-0.57	2.01	1.91	1.54	0.66	6.39
20143	chr01	chr01.048300024	2.07	2.22	1.96	2.07	1.74	1.87	2.05	2.43	2	2.23	2.14	1.74	1.27	1.74	1.15	1.95	1.97	2.21	1.24	1.49	2.22	1.42	1.88	1.59	2.13	1.47	1.33	1.74	0.91	1.4	2.35	2.46	1.56	2.35	0.77	1.7	1.41	2.35	1.91	0.79	1.07	2.65	1.86	2.76	1.66	1.34	2.33
21835	chr01	chr01.048406279	1.76	2.48	2.26	1.38	1.26	1.73	2.18	2.07	2.46	2.09	0.85	2.2	2.05	2	2.27	2.29	2.01	1.55	2.36	1.99	1.47	1.73	1.26	2.28	1.68	2.24	2.73	2.4	1.46	3.18	1.92	2.31	1.76	1.78	0.84	1.55	2.34	2.71	2.28	3.38	1.69	6.47	3.93	2.39	1.44	1.42	3.89
14125	chr01	chr01.048532406	1.32	2.03	1.36	1.91	1.28	2.19	1.95	2.16	2.46	2.54	1.86	1.26	1.77	1.14	1.87	1.4	1.49	1.41	1.7	2.5	1.45	0.93	1.4	1.63	1.41	1.7	1.56	1.88	2.2	1.62	3.41	2.21	2.25	2.34	1.12	0.79	1.27	1.74	1.79	1.24	0.56	-2.68	2.12	0.89	1.63	0.72	2.4
2539	chr01	chr01.048540035	1.77	1.48	1.4	2.3	1.58	1.51	1.76	1.69	2.35	1.98	1.85	1.27	1.63	1.71	1.81	2.58	2.51	1.83	1.49	2.34	2.05	1.49	2.05	1.97	1.95	2	2.32	1.78	2.02	2.75	2.23	2.84	2.62	3.04	1.5	2.13	2.15	1.96	1.93	2.65	1.41	6.1	1.96	2.73	1.66	1.31	1.68
61010	chr01	chr01.048678968	1.2	1.99	1.97	1.65	1.64	1.77	1.97	1.9	2.6	1.95	2.27	2	1.94	1.47	2.01	2.35	1.81	1.32	1.65	1.82	1.47	1.31	1.55	1.64	1.79	1.61	1.67	1.66	1.61	2.42	2.75	2.77	1.59	2.18	1.15	1.72	2.1	2.41	1.73	2.06	1.85	2.77	2.48	2.82	1.78	2.17	2.45
35769	chr01	chr01.048684830	1.25	2.08	1.7	1.67	1.61	1.64	1.73	2	2.65	1.88	1.85	1.61	1.89	1.8	1.98	2.01	1.78	1.32	1.63	1.9	2	1.57	1.68	2.06	2.23	1.84	2.49	1.85	1.59	1.7	2.17	2.33	1.79	2.12	1.25	1.91	2.44	2.81	1.95	2.1	1.84	3.07	1.94	3.82	1.97	1.44	1.9
43075	chr01	chr01.048718510	1.56	3.79	2.41	1.47	2.74	1.88	2.49	2.38	2.37	2.15	3.2	3.08	1.02	2.16	2.2	2.41	1.81	1.29	2.7	1.25	2.08	1.32	2.03	1.53	4.13	2.04	1.15	2.49	1.3	2.36	7.13	5.94	3.26	1.61	3.28	3.44	2.37	1.82	4	3.87	2.06	3.8	2.41	3.74	2.04	2.8	5.16
18817	chr01	chr01.048770792	1.34	2	2.33	1.57	1.78	2.26	2.1	2.63	2.53	1.96	3.05	2.22	1.81	1.85	2.26	1.84	1.6	1.66	2.02	1.84	1.58	1.63	1.74	1.68	1.54	1.99	1.89	1.9	1.79	2.86	2.73	2.49	1.7	1.98	0.9	2.51	2.49	1.62	2.37	1.22	1.49	1.08	2	3.44	2.52	1.3	1.79
23917	chr01	chr01.048784655	1.34	2.03	1.71	1.58	1.54	1.79	1.83	1.57	2.21	1.85	1.72	1.98	1.83	2.04	1.4	2.27	1.9	1.68	1.68	1.8	1.81	1.48	2.42	1.65	1.97	1.41	1.53	2.39	1.34	2.07	2.13	2.56	1.76	2.55	1.43	3.99	1.93	2.27	1.72	1.59	2.58	4.59	2.3	10.33	2.43	3.04	2.13
16935	chr01	chr01.048789376	1.4	2.48	2.08	1.63	1.75	1.78	2.12	2.02	2.81	1.91	2.45	2.25	1.72	1.6	2.08	2.42	1.93	1.78	1.66	1.55	1.83	1.33	1.78	1.49	1.9	1.7	1.96	1.65	1.35	2.9	2.92	3.04	2.77	2.36	1.68	2.55	2.24	2.09	1.95	2.05	2.69	2.32	2.13	3.11	2.01	2.63	2.18
32121	chr01	chr01.048818310	1.09	1.36	1.64	1.58	1.79	1.57	1.75	2.01	2.58	1.92	1.98	1.72	2.34	2.04	2.36	2.16	1.74	1.92	1.61	2.13	1.88	1.25	2.23	1.94	2.32	2.07	1.72	2.17	2.15	1.81	2.64	2.74	3.36	2.74	1.9	1.17	2.01	1.48	1.56	1.52	1.36	-2.29	2.38	1.6	1.67	0.83	3
13999	chr01	chr01.048931805	1.53	1.41	1.53	1.6	1.49	1.39	1.62	1.54	2.26	2.12	1.68	1.38	1.79	1.73	1.75	1.77	2.09	1.66	1.86	1.49	1.64	1.44	1.12	1.93	1.45	1.63	1.19	2.05	1.2	1.03	1.87	2.42	1.92	2.78	0.59	1.96	0.59	2.64	2.08	1.87	1.9	-1.66	2.84	0.94	0.98	0.74	0.58
2841	chr01	chr01.049197192	1.32	2.31	2.51	1.08	2.26	1.85	2.06	2.67	3	1.97	2.57	2.74	1.72	1.69	2.04	2.15	1.81	1.36	1.64	1.58	2.67	0.79	2.02	1.95	2.69	1.74	0.71	1.97	1.55	2.61	3.21	3.57	2.15	2	2.12	2.7	1.89	1.8	2.15	3.1	1.84	4.61	2.09	2.42	1.83	2.65	4.64
26456	chr01	chr01.049266496	1.82	2.64	1.91	2.25	1.18	1.84	1.73	1.85	2.48	2.2	2.14	1.63	1.8	1.56	2.65	1.4	1.42	1.61	1.44	1.64	2	1.94	2.01	2.01	1.6	2.38	2.39	1.97	1.59	2.05	3	2.61	1.77	2.19	1.09	1.9	2.17	1.57	2.55	1.6	1.79	0.95	1.6	2.12	1.88	2.04	1.1
27053	chr01	chr01.049271878	1.37	1.71	1.78	1.55	1.71	1.77	2.16	1.84	2.72	1.86	2.02	1.94	2.22	1.53	1.85	2.28	2.19	1.77	1.63	1.56	1.61	1.76	2.11	1.84	2.42	1.77	2.01	2.19	1.77	2.62	2.71	2.8	3.27	2.06	1.65	2.56	1.5	1.58	2	2.19	2.76	-1.89	2.06	4.06	1.66	1.99	2.28
28050	chr01	chr01.049292307	1.56	2.17	1.59	1.88	1.88	1.4	1.73	1.56	2.31	2.26	1.63	1.63	1.26	1.77	1.4	1.27	1.1	1.51	0.95	1.4	1.63	1.4	1.01	1.34	1.02	1.67	1.6	1.73	0.83	1.77	2.85	1.82	1.47	2.34	0.78	2.55	1.77	2.33	2.33	1.36	1.29	-6.91	1.91	1.81	1.65	1.91	1.58
24620	chr01	chr01.049407143	1.42	2.29	1.7	1.21	1.55	1.3	1.98	1.71	2.43	2.31	1.71	1.28	1.93	1.55	1.99	1.59	1.37	1.41	1.85	1.6	1.25	1.43	0.9	1.64	1.27	1.67	1.98	2	1.17	3.41	2.06	3.02	2.54	2.31	1.43	1.96	2.11	2.65	1.9	2.84	3.04	1.5	2.15	2.11	1.78	2.16	1.97
25307	chr01	chr01.049702355	1.5	1.78	1.8	1.79	1.53	2.13	2.04	2.03	2.57	1.85	2	1.8	1.61	1.33	1.58	1.31	1.19	1.49	1.6	1.8	1.55	1.19	1.32	1.89	0.96	1.6	1.62	1.75	1.3	1.36	2.78	2.36	1.96	2.14	1.15	2.16	2.17	1.62	1.95	1.78	1.98	0.78	1.48	2.66	2.03	3.71	1.01
9302	chr01	chr01.049816662	1.69	1.32	1.64	1.89	1.51	1.62	1.97	1.44	2.49	2.44	1.95	1.77	1.83	2.27	1.58	2.24	2	1.7	1.73	1.58	1.61	1.41	1.17	1.65	2.34	1.89	1.6	2.5	1.13	1.4	2.28	3.11	1.48	2.79	1.5	2	1.86	2.47	1.83	3.08	1.56	2.37	2.58	1.73	1.76	1.2	2.97
60604	chr01	chr01.049976985	2.09	6.99	1.7	1.03	1.6	1.47	1.6	1.42	2.17	2.15	2.27	1.9	1.65	1.35	1.47	1.43	1.53	1.18	1.39	1.62	0.88	1.66	1.43	1.58	1.59	1.65	1.65	1.77	1.43	2.39	2.55	2.46	2.06	2.24	1.57	1.66	1.1	2.15	2.27	1.84	1.6	1.64	1.39	1.4	1.9	2.62	1.25
50005	chr01	chr01.050013736	2.18	3.09	2.18	1.27	2.28	1.79	2.34	1.82	1.86	1.97	2.49	1.97	1.75	1.49	2.03	1.73	1.14	1.21	2.14	1.24	1.51	1.47	2.2	1.55	1.62	1.71	1.46	1.43	1.69	2.8	3.22	2.61	3.7	1.89	1.99	1.79	2.63	2.78	1.85	1.77	1.8	51.86	2.31	4.1	2.27	2.99	3.56
3689	chr01	chr01.050221749	1.88	2.37	2.07	1.65	2.19	1.93	2.86	2.37	2.42	1.72	2.3	1.92	1.6	1.69	2.09	1.73	1.63	1.05	1.24	1.65	2.09	1.51	3.02	1.85	2.88	2.05	2.24	2.32	1.94	2.49	2.75	2.96	2.14	2.19	1.82	2.2	1.85	1.46	1.94	1.49	1.79	2.78	1.54	2.31	2.34	1.6	2.02
18002	chr01	chr01.050276436	1.85	2.03	2.44	1.61	1.74	2.2	2.17	2.3	2.94	1.72	2.24	2.49	1.35	2.04	1.87	2.37	1.69	1.52	2.2	1.84	1.7	1.63	2.08	1.67	1.56	1.67	1.63	2.09	1.05	3.62	2.67	2.48	1.66	2.67	1.17	1.5	2.05	2.36	2.1	1.73	1.36	2.05	3.12	1.61	2.19	1.34	2.7
8641	chr01	chr01.050325792	2.16	2.33	2.34	1.43	2.21	1.79	1.93	2.36	2.37	2.07	2.68	2.15	1.39	1.64	1.97	2.1	1.58	1.45	1.73	1.6	1.77	1.41	1.58	1.48	1.33	1.87	1.6	1.83	1.7	1.66	2.26	3.15	1.97	2.49	1.59	1.73	2.23	2.71	2.11	3.39	2.03	2.56	2.94	1.53	2	1.76	2.75
17969	chr01	chr01.050353964	2.14	2.18	2.24	1.95	1.89	2.25	2.39	2.27	2.23	1.64	2.04	1.87	1.55	1.29	2.03	1.58	1.56	1.28	1.64	2.01	1.83	1.35	2.03	1.63	1.53	1.62	1.82	1.64	1.55	2.67	2.93	3.01	2.39	2.47	1.45	2.18	1.97	2.8	2.39	2.4	2.99	2.52	2.33	1.71	2.04	3.09	2.57
29236	chr01	chr01.050915766	1.69	1.63	1.7	2.63	1.34	1.94	1.34	1.45	1.91	1.89	1.64	1.6	2.27	1.86	1.9	2.13	1.85	1.65	1.6	2.14	2.08	1.62	2.9	2.66	3.55	1.98	2.01	1.91	1.71	2.16	3.21	3.01	3.2	2.19	1.44	2.19	1.96	1.85	2.35	1.7	1	-2.73	1.42	1.16	1.2	0.89	1.5
31836	chr01	chr01.050943300	1.8	2.01	2.12	1.82	1.86	2.46	1.95	2.68	2.72	1.79	2.43	2	2.04	1.61	1.89	2.27	1.83	1.6	1.47	2.47	1.64	1.26	2.31	1.27	2.38	1.55	1.26	1.55	2.19	2.47	2.14	2.7	2.08	2.05	1.02	2.33	1.88	1.54	2.36	1.42	2.09	1.88	1.61	1.51	2.29	2.12	1.61
28673	chr01	chr01.051080533	2.81	2.12	1.83	2.46	1.65	2.08	1.87	1.95	1.96	2.42	1.74	1.81	1.54	1.84	2.33	1.54	1.56	1.46	1.56	2.09	1.31	1.33	1.55	1.37	1.57	1.89	1.61	1.83	1.82	2.24	2.63	3.54	2.47	2.88	1.14	1.69	1.45	2.16	2.07	2.13	1.93	1.27	1.77	1.08	1.56	3.22	1.81
52756	chr01	chr01.051193919	2.14	2.22	2.47	2.21	2.15	2.73	2.04	2.67	2.47	1.67	2.46	2.65	2.4	1.71	2.36	1.88	1.38	1.5	1.39	2.59	1.62	1.52	2.79	1.53	2.16	1.93	1.78	1.56	2.67	2.11	2.59	3.18	2.67	2.02	1.65	3.44	2.03	1.37	2	1.01	1.68	0.9	1.31	2.77	2.21	3.18	1.44
567	chr01	chr01.051367327	3.09	0.98	1.69	1.8	1.4	1.76	1.63	1.9	2.51	1.67	1.52	1.43	2.22	1.41	4.4	1.55	1.98	1.68	1.53	1.28	2.11	1.99	2.39	2.49	1.65	2.06	2.23	1.83	1.11	3.79	2.47	2.53	2.72	2.22	1.91	1.29	2.19	2.23	1.92	1.48	1.6	0.3	1.01	2.23	1.89	0.78	0.85
4223	chr01	chr01.051431336	1.55	2.27	2.31	2.04	1.93	1.69	2.05	2.06	2.28	2.21	2.31	2.19	2.11	1.94	2.14	2.16	1.91	1.71	1.96	2.48	1.42	1.32	2.23	1.73	2	2.22	1.57	2.13	2.2	2.31	3.33	3.84	2.35	2.25	1.31	3.01	2.01	2.35	2.15	1.47	1.94	2.23	2.09	2.36	2.47	2.41	2.13
4716	chr01	chr01.051446407	1.87	2.51	2.29	2.38	1.82	2.55	2.2	1.84	2.15	1.77	2.38	2.37	1.98	1.39	2.09	1.78	1.96	1.61	2.12	1.45	1.61	1.8	2.08	1.78	2.26	1.71	2.08	1.81	1.51	3.15	3.17	3.46	2.12	2.48	1.33	1.82	2.06	2.01	1.78	1.59	1.67	4.37	1.99	1.93	2.11	1.68	1.83
21931	chr01	chr01.051672873	1.78	2.78	1.93	1.99	1.61	1.34	1.82	2.24	2.23	2	2.39	2.33	2.11	1.54	1.79	1.53	1.59	1.56	1.76	1.7	1.72	1.56	1.76	1.2	1.44	1.82	1.81	2.16	1.46	2.71	2.99	5	2.51	2.03	1.55	2.32	1.96	1.55	1.86	1.53	1.98	1.55	1.92	1.95	1.81	1.92	1.77
31467	chr01	chr01.051745143	2.29	2.55	1.87	1.88	1.99	1.74	1.79	1.63	2.58	2.36	1.8	2.45	2.14	2.47	1.53	2.73	1.87	1.82	2.85	1.7	1.5	2.12	1.94	1.54	2.34	1.75	1.53	1.68	2.71	2.88	3.33	2.67	2.43	1.83	1.52	1.02	2.21	2.53	2.13	1.37	0.85	4.8	3.74	1.57	2.23	1.3	2.1
14016	chr01	chr01.051875558	2.16	2.41	2.19	1.95	1.89	2.2	2.62	2.39	2.32	1.83	2.49	1.95	2.08	1.86	2.07	1.56	1.49	1.67	1.75	1.79	1.71	1.58	1.7	1.45	1.48	2.06	1.73	2.13	1.72	2.13	3.07	3.06	1.72	2.78	1.85	2.21	1.91	1.61	2.44	1.33	3.38	1.51	1.82	2.17	2.02	1.81	1.84
12540	chr01	chr01.051978371	1.62	1.64	2.07	1.83	1.59	1.53	1.9	1.9	2.75	1.91	2.04	1.79	1.93	1.85	1.73	2.38	1.76	1.07	1.9	2.37	1.53	0.67	1.79	1.26	2.27	1.8	1.25	2.39	1.73	2.6	2.65	2.56	2.23	2.23	1.05	3.05	2.41	2.18	1.85	2.28	3.14	-1.5	1.13	3.16	2.65	1.4	2.84
6466	chr01	chr01.052023582	1.35	3.14	3.09	1.3	2.61	3.04	2.14	3.22	3.16	1.69	2.86	3.35	1.37	1.97	2.32	2.53	1.54	1.61	4.29	1.86	2.01	1.32	2.85	1.4	4.35	2.21	1.19	2.73	1.7	1.93	5.64	5.03	3.81	1.87	3.98	5.67	2.48	1.87	3.95	3.42	1.79	6.46	2.51	2.7	2.7	1.58	6.25
19998	chr01	chr01.052036249	1.22	1.82	1.78	2.28	1.74	2.16	1.84	1.95	2.35	3.46	2.46	3.61	3.14	1.26	2.45	2.68	2.77	1.47	1.37	2.67	1.67	1.91	4.06	3.58	2.09	2.4	1.67	1.75	1.47	3.01	2.75	3.46	3.72	2.27	1.65	3.56	2.26	1.77	1.85	0.89	1.6	30.41	1.39	5.62	2.4	1.33	1.12
15493	chr01	chr01.052055318	2	2.41	2.02	2.32	1.32	2.19	1.41	1.79	2.56	2.24	1.33	1.7	1.99	1.99	2.01	2.42	1.99	1.54	2.02	2.01	1.65	1.93	1.76	2.09	2.22	2.01	2.28	2.54	1.66	2.94	2.58	3.16	2.12	2.36	1.69	1.53	2.09	2.83	2.05	2.47	2.4	2	2.52	2.2	2.2	1.9	1.96
25252	chr01	chr01.052716933	1.17	1.5	1.69	1.81	2.36	1.97	1.48	2.44	2.32	1.71	2.2	2.44	2.5	1.88	2.66	2.7	2.09	2.11	2.14	1.6	2.65	1.59	2.78	2.25	3.21	2.52	1.57	2.06	1.47	3.47	3.25	3.43	4.27	2.39	2.54	1.86	2.39	1.17	2.69	2.65	1.19	-37.14	1.27	2.33	2	1.18	9.72
53357	chr01	chr01.052759216	2.26	1.85	1.67	1.67	1.32	1.87	1.19	1.63	2.23	1.84	1.25	1.41	2.54	1.66	2.08	2.48	1.97	1.43	1.61	1.67	1.21	1.41	1.77	2.09	1.76	2.15	1.9	2.84	0.89	2.05	1.92	2.24	2.28	2.78	1.56	1.1	2.53	1.92	2.09	1.35	1.52	5.35	1.44	2.15	2.32	0.84	1.37
56363	chr01	chr01.052781535	0.54	3.57	1.94	0.93	2.17	1.15	2.23	3.77	2.54	1.39	2.63	3.89	1.45	2.03	2.51	2.89	2.27	1.7	2.05	1.85	2.13	2.32	2.06	3.14	2.29	2.03	2.6	2.02	1.59	3	2.26	3.08	2.47	2.5	1.7	1.79	2.54	2.8	1.88	1.88	2.06	2.91	2.41	2.26	3.04	1.19	3.15
30692	chr01	chr01.052815645	1.9	2.29	4.48	1.74	1.68	2.5	2.05	3.36	2.92	2.42	2.63	2.43	2.39	2.5	2.68	3.08	1.78	2.4	1.49	1.93	1.36	2.34	1.3	2.84	1.3	2.02	1.52	2.19	2.65	2.16	2.06	1.88	2.98	1.57	1.74	1.48	1.84	1.72	1.88	1.69	2.24	1.84	1.61	1.75	2.22	1.97	1.37
26158	chr01	chr01.052823825	1.92	2.34	2.02	1.96	1.84	1.87	1.92	1.87	2.18	2.55	2.18	2.08	2.09	1.85	2.08	2.14	2.25	1.53	1.65	1.86	1.55	1.35	2.19	1.51	2.08	2.07	1.59	1.61	2.09	1.69	2.28	3.23	1.84	1.72	1.39	1.23	1.72	1.73	1.82	2.31	1.55	2.52	2.57	1.36	2.15	1.41	2.63
53544	chr01	chr01.053333649	1.36	2.31	1.67	1.21	1.63	1.64	1.74	1.9	2.01	1.18	1.84	1.45	2.14	2.63	2.2	2.37	1.55	1.58	3.25	1.67	2.03	2.13	1.74	2.19	2.29	1.73	2.13	2.91	1.39	3.27	3.24	3.71	2.58	1.53	1.2	2.3	2.26	2.5	2.85	1.54	1.63	3.93	2.02	2.73	2.71	1.23	3.37
2057	chr01	chr01.053378986	2.07	2.12	1.74	1.84	1.61	1.86	1.75	2.04	1.84	2.37	2.16	1.65	2.09	1.5	1.92	2.11	1.9	1.37	1.7	2.15	1.65	1.51	1.56	1.55	1.56	1.7	1.73	2.14	1.53	2.12	3.63	3.47	2.47	1.87	1.27	1.91	2.08	3.09	2.2	2.52	3.24	1.55	2.24	1.71	2.24	2.16	1.28
53640	chr01	chr01.053417195	1.29	1.87	1.99	1.66	1.62	1.94	1.98	2.05	2.35	2.16	2.06	1.69	3.06	1.8	2.23	2.43	1.88	1.88	2.04	1.86	1.68	1.86	1.95	2.42	1.72	1.9	2.43	2.22	1.78	5.34	2.36	3.32	3.3	2.53	2.18	1.47	2.02	2.46	2.06	2.36	2.2	2.42	2.09	1.88	2.3	1.08	1.98
19028	chr01	chr01.053418850	1.91	1.95	1.6	1.39	2	2.04	2.34	2.19	2.03	1.4	1.96	1.62	2.24	1.67	1.75	3.16	2.63	2.04	2	2.16	2.23	1.91	3.24	2.31	2.99	1.83	1.9	1.93	1.74	2.37	2.62	2.89	2.54	2.25	1.63	1.82	1.61	2.51	1.71	1.32	1.74	5.52	2.08	1.66	2.81	1.54	2.5
8686	chr01	chr01.053474802	2.24	2.71	2.32	1.7	1.38	1.66	1.94	1.86	2.68	2.3	2.16	1.48	1.87	3	2.61	3.68	2.25	3.08	2.77	2.06	1.86	2.16	2.51	3.07	2.02	2.21	2.53	2.68	1.94	1.9	3.21	3.26	1.79	2.07	1.38	3.03	2.74	3.41	2.82	3.26	1.48	3.59	2.6	2.56	2.33	1.56	2.51
5529	chr01	chr01.053479972	2.25	2.84	2.52	2.23	1.52	1.74	2.12	2.24	2.76	1.87	2.23	2.12	2.13	2.31	2.48	2.92	2.53	2.44	2.89	2.27	1.9	1.89	2.11	2.84	2.3	2.11	3.04	3.02	1.71	3.16	2.85	3.65	2.17	2.13	1.64	2.19	2.28	2.4	3	1.74	2.56	2.88	1.66	2.58	1.82	1.69	2.8
34584	chr01	chr01.053556182	1.29	1.64	1.59	1.61	1.48	1.66	1.77	2.39	2.26	1.33	1.4	0.95	3.21	2.06	2.2	2.07	2.09	1.73	2.27	3.41	2.13	1.75	2.49	3.89	1.3	2.57	3.27	2.73	3.48	3.1	4.35	4.23	3.19	2.85	2.29	1.42	2.27	2.23	2.44	1.98	0.98	27.02	2.21	1.84	2	0.63	4.53
61011	chr01	chr01.053580492	2.08	2.03	2.18	1.69	2.2	2.2	2.7	2.56	2.5	1.52	1.68	2.81	2.84	1.9	2.24	2.89	2.31	1.42	2.14	2.3	1.7	1.49	2.92	2.52	3.81	2.17	1.54	1.93	2.42	2.59	2.65	4.15	2.16	1.9	1.89	1.53	2.52	1.87	1.32	2.4	2.14	6.02	3.51	2.94	2.3	2.07	4.69
47076	chr01	chr01.053608620	2.37	2.2	1.54	1.52	1.66	1.29	1.74	1.62	2.66	2.27	1.58	1.31	2.32	2	1.67	1.78	2.07	1.79	2.06	1.72	2.02	1.95	2.36	2.65	1.91	1.77	2.03	1.96	1.23	2.55	2.53	2.18	1.87	1.44	1.03	3.91	1.71	2.44	2	0.88	1.27	2.13	1.4	2.9	2.1	0.72	2.1
58087	chr01	chr01.053721300	1.94	1.55	2.26	1.3	1.45	2.08	2.04	1.88	2.37	2.07	2.14	1.83	2.71	2.12	2.41	1.83	1.89	1.76	2.13	2.2	1.59	1.79	2.52	2.72	2.65	1.79	2.53	1.83	2.4	3.05	1.94	4.38	2.77	1.85	2.08	1.56	2.35	2.45	1.94	2.46	2.23	3.31	1.76	1.81	2.04	1.45	2.14
18108	chr01	chr01.053736829	1.72	2.4	1.73	1.45	1.43	1.64	2.06	1.98	2.03	1.72	1.27	1.17	2.29	2.63	2.64	2.26	2.03	2.27	2.62	2.68	1.97	2.12	1.81	2.93	1.7	2.55	2.46	2.38	2.01	3.23	3.34	5.55	2.83	2.11	1.72	1.53	2.37	2.43	2.19	1.74	1.42	2.41	1.81	2.07	1.69	0.9	2.27
30348	chr01	chr01.053741877	2.27	1.89	1.95	1.86	1.1	2.17	2.16	2.73	2.38	1.96	2.19	1.85	0.41	1.32	1.71	2.01	1.52	1.95	2.11	1.98	1.49	1.41	1.89	2.1	1.41	1.5	1.09	1.58	1.3	2.49	2.67	5.09	1.38	3	1.02	2.06	2.01	2.56	1.63	1.47	0.82	-41.28	3.02	1.2	1.4	0.63	2.64
436	chr01	chr01.053946601	2.03	2.25	2.12	2.36	1.75	2.02	2.07	2.17	2.6	2.31	2.46	2.14	1.97	1.7	2.11	2.31	2.34	1.63	1.78	1.97	1.77	1.67	1.88	1.84	1.64	1.92	2.13	1.98	1.2	3.11	2.91	3.36	2.39	2.74	1.14	2.52	2	1.76	2.14	1.99	1.87	1.05	1.87	1.89	2.17	1.44	1.45
20386	chr01	chr01.054234328	1.91	1.69	2.19	1.73	2.32	2.11	1.8	2.07	2.58	2	1.93	1.68	3.33	2.19	2.11	3.28	2.9	2.01	2.24	2.54	1.94	2	3.92	2.78	4.67	2.13	2.43	2.88	2.22	3	2.88	4.12	3.31	2.65	1.9	2.39	1.83	1.88	1.56	2.02	2.52	3.08	1.93	2.4	2.4	1.89	1.87
39585	chr01	chr01.054297436	2.43	2.72	2.71	2.16	1.68	2.2	2.24	2.73	3.01	2.21	3.01	2.98	2.33	1.43	1.79	3.21	2.52	2.13	1.95	2.3	2.01	1.81	2.61	2.37	2.36	1.88	1.97	1.8	2.03	3.77	2.61	2.78	2.14	2.12	1.52	1.58	2.36	3.15	2.04	1.64	1.73	2.94	2.55	1.52	2.59	1.37	3.21
24677	chr01	chr01.054327358	2.05	2.34	2.44	1.89	1.55	1.98	2.32	2.08	2.83	2.13	2	1.79	2.04	1.9	1.95	2.66	2.18	1.83	1.63	2.22	1.88	1.62	2	2.06	1.95	2.09	2.2	1.87	1.72	3.74	3.3	3.2	1.85	2.38	1.43	1.9	2.39	2.05	2.28	2.02	3.66	1.1	1.24	1.72	1.78	2.65	1.4
30907	chr01	chr01.054374367	1.61	2.35	2.26	1.52	1.8	1.87	2.27	2.21	2.62	1.7	2.39	2.25	2.3	2.1	2.48	2.75	2.06	1.64	2.5	2.41	1.77	1.69	1.63	1.95	1.85	2.38	1.97	2.15	1.46	4.11	2.44	3.61	2.45	2.3	1.45	2.02	2.26	2.58	2.85	2.79	1.89	2.71	3	1.26	2.28	1.43	3.66
13169	chr01	chr01.054381071	1.97	3.08	2.3	1.91	2.04	1.8	1.68	1.93	2.59	2.33	2.36	2.25	1.54	2.24	2.74	2.07	1.27	1.08	3.22	1.71	1.59	1.41	2.25	1.47	2.58	2.62	1.44	2.71	1.72	2.81	4.29	3.49	2.14	1.84	2.26	1.94	2.99	2.62	3.31	2.17	1.79	3.43	2.13	2.82	1.66	1.48	4.88
24630	chr01	chr01.054389883	2.3	2.52	2.3	2.77	1.45	2.23	1.44	1.84	2.75	2.26	1.65	1.97	2.44	1.71	1.68	3.75	2.81	1.48	1.55	2.11	1.64	1.6	3.14	2.45	2.35	1.73	2.66	1.57	1.69	4.67	2.22	3.24	2.31	2.13	1.11	1.96	2.52	2.33	1.67	2.41	2.3	3.07	2.21	1.75	1.45	1.14	2.64
7197	chr01	chr01.054430510	1.71	2.42	2.23	1.89	1.12	2.03	2.45	1.99	1.52	1.57	1.54	1.45	2.53	1.96	2.07	2.43	2.17	1.57	2.81	2.69	1.71	1.82	2.94	2.02	2	2.29	1.15	2.92	2.37	3.47	2.54	4.15	2.01	2.42	1.56	2.04	2.03	2.98	2.69	3.15	2.59	6.04	2.16	2.2	2.07	1.27	2.39
7	chr01	chr01.054472053	2	3.14	2.36	2.87	1.19	2.4	2.24	1.75	1.87	2.36	1.58	1.35	1.89	2.73	3.18	2.5	2.17	1.65	2.92	1.43	1.69	1.78	1.4	3	1.57	2.6	3.05	3.38	1.02	3.13	2.43	2.74	2.66	2.49	1.93	1.43	2.59	4.05	2.82	2.56	4.1	8.41	2.21	2.02	1.81	2.17	4.14
4737	chr01	chr01.054473150	2.11	2.42	1.95	1.88	1.64	1.95	2.22	1.76	2.17	1.98	2.38	2.09	2.38	2.1	2.88	3.06	2.5	1.51	2.79	2.28	1.51	1.8	1.46	2.08	2.29	2.38	2.25	2.49	1.9	2.8	2.89	3.32	2	2.04	1.56	1.87	2.25	3.38	2.42	2.02	2.51	2.9	2.42	1.93	1.96	2.87	3.21
39586	chr01	chr01.054604762	1.99	2.66	0.98	1.69	1.54	1.24	1.55	1.58	1.97	1.86	1.48	1.75	1.78	2.58	1.87	2.77	2.41	3.1	2.65	2.42	2.79	2.37	3.69	2.71	3.36	2.23	2.72	2.67	1.61	2.39	4.26	3.14	1.81	2.55	1.67	1.83	1.81	1.9	2.74	1.7	2.27	2.19	2.09	1.63	1.72	1.61	3.04
1615	chr01	chr01.054747369	2.04	2.59	1.95	1.89	1.4	1.82	1.58	1.29	2.41	1.97	1.72	1.36	2.1	1.91	2.24	3.11	1.69	1.54	1.34	1.31	1.84	2.52	1.87	2.53	2.03	1.95	2.69	2.41	1.08	2.57	3.48	2.99	2.09	2.36	1.7	2.18	2.28	2.65	2.21	2.53	2.58	3.32	1.58	2.24	2.03	1.6	1.89
21980	chr01	chr01.054836409	1.64	2.42	2.49	2.07	1.52	1.99	2.49	1.81	2.5	1.81	1.94	2.1	1.88	1.45	1.97	1.77	1.64	1.57	1.61	1.39	1.64	1.73	1.59	1.8	1.36	2.16	1.8	1.63	1.39	3.14	2.37	2.55	2.14	2.46	1.14	1.61	2.16	2.43	2.13	2.51	2.52	4.8	2.16	1.29	1.96	1.66	3.08
20630	chr01	chr01.054843918	1.97	2.49	1.98	1.99	1.27	1.44	1.84	1.95	2.67	2.16	1.72	1.4	1.71	1.72	1.76	2.7	1.9	1.61	1.6	1.29	1.64	1.86	2.07	2.01	1.94	1.84	1.97	1.85	1.07	2.82	3.56	3.02	1.29	1.58	0.8	2.12	2.24	2.52	2.45	1.62	2.41	2.11	1.54	2.21	2.01	1.57	2.64
5875	chr01	chr01.054845519	1.47	2.44	3.05	2.13	2.59	3.5	2.26	2.33	2.58	1.93	3.02	2.66	2.63	1.51	2.53	3.08	2.99	2.23	2.46	4.04	2.15	2.57	2.61	2.57	3.73	2.71	2.85	2.32	2.42	3.38	3.61	3.77	2.04	1.68	1.03	3.54	1.78	2.65	2.69	1.35	1.53	8.42	2.96	3.13	2.21	1.06	3.98
54216	chr01	chr01.054870555	1.73	2.56	2.51	1.8	1.99	2.11	2.32	2.53	2.74	1.77	2.32	1.21	3.09	1.8	2.39	2.66	2.6	2.25	2.09	2.24	1.82	1.98	3.24	2.14	3.17	1.99	2.09	2.11	2.11	2.98	2.54	3.2	2.23	2.04	1.58	2.1	1.91	1.96	2.17	1.99	1.79	3.21	2.29	2.44	1.99	1.47	3.19
19775	chr01	chr01.055004569	2.17	2.36	2.42	2.63	1.63	2.11	1.66	1.79	3.05	2.27	1.58	1.61	2.38	2.15	2.27	2.77	2.37	1.51	2.47	2.41	1.81	1.93	1.96	2.57	1.63	1.87	2.37	2.2	1.82	4.64	1.92	2.63	3.07	2.1	1.6	1.94	2.35	3.16	1.81	2.81	1.71	143.47	2.25	1.72	1.71	0.99	4
23949	chr01	chr01.055013330	1.79	2.9	2.47	1.65	2.11	1.88	2.47	2.36	2.54	1.85	2.32	2.57	1.91	1.31	2.23	0.02	0.02	1.7	1.6	3.69	3.14	1.79	4.74	1.75	1.91	1.77	1.51	1.55	2.33	7.21	3.04	3.1	4.96	1.82	2.76	2.35	3.6	-0.34	2.07	1.91	6.67	4.61	1.45	2.84	8.76	3.37	4.31
51312	chr01	chr01.055123729	1.6	2.8	2.57	1.4	1.3	2.22	2.39	2.59	2.47	1.71	2.11	2.18	2.22	2.16	2.27	3.1	2.61	1.86	2.31	2.04	1.36	1.6	2.39	2.05	3.08	1.98	2.09	2.56	1.93	4.74	2.17	3.79	2.2	2.4	1.56	1.87	2.06	2.5	2.25	1.26	2.04	3.2	2.68	2	2.05	1.53	2.47
3465	chr01	chr01.055206703	1.39	2.19	2.16	1.8	2	1.51	2.01	2.48	3.06	1.58	2.72	2.91	1.94	1.96	2.28	2.41	2.14	1.8	2.56	1.58	1.4	1.74	2.03	2.14	2.31	1.76	1.8	2.09	1.59	3.09	2.34	2.65	2.85	1.99	2.14	1.54	2.25	1.91	1.8	2.47	3.28	4.01	1.87	4.57	1.64	1.09	2.26
14939	chr01	chr01.055212227	1.95	1.74	1.79	2.38	1.42	1.68	2.13	1.5	2.79	2.36	1.59	1.3	1.74	2.21	1.99	2.23	1.6	1.58	2.62	2.09	1.1	1.32	1.22	1.38	1.91	2.04	1.25	3.25	1.49	2.19	3.46	3.68	3.27	3.24	2.81	1.38	1.55	2.5	2.21	2.72	0.91	-20.4	1.93	2.44	1.38	0.51	3.48
24179	chr01	chr01.055212450	1.9	2.85	2.48	1.66	1.72	1.89	2.43	2.07	2.67	2.2	2.5	2.27	2.61	2.01	2.11	2.8	2.31	2.22	1.97	2.52	1.71	2.1	2.94	1.99	3.32	2.15	2.43	1.97	2.18	3.55	3.02	4.57	2.1	2.08	1.16	1.74	1.91	1.81	1.95	1.44	2.28	1.64	1.48	1.66	1.98	1.68	1.95
13743	chr01	chr01.055281461	2.13	1.54	1.55	1.9	1.56	1.58	2.06	1.35	2.27	2.09	1.86	1.54	1.77	1.56	1.61	1.45	1.61	1.51	1.15	1.69	1.5	1.41	1.55	1.31	1.89	1.69	1.76	1.75	1.41	2.28	2.3	2.86	2.1	2.8	1.26	1.57	1.69	1.64	1.91	2.03	3.3	1.43	1.6	1.15	1.77	1.79	1.31
15145	chr01	chr01.055320026	2.09	1.9	2.06	1.66	1.95	1.95	2.22	2.46	2.66	1.99	2.39	1.7	1.73	1.74	1.76	1.6	1.76	1.84	1.85	1.47	1.44	1.4	1.53	1.28	1.95	1.62	1.64	2.16	1.71	2.77	2.29	3.04	2.64	2.03	1.31	2.04	1.53	1.72	1.74	1.97	3.12	0.49	1.58	2.08	2.32	1.73	1.28
49125	chr01	chr01.055435462	2.08	2.03	1.7	2.11	2.07	1.54	1.7	1.81	2.59	2.35	1.99	1.53	2.65	1.37	1.51	1.91	1.76	1.44	1.24	2.57	1.53	1.14	2.25	1.9	1.57	1.4	1.88	1.54	2.57	2.86	2.32	2.43	3.26	2.54	1.86	1.64	1.94	1.3	1.43	1.45	2.02	1.51	1	1.24	1.86	1.21	1.01
47077	chr01	chr01.055437309	2.04	2.26	1.89	1.36	1.57	1.74	1.81	2.02	2.49	1.98	2.24	2.02	2.27	1.88	2.06	2.35	1.83	1.7	1.87	2.05	1.63	1.59	2.81	1.5	2.08	2.04	1.51	1.74	1.87	2.53	1.42	3.27	2.19	1.77	1.13	3.52	1.51	1.93	2.29	1.25	2.32	1.23	1.91	2.24	2.3	2.19	2.24
59942	chr01	chr01.055442928	1.62	1.56	2.21	1.27	1.52	2.4	2.41	2.49	1.85	1.65	2.43	2.12	2.18	1.7	2.1	2.31	1.98	1.69	1.93	1.71	1.38	1.91	1.79	1.09	2.04	2.12	1.59	1.93	1.82	1.83	1.46	2.73	1.91	2.97	1.48	1.76	1.53	2.35	2.02	1.89	1.77	3.07	3.48	1.37	1.8	1.85	1.84
8913	chr01	chr01.055565008	1.4	1.68	1.81	1.88	1.82	1.57	2.14	2.09	3.05	1.94	1.87	2.16	1.76	1.39	1.86	2.34	3.02	2.36	1.43	1.29	2.2	1.53	1.69	2.33	1.74	1.65	2.26	1.72	1.31	3.86	3.92	4.8	3.4	2.79	1.79	1.98	1.9	1.48	1.76	1.74	1.66	13.79	1.44	1.98	1.72	0.97	2.91
26801	chr01	chr01.055574804	1.97	2.14	2.02	1.93	1.78	1.73	2.08	2.09	2.26	2.09	1.56	1.56	1.4	1.7	1.31	2.25	1.63	1.9	1.47	1.27	1.96	1.36	1.78	1.76	1.41	1.54	2.03	2.08	1.38	1.99	2.96	2.94	1.54	1.9	1.09	2.64	1.7	2.29	1.7	1.23	1.57	3.41	2.07	2.84	1.97	1.28	2.65
4557	chr01	chr01.055586305	1.03	1.22	1.98	2.61	2.34	1.33	1.75	1.95	2.12	2.08	2.04	1.55	2.9	2.42	2.92	2.14	2.14	1.45	2.87	2.61	2.62	1.47	2.78	1.78	1.78	2.56	1.81	2.38	4.1	3.32	2.7	4.71	2.17	1.52	1.28	1.91	2.15	1.49	0.83	1.35	1.41	7.42	2.12	2.85	1.53	0.84	1.81
6857	chr01	chr01.055684280	2.47	2.33	1.69	2.01	1.32	2.38	1.65	1.92	2.58	1.94	1.87	1.79	1.59	1.55	1.85	2.74	2.13	1.79	1.66	1.27	1.78	2.27	1.95	2.19	1.85	1.92	2.1	1.8	1.13	4.35	2.5	3.08	1.79	2.02	1.39	1.12	2.54	2.4	1.82	2.3	2.12	4.78	1.85	1.24	1.8	1.62	2.32
3685	chr01	chr01.055778551	2.04	1.96	3.09	2.76	2.91	2.1	2.35	1.89	2.17	1.65	1.41	1.94	1.84	1.34	3.41	2.03	2.02	1.21	1.18	1.62	1.27	1.66	1.83	1.84	1.69	2.9	3.23	1.49	1.42	6.66	2.4	3.72	2.87	2.49	1.53	1.86	2.18	2.35	2.57	2.3	2.21	2.21	1.55	2.63	1.52	1.68	2.11
29770	chr01	chr01.055873116	2.03	2.3	2.19	1.61	1.9	2.42	2.21	2.73	3.08	1.72	2.82	2.17	1.77	1.67	1.55	2.74	2.25	2	1.86	2.56	2.06	1.53	2.78	1.74	2.25	1.43	1.73	1.55	1.77	3.16	2.56	2.69	1.16	2.4	0.93	2.95	1.58	2.21	1.75	1.35	2.23	2.23	1.61	3.86	1.97	2.11	1.73
24450	chr01	chr01.055876040	1.8	1.56	1.88	2.05	1.72	1.98	1.94	2.59	2.31	1.69	2.13	1.5	2.76	1.79	2.48	1.59	1.97	1.58	1.79	1.36	1.56	2.54	2.23	2.85	2.31	1.91	2.63	1.5	1.62	4.92	2.61	3.92	2.88	1.83	1.78	1.33	2.26	1.68	1.69	1.14	1	1.83	2.13	2.92	1.85	0.67	1.98
36607	chr01	chr01.055928387	2.13	1.53	2.27	1.24	1.71	2.38	2.14	2.83	2.08	1.48	2.12	2.09	1.82	1.19	1.79	2.7	2.2	2.49	2.97	3.4	2.58	2.01	3.88	1.99	3.04	1.68	2.54	1.82	2.51	1.85	3.31	3.54	1.83	1.75	0.97	3.25	2.02	2.06	2.2	0.76	1.65	5.61	2.58	5.95	2.64	1.58	2.86
39587	chr01	chr01.055959073	2.15	1.99	2.08	1.66	1.65	2.3	2.13	2.17	2.43	1.79	2.08	1.78	2.06	1.6	2.01	1.79	1.56	1.74	1.79	1.92	1.74	1.55	2.47	1.72	1.81	1.86	1.93	2	1.64	3.41	3.12	3.84	1.87	2.43	1.79	2.42	1.72	1.87	1.65	2.1	2.52	1.49	2.04	2.17	1.82	2.31	2.5
61825	chr01	chr01.055980582	1.92	1.66	2.02	1.6	1.67	1.58	2.35	2.16	2.66	1.95	2.1	1.65	2.07	1.73	2.26	2.16	2.02	1.96	1.56	2.13	1.61	1.49	2.29	1.64	2.23	2.25	2.13	2.15	1.58	2.36	2.34	3.45	2.16	2.77	1.06	2.46	1.82	1.82	1.63	1.51	2.16	0.92	1.89	1.93	1.94	1.66	1.26
43583	chr01	chr01.056007042	1.74	1.82	2.17	1.51	1.65	2.22	2.15	1.91	2.56	1.75	2.28	2.35	2.36	1.86	2.51	2.59	2.08	1.65	1.8	1.41	1.45	1.76	2.04	1.63	2.39	2.14	1.89	2.03	1.83	5.17	2.4	3.55	2.38	2.9	1.45	2.24	2.06	1.75	2.17	1.59	1.69	1.72	1.89	1.78	2.27	1.62	2
48163	chr01	chr01.056144236	1.99	2.13	1.99	1.64	1.68	1.9	1.96	2.28	2.31	2.13	1.88	1.57	1.62	1.5	2.02	1.79	1.7	1.6	1.54	1.94	2.05	1.53	1.53	1.85	1.68	1.76	1.93	1.84	1.6	2.88	2.81	3.41	1.66	2.4	1.07	1.84	2.01	1.83	2.14	1.24	1.45	0.88	1.99	1.8	1.68	1.28	1.54
16933	chr01	chr01.056231872	1.84	1.76	2.04	1.53	1.72	2.07	2.16	2.65	2.69	1.5	2.27	2.38	1.92	1.84	2.2	1.84	1.76	1.59	1.87	2.05	1.33	1.42	1.76	1.43	1.75	1.79	1.63	1.98	1.47	3.29	2.83	3.23	1.77	2.26	1.47	2.01	2.05	1.63	1.78	1.57	1.77	1.76	2.14	1.94	2.25	0.93	1.93
38583	chr01	chr01.056472450	1.94	1.71	1.58	1.5	1.32	1.72	1.4	1.72	2.22	1.82	1.26	1.05	1.54	1.98	1.69	2.6	2.53	1.87	2.35	2.02	1.96	1.53	1.43	1.78	1.93	1.7	2.28	1.56	1.68	2.25	2.54	3.65	2.26	3.77	1.11	3.65	1.45	2.83	2.41	1.98	1.71	-1.82	2.2	2.35	2.38	0.74	3.59
50766	chr01	chr01.056477495	1.42	1.57	1.83	1.55	1.46	1.5	1.84	1.61	1.98	1.72	1.77	1.23	1.79	2.27	1.42	1.89	2.08	2.31	2.09	2.01	2.12	1.51	2.12	2.08	2.41	2.17	1.46	1.8	1.2	1.57	2.21	3.61	2.16	2.02	1.63	1.54	1.51	2.17	2.61	1.68	1.39	20.96	1.9	1.36	1.99	1.27	3.55
59217	chr01	chr01.056488193	1.85	1.7	1.41	1.44	1.81	1.57	1.46	1.78	2.46	1.99	1.7	1.45	2.07	1.73	2.26	2.74	2.45	1.49	1.99	1.92	1.83	1.52	2.6	2.18	2.83	1.89	2.36	2.04	1.79	2.32	2.62	3.55	2.61	2.95	1.8	1.95	1.9	2.49	1.61	2	1.83	4.26	1.89	2.12	1.68	1.3	2.62
36608	chr01	chr01.056502404	1.62	1.72	1.91	1.63	1.8	1.6	1.72	1.76	2.23	2.09	2.03	1.36	1.72	1.52	1.78	1.96	1.8	1.27	2.03	2.18	1.96	1.41	2.89	1.96	2.43	1.8	1.97	1.96	1.93	1.81	2.31	2.91	1.7	2.52	1.04	2.54	1.81	2.08	1.71	1.24	1.68	2.59	1.96	3.86	1.71	0.89	2.09
38584	chr01	chr01.056512757	1.96	1.87	2.54	1.51	1.62	2.26	2.15	2.38	2.34	1.95	2.44	2.06	1.99	1.68	2.42	2.61	2.04	1.69	2.04	2.01	1.5	1.52	1.78	1.52	2.1	2.05	1.65	1.74	1.64	1.67	2.44	3.14	1.83	2.42	1.29	1.58	1.69	2.28	2	2.86	1.86	3.69	3.08	1.58	1.86	2.26	4.92
37591	chr01	chr01.056550204	1.6	1.52	2.15	1.57	1.65	1.96	1.72	1.77	2.39	1.56	2.41	1.59	2.84	1.67	1.02	2.06	2.23	1.63	1.8	1.5	1.95	2	2.45	0.54	2.22	1.73	2.63	2.05	2.02	3.27	2.51	2.84	1.16	2.94	1.5	1.84	1.94	1.63	1.84	1.45	1.54	3.59	1.99	3.46	2.03	0.83	1.38
59218	chr01	chr01.056563593	1.85	2.03	2.34	1.37	2.19	2.53	2.36	2.95	2.04	1.69	2.58	2.54	1.54	1.63	2.05	1.78	1.64	1.5	1.93	1.83	1.62	1.7	2.08	1.39	2.2	1.69	1.6	1.7	2.16	3.63	2.75	2.61	2.62	2.2	1.59	1.84	2.06	1.99	2.08	1.92	1.96	4.32	2.78	1.91	1.91	1.88	3.01
34586	chr01	chr01.056572477	1.83	1.92	1.64	1.36	1.67	1.72	1.77	2.15	2.14	1.39	1.83	1.6	1.64	1.81	1.56	3.33	3.14	1.94	2.58	2.54	2.42	1.56	2.28	2.16	3.26	1.78	1.96	2.63	1.4	2.85	2.8	3.35	1.8	2.78	1.23	2.36	1.96	2.85	1.67	1.88	1.35	3.98	2.52	2.59	2.05	1.02	3.18
52039	chr01	chr01.056584815	2.41	1.88	1.68	1.81	1.47	1.94	1.34	1.74	2.49	1.61	1.53	1.17	2.25	1.85	2.01	2.27	2.18	1.88	2.05	1.86	2.27	1.92	1.92	2.43	2.44	1.56	2.8	2.26	1.4	2.72	2.87	2.58	3.54	2.86	2.68	1.79	2.45	2.47	2.4	1.99	2.19	3.05	1.76	2.09	1.89	1.6	2.14
59424	chr01	chr01.056624579	1.96	2.12	2.66	1.29	1.65	1.8	2.24	1.9	2.56	1.98	1.91	1.54	1.9	1.69	2.13	1.81	1.42	1.4	1.59	1.39	1.46	1.42	1.22	1.4	1.47	1.82	1.23	2.15	1.39	2.98	2.01	2.32	2.87	2.41	1.65	1.42	2.23	3.25	1.76	2.58	8.16	27.55	2.38	1.92	1.84	2.07	4.43
35770	chr01	chr01.056644095	1.97	2.64	2.18	1.5	1.23	1.63	1.92	1.79	2.29	1.85	2.53	1.51	1.87	2.08	2.35	2.92	1.34	1.4	2.37	2.27	1.96	1.4	1.61	2.67	1.95	2.25	1.58	2.4	1.14	2.31	3.07	3.29	2.21	1.97	0.89	1.37	3.32	2.87	3.09	3.12	2.8	3.88	2.94	1.49	2.34	1.53	2.36
20776	chr01	chr01.056678371	1.57	1.94	2.41	1.44	1.81	1.89	2.27	1.65	2.28	1.58	2.39	1.67	2.03	2.12	2.03	2.66	2.09	1.65	2.54	2.01	1.72	1.9	2.09	1.87	1.98	1.8	1.99	2.04	1.58	3.86	1.82	3.15	1.92	2.13	1.31	2.21	2.46	2.46	2.19	2.48	3.74	3.65	2.5	1.67	2.27	2.6	3.33
11613	chr01	chr01.056680776	1.79	2.26	2.12	1.56	1.45	1.53	1.56	1.65	2.06	1.95	1.91	1.1	1.24	1.7	1.8	4.93	1.87	1.57	2.76	2.22	1.52	1.12	2.18	2.01	2.13	2.1	1.39	2.31	1.34	1.79	4.68	6.11	1.35	1.98	1.13	1.94	1.72	3.58	2.04	2.35	1.59	3.18	3.52	1.59	2.22	0.54	2.86
717	chr01	chr01.056703061	1.77	2.1	2.87	1.89	1.87	1.92	2.69	2.39	2.68	1.88	2.31	1.74	2.2	1.92	2	2.6	2.03	1.74	1.65	1.9	1.76	1.61	1.99	1.89	1.75	1.78	1.99	2.23	1.24	4.14	2.26	3.44	2.33	1.78	1.08	2.23	2.22	2.07	1.68	1.53	3.37	1.08	1.88	1.74	2.07	1.74	1.52
8704	chr01	chr01.056769337	1.75	1.92	1.89	1.74	1.6	2.21	1.83	1.98	2.32	1.89	1.72	1.34	1.96	2.21	1.82	2.92	2.33	1.64	3.6	3.08	1.76	1.27	2.33	1.57	2.36	1.86	1.38	2.98	2.22	1.31	3.33	4.9	2.22	1.82	1.99	2.71	1.53	3.15	2.11	1.38	1.7	3.52	2.33	1.65	1.82	0.96	1.85
58076	chr01	chr01.056834488	1.59	1.77	1.96	1.67	1.59	1.69	1.83	1.88	2.19	2.1	2.37	1.81	1.74	1.69	2.34	1.42	1.45	1.65	1.94	1.71	1.76	1.52	1.73	1.98	1.66	1.92	2.07	1.92	1.5	3.03	2.69	2.53	2.4	1.44	1.67	1.98	2.5	1.75	1.97	1.32	2.01	2	1.99	1.95	2.11	1.31	1.46
4480	chr01	chr01.056934053	2.14	1.72	1.56	2.16	1.73	1.68	1.43	1.48	2.55	2.18	1.64	1.22	2.02	1.94	2.05	1.71	2.65	1.62	2.2	1.48	1.46	1.72	1.55	2.06	1.7	1.7	2.93	2.67	1.62	2.52	3.08	1.97	2.57	1.87	2.69	1.64	2.7	2.78	1.64	2.1	2	4.69	1.96	1.92	1.61	1.62	1.94
13055	chr01	chr01.056995202	2.35	1.7	1.83	1.68	1.32	1.51	1.53	1.21	2.59	2.09	2.01	1.21	2.23	1.83	1.65	2.28	1.98	2.05	2.14	1.84	2	1.6	0.98	2.2	1.63	1.96	2.61	2.14	1.06	5.13	4.35	2.98	3.02	2.3	1.3	1.48	2.32	2.14	1.63	2.04	2.27	-9.04	2.05	1.34	2.93	1.22	2.82
6417	chr01	chr01.057008205	1.56	1.53	2.38	1.69	1.64	1.95	1.86	1.88	2.42	1.85	2.04	1.53	2.77	1.86	2.42	2.52	2.25	1.95	2.17	2.02	1.86	1.61	1.78	2.13	2.74	2.22	2.12	2.35	1.86	2.51	3.16	2.93	1.34	2.4	1.11	2.12	2.12	1.93	1.73	1.9	1.62	2.11	2.38	2.04	1.97	1.24	2.28
20232	chr01	chr01.057082456	1.59	1.52	1.58	1.37	3.81	1.65	2.44	2.22	2.18	1.8	2.43	1.97	1.84	1.43	1.68	1.82	1.4	1.99	1.68	1.73	1.86	1.91	1.77	1.83	2.33	1.63	1.8	1.52	1.65	2.02	2.34	2.86	2.02	1.65	1.69	1.73	2.5	1.48	1.69	2.16	2.02	3.7	2.43	1.86	1.99	1.75	2.36
25096	chr01	chr01.057160340	1.8	1.82	2.31	1.29	4.13	1.8	2.12	2.22	2.34	1.99	2.13	1.9	2.38	1.43	1.64	2.16	1.82	1.99	1.27	2.31	1.91	1.81	2.28	2.11	1.88	1.37	1.75	1.25	2.15	2.4	2.87	3.46	1.86	1.55	1.2	1.82	1.97	1.63	1.78	1.5	1.85	0.87	1.58	1.49	2.25	2.11	1
4497	chr01	chr01.057210115	1.82	1.64	1.94	1.69	4.11	1.6	2.01	1.43	2.38	1.94	2.01	1.7	2.25	1.91	2.05	2	2.28	1.42	1.83	2.02	1.59	1.5	1.43	2.6	2.36	2.08	2.18	2.15	1.88	1.88	2.74	3.49	2.25	1.67	1.56	1.88	1.88	2.45	1.6	2.48	2	3.69	2.53	1.79	1.61	1.59	1.9
9158	chr01	chr01.057212078	1.95	1.82	2.44	1.71	3.71	1.52	2.1	1.89	2.42	2.27	2.11	1.96	1.87	2.19	2.52	1.34	2.19	2.18	2.43	2.08	2.31	1.84	2.08	1.91	1.31	2.12	2.34	2.15	1.81	2.07	1.75	2.59	1.9	1.82	1.39	1.74	2.29	2.36	2.21	2.9	0.98	2.33	2.45	2.12	2.28	0.89	2.52
8392	chr01	chr01.057252930	2.54	1.84	1.72	1.7	3.58	1.73	2.04	1.91	2.23	1.94	2.31	1.81	1.96	1.77	1.8	1.94	1.87	1.91	1.46	1.64	1.29	1.67	1.54	1.96	1.84	1.48	1.99	1.75	1.65	3.54	2.38	2.67	2.28	1.74	1.59	2.06	1.99	1.94	1.36	1.82	3.34	1.94	2.21	1.66	1.97	2.15	1.86
784	chr01	chr01.057266088	2	1.82	1.71	1.46	4.07	1.91	2.16	1.87	2.89	1.92	2.3	2.04	2.11	2.09	1.7	3.04	2.16	1.91	2.04	1.8	1.5	1.39	1.88	1.44	1.97	1.47	1.77	1.93	1.53	3.33	3.45	2.74	1.96	1.49	1.49	4.64	2.09	2.14	2.36	2.62	3.99	6.02	3.37	2.84	2.06	2.37	3.7
4253	chr01	chr01.057277587	1.77	2.09	2.5	1.45	4.48	2	2.37	2.18	2.38	1.67	2.85	1.93	2.21	1.57	1.95	1.56	1.51	1.5	1.71	1.81	1.52	1.48	1.52	1.53	2.11	1.88	2.08	1.74	1.29	3.31	2.65	2.66	2.58	1.9	1.88	1.88	2.68	1.64	1.58	2.06	2.04	2.48	2.7	1.94	2.1	2.04	2.22
17945	chr01	chr01.057303471	1.74	1.93	2.14	1.8	4.4	3.5	1.9	2.72	3.69	1.76	2.54	2.54	1.82	1.48	1.82	2.57	1.9	1.55	1.79	1.51	1.52	1.71	1.81	1.62	2.01	1.46	1.92	1.45	1.61	2.97	2.41	2.86	1.99	1.66	1.21	2.95	2.28	2.47	1.68	2.52	2.42	6.41	2.44	3.21	2.32	1.16	2.97
57145	chr01	chr01.057337749	2.07	1.96	1.71	1.9	3.49	1.94	1.97	2	2.66	1.95	1.67	1.22	1.73	1.77	2.05	1.81	1.53	2.07	1.8	1.92	1.56	1.85	1.42	1.91	1.29	1.69	2.37	1.75	1.28	2.64	2.23	2.48	2.04	2.64	1.37	1.62	2.09	2.27	2.04	2.65	1.72	1.3	2.17	1.61	1.76	2.12	2.21
19382	chr01	chr01.057352742	1.66	2.07	2.02	1.63	3.77	1.83	2.12	2.38	2.28	1.73	2.75	2.19	1.75	1.68	2.24	1.87	1.64	1.42	1.43	1.35	1.28	1.33	1.71	1.2	1.94	1.72	1.67	1.85	1.31	2.48	2.45	2.84	1.96	1.63	1.6	2.33	1.96	1.72	2.1	1.41	1.89	2.06	2.08	2.32	1.95	1.56	2.09
3749	chr01	chr01.057353130	1.74	1.97	2.11	1.62	3.72	1.96	2.45	2.13	2.39	2.46	2.87	2.11	1.79	1.39	1.8	1.7	1.73	1.5	1.61	1.72	1.88	1.52	1.68	1.61	2.59	1.86	1.77	1.88	1.44	2.52	3.3	3.57	1.63	1.85	1.05	2.58	1.91	1.64	1.81	1.61	1.59	1.77	1.89	2.72	2.21	1.54	2.51
1214	chr01	chr01.057370057	1.69	2.05	2.02	1.87	4.03	1.72	2.14	1.85	3.07	2.43	2.08	1.65	2.04	1.49	1.96	2.15	1.95	1.6	1.92	2.22	1.72	1.64	1.61	2.15	1.41	1.99	2.96	2.05	2	1.63	2.87	2.88	2.31	1.69	1.63	2.01	2.08	2.38	1.74	3.01	1.37	2.51	2.25	2.34	1.63	0.85	2.86
4483	chr01	chr01.057372843	1.49	1.94	2.16	1.35	3.12	1.76	2.09	2.3	2.91	2.29	2.62	2.21	1.99	2.59	1.42	2.5	2.24	1.91	2.65	2.22	2.04	1.12	1.99	1.81	2.67	1.95	0.46	2.21	1.12	2.05	2.83	4.24	1.2	1.71	1.32	1.42	1.2	2.13	2.32	1.35	0.92	-56.73	1.75	1.41	2.49	1.05	4.94
2623	chr01	chr01.057483920	1.82	1.83	2.2	1.47	3.87	1.51	2.21	2	2.74	1.85	2.78	2.34	2	1.54	1.55	2.09	1.78	1.86	1.56	2.59	1.65	1.51	2.14	1.85	1.59	1.8	2.1	1.53	1.82	2.22	2.39	2.25	1.84	1.57	1.23	1.75	2.08	2.21	2.24	1.86	1.53	0.89	2.04	1.49	2.79	1.44	1.59
968	chr01	chr01.057514624	2.07	1.71	1.18	1.89	2.7	1.9	1.96	2.01	1.9	1.72	1.08	1.42	2.35	1.7	2.11	2.28	2.14	1.71	1.26	2.25	2.02	1.76	2.18	2.37	2.47	1.59	2.42	1.92	1.42	2.41	2.58	3.01	2.6	2.13	2.44	2.12	1.67	1.78	1.78	2.42	3.54	10.2	1.92	2.04	1.55	1.24	2.31
7575	chr01	chr01.057548705	2.27	1.7	1.44	2	3.26	1.76	1.68	1.4	2.24	2.45	1.58	1.39	2.26	1.85	1.82	2.37	1.95	1.77	1.83	2.31	1.99	1.91	0.98	2.09	1.84	1.98	2.49	2.14	1.51	1.94	3.24	2.36	1.92	1.92	1.05	1.7	2.04	2.11	1.5	1.42	2.9	3.2	1.47	2.79	1.7	1.38	1.26
31781	chr01	chr01.057635460	1.23	1.2	1.71	1.96	2.98	1.59	2.18	1.44	2.6	1.85	2.27	1.77	2.25	1.8	1.87	1.35	1.22	1.72	1.59	2.3	1.49	1.37	2.06	1.68	1.9	1.76	1.57	1.81	2.54	1.89	1.89	3.01	1.49	1.84	1.23	1.81	1.59	1.38	1.87	1.14	1.5	2	1.53	3.75	2.18	0.44	1.76
31260	chr01	chr01.057640422	1.64	1.25	1.16	1.33	4.01	1.98	1.99	3.42	2.43	1.81	1.77	1.51	1.66	1.84	2.21	1.73	1.56	1.76	1.41	1.54	1.87	1.75	2.24	1.99	2.65	1.94	1.72	2.09	1.64	2.1	2.7	3.56	1.54	2.45	1.84	1.43	1.91	1.86	1.59	2.45	1.75	-4.41	2.98	2.02	2.08	1.56	1.76
1197	chr01	chr01.057650599	2.1	2.04	1.89	1.74	3.12	1.59	2.01	1.82	2.26	2.35	1.99	1.86	1.95	1.62	1.6	1.67	1.46	1.22	1.48	2.1	1.64	1.31	2.21	1.83	1.72	1.71	1.7	1.88	1.52	1.4	2.91	3.57	2.07	0.97	0.72	2.05	2.61	2.04	2.01	1.26	1.22	1.2	1.93	2.03	2.07	1.21	1.99
23957	chr01	chr01.057698913	2.48	2.12	1.53	1.74	2.41	1.85	1.92	1.86	2.55	2.07	1.86	1.45	1.72	2.01	1.63	1.83	1.88	1.81	1.76	1.84	2.09	1.88	2.1	2.58	1.74	1.64	2.52	1.86	1.63	1.79	2.75	2.98	2.1	1.59	1.26	2.17	2.62	2.03	1.91	1.62	1.7	1.3	1.78	2.04	1.69	1.57	2.14
24177	chr01	chr01.057704139	1.48	1.77	2.1	1.57	3.99	1.95	2.13	2.17	2.49	1.67	2.52	2.34	1.92	1.57	2.21	1.7	1.64	1.55	1.87	1.99	1.44	1.56	1.97	1.48	1.77	2.02	1.75	1.44	1.53	1.99	2.54	2.65	1.89	1.51	1.36	2.01	1.79	1.32	1.94	1.72	1.77	0.91	1.61	1.59	1.87	1.77	1.4
4729	chr01	chr01.057921904	2.23	2.07	1.67	1.97	2.92	1.81	2.15	1.44	2.73	2.22	1.71	1.32	2	2.06	1.94	2.65	2.5	2.05	1.8	2.23	1.84	1.83	1.88	2.66	2.05	1.88	2.82	2.44	1.45	2.56	1.99	2.83	2.15	2.67	1.15	1.34	2.22	2.34	1.8	1.96	1.44	2.76	1.9	1.78	1.73	1.18	1.57
8824	chr01	chr01.058026208	1.81	1.74	1.96	2.08	3.28	2.66	1.91	1.8	2.55	1.65	2.34	1.77	1.93	1.58	3.01	1.87	1.78	1.7	1.42	1.7	1.69	1.83	1.95	2.05	1.99	2.55	1.98	1.83	1.56	3.73	2.21	2.71	2.21	1.79	1.36	2.11	1.76	1.75	2.21	2.06	1.58	1.74	2.22	1.92	1.65	1.99	1.75
323	chr01	chr01.058053465	1.81	1.48	1.29	1.51	2.94	1.98	1.95	2.37	2.23	2.03	1.8	1.69	2.16	1.04	2.17	1.39	1.44	1.92	1.78	1.45	1.65	1.76	1.85	2.27	1.91	1.65	2.32	1.32	2.01	3.31	2.4	3.05	2.73	1.75	2.64	0.76	1.96	1.55	2.16	1.78	2.42	-11.04	3.3	1.33	1.63	1.22	2.9
7019	chr01	chr01.058238875	2.32	1.98	2.23	1.93	2.71	1.83	1.83	2.39	2.66	2.17	1.84	1.96	2.14	1.98	2.18	2.55	1.98	1.86	2.08	2.17	1.96	1.85	2.05	2.4	1.66	1.9	1.91	2.06	1.63	2.14	1.89	3.01	1.31	1.64	1.21	1.71	2.36	2.36	2.01	2.72	1.85	2.83	2.32	1.45	1.76	1.7	2.62
24714	chr01	chr01.058314939	2.65	1.64	2.06	1.27	3.09	2.25	1.93	1.61	2.14	1.58	2.05	1.95	1.76	1.72	1.87	1.65	1.37	1.45	1.02	1.59	1.22	1.39	1.37	1.39	1.23	2.1	1.43	1.51	1.15	1.87	1.79	1.72	1.74	1.63	1.1	1.65	1.72	2.41	2.25	2.03	1.73	6.69	2.1	0.99	2.37	1.68	2.81
28359	chr01	chr01.058434484	2.09	2.23	2.11	1.58	3.77	1.78	2.02	2.1	2.63	2.09	2.29	1.88	1.98	1.77	1.68	3.48	2.6	2.23	1.53	2.24	2.06	1.58	2.11	2.03	2.24	1.54	2.35	1.76	1.3	1.96	3.01	3.09	1.87	1.88	1.01	1.93	1.95	1.72	1.79	2.08	2.11	1.21	1.8	1.62	2.08	1.84	1.53
22394	chr01	chr01.058442148	2.44	1.91	1.47	2	2.85	1.69	1.33	1.63	2.48	2.47	1.51	1.31	0.39	1.67	1.72	1.62	1.64	1.28	1.4	1.23	1.75	1.53	1.64	1.9	2.25	1.67	2.01	1.99	0.86	2.79	2.24	2.33	2.58	1.94	1.81	1.82	1.8	2.06	1.82	1.96	2.52	3.23	1.38	2.48	0.47	1.89	1.87
45090	chr01	chr01.058492905	1.61	1.53	2.28	1.42	3.7	1.78	2.26	2.55	2.23	1.63	2.83	2.46	2.2	1.6	2.24	1.75	1.65	1.62	1.67	2.11	1.67	1.49	1.86	1.47	1.62	1.97	1.51	1.88	1.9	2.61	2.19	2.91	2.24	1.35	1.45	2.6	1.25	1.68	1.67	1.46	0.82	1.75	1.85	3.9	2.58	0.89	2.84
37592	chr01	chr01.058529604	2.39	1.88	1.67	1.72	2.87	1.47	1.37	1.59	2.44	2.01	1.65	1.49	2.3	1.96	2.03	1.9	1.48	1.8	1.87	2.22	2.03	1.81	1.65	2.25	1.52	2.15	2.64	2.28	1.47	1.8	1.7	2.12	1.84	2.01	1.49	1.42	2.21	2.43	2.53	1.82	1.99	2.97	1.87	1.5	2.09	1.76	2.56
59747	chr01	chr01.058542818	2.33	1.64	1.52	2.09	2.78	2.67	2.06	2.21	1.95	1.46	1.85	1.91	2.76	0.89	1.18	2.54	1.86	5.67	0.87	2.43	4.89	4.92	3.98	5.18	2.47	1.11	4.12	0.98	2.04	5.59	3.15	2.23	10.05	2.51	2.15	1.29	2.45	1.26	1.17	1.51	2.6	2.12	1.36	1.98	1.97	3.27	1.05
32448	chr01	chr01.058569619	1.96	2.11	2.19	1.4	3	2.02	1.75	2.27	2.47	1.73	2.59	1.99	1.97	1.95	1.95	2.34	2.17	1.87	1.84	2.18	1.72	1.52	2.47	2	2.93	1.7	2.32	1.75	1.75	2.14	1.77	2.67	2.06	1.64	1.49	2.6	2.12	1.9	2.23	1.86	2.46	2.56	2.02	1.84	2.07	2.28	2.06
61346	chr01	chr01.058570780	1.78	1.92	2.09	1.68	3.41	2.02	2.1	2.73	2.57	1.76	2.42	1.69	1.41	1.67	2.03	1.62	1.25	1.52	1.83	1.98	1.6	1.36	1.48	1.69	1.18	1.79	1.77	1.9	1.55	2.16	2.76	2.57	2.17	1.63	1.31	1.59	2.36	1.85	2.34	2.19	2.26	1.56	1.97	1.81	1.97	1.67	1.66
21832	chr01	chr01.058690418	1.76	2.24	2.13	1.8	4.02	1.63	2.45	2.12	2.44	2.05	2.49	1.78	2.28	1.75	2.28	2.32	2.6	1.92	1.34	1.89	1.67	1.81	2.25	1.74	3.05	2.37	2.21	1.99	1.77	3.38	2.66	2.89	2.01	2.42	1.37	1.83	1.6	2.01	1.76	1.92	1.58	1.18	1.9	2.02	1.46	1.07	1.54
28523	chr01	chr01.058759196	2.59	2.78	2.27	1.49	3.53	1.78	2.2	2.22	2.16	1.77	2.4	1.8	1.82	1.82	2.57	1.81	1.42	1.67	2.05	2.83	2.16	1.57	1.57	1.68	1.39	1.95	1.62	2.16	1.55	3.9	2.38	3.02	3.22	2	1.9	2.39	2.58	2.44	2.43	1.78	3.47	1.26	2.58	1.29	2.54	2.88	2.1
52757	chr01	chr01.058787887	2.61	2.11	1.38	1.71	3.15	1.7	1.63	1.7	2.4	2.41	1.5	1.31	2.16	1.69	1.95	2.11	1.78	1.44	1.91	2.03	1.77	1.74	1.54	1.93	2	1.81	2.35	2.14	1.81	2.16	1.97	2.89	2.71	1.95	1.8	1.92	1.81	2.62	1.93	1.82	1.71	2.08	2.21	1.46	1.88	1.72	1.76
52758	chr01	chr01.058793554	2.33	2.18	1.86	1.85	3.63	1.83	1.71	1.99	2.86	2.32	2.11	1.44	1.84	1.91	1.68	1.8	1.54	1.54	1.56	1.84	1.67	1.64	1.39	1.59	1.05	1.57	2.04	2.31	1.51	3.61	1.74	3.12	2.85	1.89	0.88	1.76	1.99	1.92	1.98	2.04	2.2	0.86	1.58	1.11	2.01	1.83	1.3
28160	chr01	chr01.058916846	2.61	2.31	1.87	1.88	3.17	2.14	1.68	1.88	2.6	2.51	1.82	1.81	1.62	2.33	1.68	2.52	2.02	1.55	1.77	2.16	1.88	1.4	1.71	1.59	1.96	2.03	1.77	2.65	1.6	2.73	2.15	2.95	2.27	1.82	1.61	1.36	1.82	2.53	1.9	2.63	2.45	2.97	1.95	1.17	1.78	1.92	2.52
47078	chr01	chr01.059111182	1.9	2.73	2.38	2.38	3.28	2.48	2.12	2.26	2.83	1.74	2.66	1.98	2.32	1.6	1.87	2.54	2.37	1.49	1.82	1.89	1.77	1.6	2.6	1.78	3.32	1.66	1.93	1.95	1.42	4.31	1.93	2.52	2.52	1.52	1.28	1.6	2.08	1.87	1.57	2.16	2.06	13.39	2.47	1.81	2.44	1.08	2.12
6364	chr01	chr01.059147799	2.39	2.38	1.9	2.28	2.99	2.07	1.98	1.59	2.19	2.48	2.1	1.3	1.94	1.74	2.28	1.97	1.55	1.47	1.98	1.63	1.79	1.93	1.89	2.44	1.31	2.19	3.54	1.8	1.49	2.1	1.4	2.87	2.14	1.54	1.04	1.65	1.97	3.04	2.03	1.79	4.44	3.13	2	2.66	1.47	1.89	2.64
23822	chr01	chr01.059169836	2.14	1.81	1.71	2.13	3.2	1.63	1.97	1.29	2.47	2.04	1.91	1.37	2.7	1.22	1.76	2.01	1.99	1.31	1.3	1.7	1.34	1.27	1.35	1.36	1.67	1.93	1.48	1.7	1.39	2.9	2.6	2.4	3.24	1.62	2.11	3.76	2.19	1.27	1.68	1.9	2.19	11.46	2.18	2.35	2.16	1.54	2.55
43585	chr01	chr01.059234379	1.7	2.44	2.77	1.37	4.41	2.47	2.55	2.16	2.42	1.64	2.77	1.9	1.83	2.67	1.26	3.03	2.02	1.8	2.74	1.42	1.73	1.25	2.07	1.32	2.41	1.51	1.05	2.56	0.96	3.06	2.77	3.39	1.89	1.61	1.53	1.95	1.82	2.93	2.2	1.37	1.81	7.96	3.04	1.79	3.46	1.03	4.27
41585	chr01	chr01.059274806	1.81	1.67	1.67	1.95	3.46	1.94	2.35	1.67	2.34	2.37	1.66	1.21	1.91	1.64	1.85	1.57	2.08	1.41	1.35	1.76	1.45	1.29	1.14	1.41	1.01	1.8	1.35	2.17	1.37	2.02	1.68	2.47	1.89	2.04	0.78	1.21	2.24	1.79	2.04	2.01	1.28	0.76	1.52	1.54	1.79	1.15	0.97
46057	chr01	chr01.059281850	1.99	2.12	2.16	1.97	3.46	2.22	1.81	2.03	2.64	2.03	2.63	1.81	2.19	1.32	1.75	2.49	1.91	1.51	1.28	1.37	1.89	1.63	1.81	1.76	2.02	1.78	1.62	1.72	1.34	2.55	2.08	2.22	2.7	1.64	1.57	2.16	2.16	2.37	1.94	1.91	4.31	4.18	2.17	3.22	2.51	3.18	2.73
43076	chr01	chr01.059399076	2.03	1.5	1.46	1.49	2.99	2.04	1.54	1.94	1.48	1.55	1.65	1.26	1.83	1.53	1.15	2.4	1.9	2.79	1.21	1.9	3.34	2.58	2.94	3.02	3.04	1.35	1.95	1.97	1.06	3.38	3.47	2.55	4.7	2.29	2.15	1.09	1.85	2.11	1.61	1.13	1.91	4.25	2.25	1.29	2.6	1.33	2.8
35108	chr01	chr01.059405516	2.03	1.97	2.06	1.91	2.5	1.77	2.07	1.9	2.44	2.32	1.94	1.66	1.72	1.51	1.81	2.04	1.91	1.4	1.51	1.68	1.43	1.5	1.39	1.69	1.28	1.47	1.85	1.73	1.23	2.42	1.79	3.3	2.17	1.83	1.35	1.75	2.35	2.98	1.75	2.01	2.03	1.76	2.05	0.91	2.02	1.13	1.25
52759	chr01	chr01.059417468	1.9	1.98	1.96	1.84	3.38	2.44	1.88	2.25	2.62	1.72	2.11	1.76	2.01	1.43	1.63	1.96	2.31	1.75	1.3	1.75	1.79	1.71	2.31	1.65	2.88	1.69	2.08	1.41	1.53	2.18	1.94	2.76	2.15	1.91	1.05	2.4	1.46	1.74	1.5	1.35	2.04	2.35	1.71	2.08	1.9	1.33	1.38
32449	chr01	chr01.059441150	1.77	1.98	2.36	1.56	3.36	2.18	2.02	1.99	2.04	1.81	2.53	2.19	2.27	1.85	2.3	2.54	2.39	1.73	2.08	2.43	1.75	1.57	2.62	1.83	3.09	2.08	1.67	1.7	1.6	2.24	2.15	3.75	1.29	1.5	1.44	2.04	1.89	2.03	2	1.57	2.28	2.06	2.03	1.84	2.29	1.7	2.32
30059	chr01	chr01.059609597	2.01	2.01	2.33	1.91	3.08	3.15	2.44	3.08	2.28	1.88	2.14	1.65	3.73	1.29	1.65	2.51	2.08	2.62	2.18	2.32	2.05	2.03	2.85	2.21	2.71	1.74	1.77	1.92	1.57	3.41	1.88	3.44	2.73	1.07	1.34	1.27	1.95	1.88	1.31	1.2	2.33	79.95	2.51	1.69	2.1	1.23	1.73
17540	chr01	chr01.059624739	1.48	2.25	1.96	1.76	2.23	2.21	2.01	1.84	2.14	1.43	2.4	1.82	2.2	1.97	2.21	2.76	2.29	1.71	1.8	1.16	1.9	1.99	2.18	1.75	4.12	1.99	1.81	2.02	1.01	3.98	2.01	2.84	2.15	1.57	1.63	1.7	1.73	2.12	1.8	1.35	1.94	7.92	2.23	1.58	1.98	1.39	3.51
31714	chr01	chr01.059625563	2.25	2.56	1.8	1.68	2.34	1.85	1.64	1.36	2.61	2.16	1.39	1.29	2.35	1.87	2.1	7.1	1.74	1.38	1.59	1.08	1.61	1.72	1.48	2.22	2.14	2.25	2.05	2.25	0.86	2.98	1.89	2.18	2.59	2.02	2.89	1.97	1.7	29.8	2.05	1.45	0.96	8.37	1.92	1.92	1.97	0.91	1.91
17689	chr01	chr01.059689130	1.52	1.92	2.41	1.71	2.67	2	2.11	2.35	2.35	1.49	2.47	1.91	2.55	1.81	3	2.39	2.15	1.67	2.17	2.68	1.89	1.93	3.37	1.98	4.8	2.31	2.23	2.42	3.24	2.59	1.72	2.46	3.47	2.09	2.45	1	1.97	1.68	1.72	1.31	1.65	3.56	2.54	1.45	2.23	0.96	1.52
25567	chr01	chr01.059739973	1.77	2.03	2.31	1.79	1.86	2.18	2.25	2.29	1.94	1.82	2.44	2.1	2.16	2.13	2.13	2.31	2	1.67	2.04	2.12	1.67	1.5	1.76	1.81	1.53	1.99	1.9	2.13	1.44	2.48	1.82	2.26	2.45	2.09	1.99	1.87	1.72	2.2	2.06	2.33	2.38	40.94	2.26	2.63	2.75	1.54	2.75
58294	chr01	chr01.059936408	1.25	1.5	2	1.79	2.3	1.68	1.96	1.94	2.19	2.05	1.97	2.15	2.48	1.99	2.04	1.82	2.05	1.76	1.93	2.37	1.64	1.35	1.79	1.99	1.89	1.99	1.77	2.31	1.91	3.58	2.18	3.92	2.26	1.98	1.54	1.77	1.63	1.76	1.56	1.79	1.96	0.83	1.69	1.59	2.07	1.03	0.97
24124	chr01	chr01.060084979	1.87	2	2.36	1.98	2.23	2.65	2.09	2.3	2.64	1.97	2.19	2.2	2.2	2.18	2.21	2.55	2.58	1.62	1.88	2.03	1.68	1.6	2.67	1.86	3.14	1.97	2.3	2.19	1.72	2.98	1.89	2.74	2.56	1.78	1.45	1.9	2.14	1.96	1.81	1.54	1.5	1.17	1.94	2.32	2.16	1.21	1.14
9271	chr01	chr01.060119523	2.02	2.3	2.53	1.64	2.95	1.92	3.14	2.64	2.37	2.53	2.79	1.99	1.86	1.29	2.68	1.47	1.73	1.46	1.31	2.11	1.26	1.74	1.74	1.68	1.2	2.25	2.08	1.54	1.96	2.01	2.39	3	6.28	1.8	2.46	26.61	1.67	1.69	1.88	2.12	1.35	1.98	1.63	1.85	1.89	2.63	1.23
2398	chr01	chr01.060173979	2.11	1.94	1.78	2.04	2.33	1.59	1.85	1.79	2.5	2.43	1.88	1.71	1.75	1.61	1.66	2.4	2.34	1.49	1.51	2.34	1.74	1.56	1.76	1.64	2.02	1.41	2.14	1.76	1.89	2.55	1.83	3.22	1.67	1.64	1.09	2.32	1.75	2.15	1.58	2.03	1.93	1.54	2.41	1.88	1.79	1.96	2.78
23297	chr01	chr01.060217599	1.66	2.03	2.15	2.09	2.7	2.08	2.17	2.18	2.72	1.64	2.15	1.91	2.13	1.77	2.03	2.87	2.64	2.15	1.65	1.86	1.92	1.85	2.35	2.07	3.51	1.9	2.24	1.65	1.57	2.63	1.58	2.93	2.72	1.99	1.59	1.74	1.57	1.86	1.78	1.59	1.84	1.97	2.16	1.79	2.12	2.04	2.02
42734	chr01	chr01.060290795	1.86	2.05	1.38	1.89	1.98	2.5	1.8	2.3	1.9	1.88	1.56	2.59	1.76	1.44	1.63	2.31	1.01	1.2	2.38	5.58	2.39	1.18	2.47	3.16	1.4	1.63	2.97	1.25	3.34	0.52	2.18	1.96	1.35	1.6	0.49	3.9	2.21	1.66	2.18	0.81	1.68	-0.14	1.9	1.51	3.27	4.89	1.35
48164	chr01	chr01.060379723	2.49	2.05	1.71	2	2.06	1.65	1.83	1.3	2.32	2.12	1.55	1.18	1.66	1.64	1.58	2	1.57	1.46	1.77	1.93	1.45	1.49	1.48	1.68	1.41	1.77	1.86	1.81	1.34	2.05	1.61	2.76	1.83	1.93	1.01	1.53	1.92	2.76	2.04	2.52	1.76	2.73	2.27	1.31	1.83	2.46	2.56
50767	chr01	chr01.060401172	2.42	2.34	2.24	1.91	2.77	1.43	2.11	1.93	3.78	2.68	2.84	3.01	2.13	1.91	2.09	1.81	1.76	1.31	1.26	1.67	1.58	1.62	2.52	1.66	1.67	1.64	1.53	1.56	2.34	2.46	1.65	3.17	2.85	0.89	1.39	2.65	1.85	1.64	1.56	15.17	1.51	1.14	1.49	1.96	2.15	2.31	1.96
62834	chr01	chr01.060475089	2.05	2.02	1.75	1.76	2.02	1.95	1.84	2.09	2.79	2.12	2.05	1.66	2.14	1.86	2.06	2.32	1.81	1.43	1.88	2.39	1.78	1.61	2.09	1.52	1.6	1.91	2.05	1.82	1.56	1.91	1.55	2.27	1.64	1.92	0.84	1.79	1.87	1.96	1.76	1.89	1.85	1.13	2.09	1.96	2.16	1.53	2.64
60871	chr01	chr01.060497971	2.47	1.54	2.12	2.09	2.49	1.82	1.29	1.58	2.29	1.79	1.96	1.32	2.12	1.21	1.73	2.49	1.48	1.8	1.14	2.61	2.52	1.54	2.36	2.28	1.97	1.42	1.89	1.63	2.04	2.09	2.65	3.29	2.66	1.72	1.49	2.14	1.18	2.03	1.62	1.13	1.92	0.73	1.53	1.63	1.67	3.32	0.78
33248	chr01	chr01.060590679	2.13	1.96	1.77	1.37	3.36	1.41	2.01	1.64	2.48	2.17	1.79	1.33	1.54	1.55	1.85	1.79	1.37	1.35	1.44	1.79	1.43	1.2	1.57	1.49	1.27	1.99	1.86	2.06	1.79	2.03	3.46	2.75	2.08	1.54	1.17	2.64	1.67	2.44	1.62	1.95	3.03	1.07	1.73	1.65	1.69	4.88	1.4
48165	chr01	chr01.060594049	1.77	1.82	2.2	2.11	3.37	2.2	1.82	2.19	3.09	2.14	2.04	2	1.97	1.6	1.38	2.04	1.74	1.49	1.63	2.34	1.56	1.31	1.76	1.61	1.31	1.75	1.36	1.74	1.53	2.19	3.03	3.77	2.27	1.63	1.15	1.82	1.91	1.82	1.39	1.55	1.7	3.04	2.06	1.51	2.78	1.43	2.77
36609	chr01	chr01.060613544	1.37	1.98	1.95	1.48	3.33	1.64	2.49	2.32	2.04	1.68	2.23	2.3	1.66	1.52	2.34	1.87	1.9	1.86	1.63	1.62	1.84	1.31	1.46	1.21	2.06	1.64	1.55	1.7	1.34	2.71	3.04	2.77	2.49	1.95	1.84	2.02	1.97	2.37	2.1	2.46	1.75	11.09	2.31	1.51	1.72	2.59	4.4
62596	chr01	chr01.060651555	2.53	1.62	1.59	2.52	3.01	2.17	1.43	1.52	2.53	2.62	1.85	0.95	1.32	1.65	1.53	1.54	1.51	1.36	1.77	1.7	1.49	1.38	1.41	1.44	1.25	1.85	2.01	2.09	1.68	1.91	2.68	1.95	1.83	1.55	1.05	1.69	2.38	3	1.68	1.22	1.43	4.34	0.97	1.18	1.54	1.36	0.79
33477	chr01	chr01.060656980	2.12	1.63	2.23	2.27	3.26	1.99	2.02	1.79	2.33	2.06	2.05	1.79	1.52	1.42	1.9	1.47	1.51	1.27	1.3	1.54	1.55	1.39	1.73	1.59	1.66	1.84	1.98	1.75	1.48	2.32	2.24	2.38	2.19	1.49	1.14	1.97	2.21	1.42	1.72	1.3	1.81	1.71	1.73	1.66	1.8	2.1	1.23
39588	chr01	chr01.060874243	1.54	1.29	1.71	2.25	4.32	1.84	1.7	1.84	2.08	2.06	1.86	1.66	2.04	2.15	2.74	2.26	2.39	1.63	2.08	2.55	1.71	1.79	2.4	2.75	3.95	2.29	1.99	3.68	1.26	2.91	1.88	2.99	1.7	1.87	1.51	1.6	2.75	1.51	1.9	1.31	0.49	349.87	2.44	3.7	2	0.52	3.31
50768	chr01	chr01.060883769	2.76	2.31	1.3	2.56	2.67	2.86	1.58	1.7	2.63	2.36	1.5	1.65	2.65	1.53	2.09	2.97	2.13	1.52	1.56	1.8	2.21	1.43	1.77	1.76	2.1	1.92	2.08	1.57	2.19	2.31	1.46	2.89	1.43	2.11	1.83	1.67	1.85	2.17	2.09	1.68	1.19	-5.9	2.53	2.21	3.33	1.08	3.5
61826	chr01	chr01.060963406	2.23	2.32	1.84	1.87	2.32	1.93	1.76	1.85	2.71	2.1	2.06	1.73	2.02	1.61	2.05	2.44	1.78	1.5	1.92	1.97	1.64	1.47	1.42	1.78	1.75	2.01	1.8	2.39	1.51	1.84	1.92	3.26	1.88	2.13	1.19	1.85	2.3	2.37	2.26	2.43	1.33	1.68	2.16	1.71	2.17	1.55	1.88
52478	chr01	chr01.060986463	2.54	2.21	1.63	1.71	3.43	1.85	1.69	1.58	2.66	2.08	1.76	1.68	1.93	1.27	1.91	1.46	1.84	1.27	1.28	1.5	1.66	1.56	1.63	0.95	1.87	1.74	1.57	2.11	1.37	1.77	1.98	2.91	2.32	1.47	1.69	1.69	1.89	2.15	2.02	1	1.66	1.32	0.93	2.85	2.03	3.88	0.77
34587	chr01	chr01.061010420	2.48	2.63	2.55	2.29	3.79	2.73	2.86	2.89	2.45	1.94	2.68	2.77	2.36	1.85	2.03	2.37	2.25	1.8	1.91	1.76	2.22	1.92	3.34	1.49	2.05	1.83	1.9	1.91	1.36	1.91	1.85	3.23	1.29	1.5	1.16	1.66	1.99	2.22	2.1	1.53	1.4	2.11	2.94	1.4	2.22	1.67	1.82
47079	chr01	chr01.061010491	2.2	2.15	1.6	2.13	4.22	2.6	2.54	2.74	1.92	1.73	1.84	2.21	2.16	1.45	2.46	1.83	1.64	1.58	1.56	2.77	1.59	1.89	2.84	2.15	1.68	2.17	1.99	1.98	1.94	2.59	2.11	2.94	3.1	1.76	1.81	1.88	2.05	1.98	2.02	1.36	2.25	2.06	2.49	1.74	2	2.4	1.92
61584	chr01	chr01.061013338	2.27	2.31	2.08	2.24	3.84	2.47	2.33	2.59	2.15	1.82	2.07	2.04	2.21	1.7	2.28	2.35	2.17	1.6	1.56	1.73	1.92	1.86	2.42	1.81	1.94	1.68	2.08	1.98	1.66	2.62	1.47	2.63	1.91	1.68	1.18	2.15	1.98	1.96	1.87	1.8	1.68	3.2	2.33	1.96	2.22	1.72	2.57
37593	chr01	chr01.061018958	2.42	2.08	1.84	1.66	4.59	2.1	1.81	2.08	2.25	1.93	2.3	2.05	2.01	1.29	1.88	2.37	2.76	1.82	1.57	2.49	2.34	1.76	2.94	2.1	2.51	1.72	2.14	1.45	1.78	2.58	2.86	3.96	2.2	1.36	1.35	3.01	2.02	1.33	1.71	0.43	3.09	1.29	1.2	2.61	2.6	1.58	1.8
35771	chr01	chr01.061037376	1.96	1.69	1.77	2.25	4.14	1.54	1.99	1.43	2.2	1.95	1.85	1.82	2.04	1.65	1.88	1.86	1.89	1.88	1.94	1.4	1.61	1.58	1.72	1.99	1.68	1.86	1.74	1.64	1.45	2.09	1.98	3.84	2.92	2.17	1.85	1.73	1.44	1.88	1.46	1.96	1.77	1.38	1.81	1.38	1.9	1.27	1.83
35772	chr01	chr01.061080740	2.22	1.75	1.4	1.73	3.59	2.31	1.8	2.2	1.58	1.21	2.22	1.52	2.37	1.59	1.89	2.19	1.83	1.88	1.47	2.13	2.55	2.04	1.98	2.3	2.01	1.42	2.19	1.79	1.53	3.86	3.85	4.73	4.79	2.82	2.47	2.57	1.76	2.21	1.72	2.38	2.44	1.97	2.19	2.03	2.05	2.86	3.3
61827	chr01	chr01.061112608	3.17	2.64	1.69	1.51	4.39	1.86	1.65	1.96	2.52	1.87	1.9	2.09	1.87	1.88	2.39	2.1	1.74	2.23	1.62	2.38	2.4	2.44	1.88	2.81	1.97	2.03	2.61	2.01	1.91	3.4	2.45	3.68	3.35	2.16	2.35	1.9	1.79	2.12	1.98	2.34	2.3	3.34	2.2	1.87	1.98	3.12	2.19
42413	chr01	chr01.061155210	2.44	3.49	1.73	1.65	3.2	1.84	1.8	2.67	2.14	1.72	2.02	2.56	0.93	1.43	1.45	2.03	1.66	2.57	1.01	2.08	4.65	2.88	3.35	5.74	4.03	1.11	2.11	1.02	2.68	4.23	9.52	5.83	10.01	1.57	6.42	2.51	2.49	1.71	2.88	3.58	1.72	8.73	2.51	2.71	2.21	2.08	7.57
45091	chr01	chr01.061167189	2	3.37	2.64	1.53	4.53	2.05	2.56	2.98	2.61	1.82	3.39	3.83	1.18	1.83	2.56	2.44	2.31	1.27	2.15	1.41	1.63	1.33	3.3	1.45	2.83	1.75	0.86	2.02	2.57	2.6	4.4	4.63	3.1	1.44	2.02	2.58	2.24	1.92	3.13	1.92	2.36	3.48	3.34	2.34	2.1	2.15	4.32
34191	chr01	chr01.061191922	2.9	2.54	2.28	1.82	3.67	1.83	2.13	2.18	2.88	2.24	1.99	2	2.18	1.51	1.78	2.03	1.45	1.33	1.93	1.64	1.43	1.26	1.45	1.68	1.24	1.9	1.01	1.81	1.35	2.36	2.88	3.63	2.56	2.3	1.58	1.79	2.21	2.24	2.23	2	2.03	1.15	2.05	1.59	2.7	2.24	2.69
46058	chr01	chr01.061192878	2.1	3.02	2.76	2.25	6.1	2.36	2.76	3.09	2.97	1.54	3.14	3.87	2.33	1.92	3.18	2.24	2.61	2.38	2.95	2.44	2.93	2.85	3.19	2.7	3.23	2.23	3.78	2.38	2.19	3.97	2.4	4.68	2.3	0.92	1.74	2.13	2.1	1.92	2.22	1.41	1.17	2.59	1.89	3.27	1.8	0.99	2.39
21210	chr01	chr01.061236284	2.23	2.54	1.91	2.02	4.6	2.34	1.48	1.62	2.37	1.89	2.04	1.59	2.11	1.77	1.15	2.37	2.36	1.72	1.25	1.11	2.48	1.27	2.62	1.54	2.56	1.36	1.56	1.53	0.79	4.27	2.32	5.04	2.21	1.84	1.13	2.18	1.85	2.41	2.27	1.1	2.16	-19.76	1.9	2.64	2.49	0.78	3
24405	chr01	chr01.061376862	2.43	2.09	2.52	1.49	5.14	2.53	2.56	2.43	2.35	1.55	2.4	2.52	2.01	1.69	2.92	2.24	1.88	1.7	1.84	2.03	1.5	1.82	2.2	1.82	2.16	2.02	3.21	2.19	1.47	3.22	1.51	2.9	3.59	2.12	1.38	1.59	2	2.47	2.12	2.03	2.99	7.24	2.39	2.43	2.41	2.21	2.24
24572	chr01	chr01.061578016	1.71	1.89	1.53	1.52	3.84	1.65	2.11	2.02	2.57	2.02	2.06	1.86	2.18	1.73	1.95	2.08	2.15	1.31	2.07	1.78	1.48	1.57	2.53	1.75	2.18	1.73	2.02	2.08	1.46	3.37	1.81	2.87	1.71	1.79	1.51	2.57	1.82	2.07	1.94	1.81	2.82	1.51	2.02	2.35	1.99	2	2.55
10494	chr01	chr01.061581089	1.45	1.08	1.74	1.39	2.8	1.72	2.08	2.75	1.83	1.38	1.55	2.15	2.15	1.34	2	2.38	2	2.02	2.08	2.32	1.5	1.7	3.44	2.44	1.57	1.75	2.2	2.11	1.03	4.53	1.64	2.97	2.55	1.83	2.8	0.76	2.52	2.39	2.14	2.51	1.57	-12.72	2.08	1.95	2.79	0.9	2.2
17978	chr01	chr01.061587367	2.13	2.15	1.76	1.95	4.78	1.87	1.9	2.16	2.64	2.04	2.18	2.27	2.37	1.98	2.24	2.24	1.89	1.54	2.01	2.22	1.65	1.61	1.41	1.91	1.87	2.06	2.13	2.11	1.48	3.89	1.87	4.03	1.66	1.78	1.19	2.8	2.61	1.99	2.11	1.91	1.88	1.52	2.04	1.88	2.35	2.06	1.52
31120	chr01	chr01.061607278	2.46	1.89	1.3	1.61	3.9	1.86	2.12	2.26	2.4	1.85	1.92	1.97	2.1	1.79	2.44	2.44	2.09	1.72	2.34	1.9	1.43	1.39	2.19	1.43	2.23	2.13	1.91	2.05	1.75	3.2	1.83	3.47	2.03	2.1	1.87	1.83	1.8	2.01	2.16	2.04	2.8	4.96	2.97	1.49	1.83	1.83	3.39
49126	chr01	chr01.061656542	2.5	2.13	2	2.26	4.13	2.06	1.7	1.78	1.9	2.22	1.67	1.65	2.28	2.11	2.39	1.24	1.36	1.31	1.99	2.15	1.58	1.77	2.42	1.75	2.43	2.1	2.59	2.19	2.04	2.01	2.06	2.94	1.7	1.47	1.81	1.68	2.1	1.93	2.37	2.14	2.22	3.35	1.55	2.22	2.25	2.65	1.91
41587	chr01	chr01.061714909	2.33	2.09	2.38	1.82	4.17	2.42	2.35	2.39	2.71	1.84	2.03	2.34	2.17	1.53	2.56	1.98	1.69	1.58	1.61	1.67	1.73	1.41	1.73	1.59	2.01	2.11	1.52	1.91	1.5	2.14	1.95	2.78	3.06	2.48	1.5	1.77	2.07	1.99	2.02	1.82	1.43	2.46	2.1	2.14	1.78	3.96	3.58
41588	chr01	chr01.061733469	2.93	2.08	2.09	1.82	3.67	1.57	1.74	2.09	2.71	2.33	2.22	1.99	1.7	1.65	2.03	2.69	1.87	1.78	1.84	1.84	1.77	1.74	1.6	2.03	1.28	1.94	2.17	1.89	1.37	1.67	1.69	2.16	2.13	2.27	1.44	2.09	2.36	2.86	2.28	2.35	2.94	3.79	1.78	1.72	2.1	5.54	2.23
60949	chr01	chr01.061787323	2.2	2.14	2.22	1.33	4.79	1.81	2.39	2.27	2.28	1.75	2.57	2.52	2.11	1.6	1.83	2.38	1.94	1.78	1.75	2	1.81	1.68	2.21	2.05	2.86	1.71	1.98	1.79	1.64	2.72	1.7	4.09	2.05	1.8	1.64	2.22	1.69	1.81	1.76	1.84	2.05	2.76	2.32	1.62	2.16	2.09	2.63
39589	chr01	chr01.061792426	2.24	2.2	2.04	1.66	4.02	1.77	1.84	1.53	2.64	2.47	1.91	2.01	1.99	1.86	2.18	1.76	1.52	1.27	1.82	2.55	1.69	1.23	1.81	1.91	1.9	2.2	1.86	2.21	2.15	2.17	1.96	2.95	1.81	1.59	1.74	1.99	1.93	2.04	2.05	1.92	1.9	3.76	2.27	2.09	2.42	1.91	2.32
14499	chr01	chr01.061852409	1.96	1.57	1.33	2.44	3.01	1.73	1.78	1.38	2.23	1.72	1.58	1.2	1.92	1.76	2	1.89	2.63	1.45	1.73	1.64	1.52	1.27	1.45	1.55	2.68	2.02	1.2	2.39	1.34	1.86	2.05	3.87	1.61	1.41	1.92	4.77	1.33	1.8	1.88	1.71	2.85	-5.68	2.55	3.28	1.47	0.85	3.41
12621	chr01	chr01.061983983	1.8	1.82	2.19	2.03	3.91	2.35	1.92	2.7	2.24	1.65	2.25	2.13	2.77	1.84	2.43	2.89	2.56	1.79	2.07	2.23	1.61	1.37	2.23	1.87	2.66	2.2	1.77	1.78	1.56	2.46	2.36	3.73	1.84	1.47	1.47	2.72	1.96	2.6	1.97	2.78	2.33	2.8	2.84	2.34	1.76	2.55	6.09
55334	chr01	chr01.062034992	1.78	2.03	2.19	1.83	4.09	1.72	2.04	1.98	2.57	1.8	2.21	1.91	2.43	1.91	2.61	2	1.91	1.41	1.61	2.07	1.35	1.27	1.87	1.46	2.79	2.05	1.48	2.24	1.79	2.23	2.22	3.25	1.99	1.9	1.45	1.72	1.38	1.62	1.89	2.19	2.16	1.01	1.84	1.39	1.78	1.87	1.44
4472	chr01	chr01.062041778	1.72	2.18	2.2	1.86	4.59	2.1	2.06	2.78	2.43	1.67	2.4	2.01	1.97	1.75	2	2.08	2.03	1.83	1.7	1.86	1.67	1.29	1.69	1.5	1.97	2.06	1.51	2.17	1.49	3.19	2.5	6.18	1.88	1.96	1.23	1.84	1.64	1.94	1.71	2.57	1.95	1.7	2.42	1.6	1.87	1.71	2.4
10962	chr01	chr01.062136837	1.85	1.95	1.74	1.86	4.35	1.49	2.05	2.08	2.2	2	2.22	2.21	1.89	1.79	1.56	2.25	2.06	1.52	1.85	3.01	2.03	1.25	3.53	1.52	2.95	1.69	1.76	1.35	2.33	2.38	2.78	5.3	1.17	1.46	1.16	1.72	1.36	1.51	1.9	0.66	1	1.07	1.34	1.68	1.83	1.11	1.41
23110	chr01	chr01.062180876	2.45	2.44	2.09	2.25	4.77	3.56	1.67	1.43	2.28	3.29	2.46	2.98	2.46	1.1	2.04	2.28	1.69	1.39	1.31	2.02	1.53	1.74	2.07	1.92	1.82	1.75	2.24	1.7	2.44	2.21	1.99	2.94	2.42	2.03	1.5	1.89	1.89	1.43	1.86	1.7	1.45	1.73	1.05	1.45	2.31	3.02	0.72
8051	chr01	chr01.062191424	1.57	1.26	1.19	2.02	2.81	2.53	2.34	1.75	1.92	1.08	0.97	2.12	2.42	1.41	2.02	2.39	2.35	3.28	1.71	2.76	2.7	3.02	4.1	4.56	2.57	1.88	4.83	1.31	2.17	4.01	2.56	2.52	2.92	2.64	2.72	2.27	2.74	1.71	1.6	1.93	4.27	2.65	2.08	2.5	2.27	3.53	2.04
26201	chr01	chr01.062199149	2.16	1.74	2.03	1.95	3.23	1.94	1.94	1.93	2.47	2.12	2.25	2.39	1.81	1.54	1.74	2.2	1.68	1.31	1.6	2.15	1.71	1.37	1.56	1.44	1.68	1.99	1.52	1.89	1.76	2.35	2.37	3.22	1.56	2.28	1.08	2.26	1.94	1.99	1.92	1.64	3.3	0.73	1.98	2.01	2.25	3.84	1.34
13158	chr01	chr01.062291544	2.38	1.88	2.33	1.79	3.65	1.82	1.82	2.03	2.32	2.15	1.89	1.7	2.27	1.87	3.01	1.89	1.7	1.28	1.72	1.9	1.41	1.67	1.56	2.22	2.04	2.33	2.16	2.11	1.66	4.02	2.22	3.88	1.86	2.04	1.56	1.84	1.79	1.88	2.43	1.64	2.03	1.73	1.63	1.72	1.55	1.8	1.18
13452	chr01	chr01.062318401	2.13	2.01	2.17	1.66	3.18	1.48	1.84	1.69	2.33	2.41	2.12	2.11	2.42	2.35	2.43	2.55	2.43	1.71	2.37	2.67	1.37	1.39	1.72	1.58	1.59	2.79	1.59	2.83	2.24	3.25	2.23	4.7	1	1.66	0.94	1.91	1.82	2.55	2.42	2.81	2.04	1.57	2.06	1.37	2.21	2.09	2.33
5146	chr01	chr01.062335198	2.13	2.23	1.15	2.37	4.21	1.3	1.97	0.62	2.82	2.57	0.68	0.94	2.04	1.79	1.95	2.49	2.48	1.67	2.26	1.02	1.98	1.69	0.76	2.37	0.89	2.12	2.54	2.48	1.81	2.85	2.37	3.66	1.84	1.38	1.17	2.11	2.14	2.97	2.16	2.5	1.34	100.91	2.35	2.12	1.41	1.22	4.42
477	chr01	chr01.062369551	2.67	2.93	2.43	2.09	3.72	2.32	1.48	1.85	2.9	2.39	2.79	2.61	1.86	1.81	2.21	3.48	2.26	1.57	1.6	1.96	1.76	1.87	2.38	2.28	2.16	1.78	2.17	1.59	1.53	2.87	1.54	3.59	1.49	1.52	1.19	1.81	2.31	1.73	1.98	1.61	2.1	2.41	1.84	2.6	1.91	1.68	1.92
3759	chr01	chr01.062420360	1.73	2.08	2.16	1.9	3.74	2.41	2.28	2.84	2.28	1.73	1.93	2.07	2.13	1.57	2.35	2.46	2.14	2.12	1.95	1.92	1.74	1.39	2.9	1.69	2.96	1.99	2.11	1.46	1.6	3.91	3.11	4.77	1.59	1.57	2.06	2.24	1.83	2.19	2.12	2.64	3.24	14.19	2.6	4.09	1.7	3.27	4.51
57888	chr01	chr01.062436339	2.22	1.74	1.57	1.7	3.41	1.72	1.67	2.07	2.16	1.36	1.48	1.48	1.83	1.68	2	2.39	1.86	2.64	1.71	2.33	2.15	1.95	1.46	2.75	1.17	1.44	3.04	1.75	1.71	2.23	4.73	3.63	3.28	3.14	2.62	1.61	1.78	2.82	2.05	2.6	1.43	1.63	1.93	1.43	1.87	1.35	2.18
16759	chr01	chr01.062478548	1.91	1.85	2.32	1.96	4.59	2.05	2.75	2.2	3.23	1.98	2.31	2.93	2.22	1.35	2.38	2.08	2.12	2.17	1.72	1.74	2.09	1.94	2.25	2.2	2.85	1.97	2.41	1.57	1.6	3.71	3.23	4.08	2.11	1.56	1.71	2.04	2.54	1.72	1.9	1.98	2.64	2.81	1.59	3.29	1.62	2.11	1.89
26149	chr01	chr01.062485447	2.66	0.91	1.75	1.66	3.61	1.79	1.12	2.45	2.69	2.15	1.89	1.48	1.79	2.37	1.65	2.24	2.1	1.65	2.76	1.42	1.82	1.43	1.76	1.38	1.95	1.85	1.24	1.92	1.24	1.87	3.25	4.48	1.12	1.35	1.33	1.91	2.19	3.35	2.32	1.88	1.35	6.95	2.05	1.12	1.54	1.76	6.98
13096	chr01	chr01.062490778	2.2	1.7	1.67	2.19	3.8	2.08	1.94	2.31	2.53	2.2	1.65	2.22	2.78	2.19	1.99	1.8	1.74	1.22	2	2.93	1.31	1.34	1.48	1.48	2.32	2.01	1.67	2.69	2.23	1.53	2.4	4.27	3.2	2.75	2.94	1.55	1.96	2.32	2.23	2.47	1.7	-0.15	2.11	1.22	1.31	1.88	1.18
26901	chr01	chr01.062506697	2.96	2.34	1.7	2.31	3.03	1.59	1.71	1.31	2.76	2.18	1.7	1.54	1.87	1.36	1.63	1.93	1.65	1.9	1.1	1.92	1.58	1.58	1.52	2.2	1.58	1.79	2.24	1.88	1.72	1.87	2.82	3.95	1.65	1.92	1.36	2.45	1.72	2.2	2.16	2.33	2.31	0.94	1.47	1.26	1.6	3.08	0.88
34305	chr01	chr01.062532409	1.95	4.26	2.04	1.89	3.35	1.8	1.63	3.94	2.5	2.13	2.53	2.44	2.79	2.83	2.83	3.14	2.07	2.32	4.4	2.21	2.29	2.57	2.93	2.75	2.4	3.02	2.42	2.91	2.58	2.54	2.1	4.65	1.49	1.53	1.58	3.25	2.51	2.16	3.51	1.87	1.32	3.56	2.62	1.88	6.03	1.65	6.39
25975	chr01	chr01.062767301	2.4	1.89	1.92	1.92	2.73	2.18	1.53	1.64	2.4	2.14	1.98	1.12	1.41	1.48	1.56	2.55	2.44	1.22	1.42	1.21	1.24	1.55	2.33	1.74	1.36	1.52	1.63	1.59	1.28	3.33	1.75	1.63	1.56	2.16	1.16	3.73	2.14	2.09	1.68	1.72	1.54	0.88	1.76	5.34	1.99	4.47	2.38
50008	chr01	chr01.062915927	2.61	2.25	2.03	1.72	2.87	1.54	1.94	1.97	2.58	2.03	2.18	2.15	1.94	1.63	2.19	2.3	1.4	1.32	1.73	1.78	1.57	1.64	1.39	1.64	1.44	1.77	1.67	1.6	1.33	2.51	1.81	2.51	1.75	1.39	1.18	1.74	2.08	2.79	2.18	1.91	2.33	1.29	1.83	1.22	2.39	2.26	1.71
35773	chr01	chr01.063080697	2	1.86	1.67	1.48	3.02	1.42	1.81	1.69	2.73	2.01	2.03	1.36	1.78	1.99	1.7	1.85	1.71	1.77	1.87	1.96	1.85	1.5	1.54	1.56	2.14	1.94	1.95	2.58	1.37	1.34	1.72	2.63	1.02	1.49	0.91	2.11	2.28	2.3	1.92	1.56	1.59	1.36	2.44	1.88	1.8	1.71	1.21
32450	chr01	chr01.063107707	2.18	2.38	2.05	2.2	3.04	2.04	1.76	1.99	2.57	2.17	1.72	1.83	2.12	1.88	2.39	2.46	2.05	1.8	2.35	1.81	2.02	2	1.81	2.73	2.18	1.9	2.51	2	1.45	2.24	1.44	1.8	1.51	1.83	1.05	1.95	2.38	2.23	2.13	1.84	1.7	2	1.89	2.36	1.72	2.1	1.96
47080	chr01	chr01.063110525	1.56	2.39	2.24	1.87	3.27	2.35	2.19	1.96	2.3	1.84	2.71	2.58	1.82	1.42	2.18	1.87	1.61	1.58	1.4	1.84	1.8	1.61	2.55	1.51	2.23	1.5	2.12	1.37	1.65	2.34	1.99	2.21	1.82	1.4	1.55	1.79	1.57	1.29	2.17	1.33	2.54	1.99	1.46	1.37	2.28	1.84	1.69
62339	chr01	chr01.063111950	2.2	1.85	1.78	1.44	3.87	1.94	-0.03	2.04	1.78	1.95	2.51	1.71	1.41	1.67	2.13	1.33	0.8	1.87	1.95	1.81	1.1	1.54	2.17	1.93	1.54	2.02	1.98	2.47	1.5	1.28	2.15	1.38	1.18	1.74	2.63	1.74	1.57	1.88	2.25	1.24	2.71	16.94	2.15	2.33	2.05	6.2	1.36
52239	chr01	chr01.063127050	2.04	1.91	1.68	2.1	3.44	1.34	1.61	1.49	2.65	2.17	1.47	1.24	1.96	1.65	1.68	1.97	1.7	1.57	1.35	1.98	1.69	1.37	1.57	1.73	1.79	2.06	2.35	1.97	1.65	2.03	2.09	1.87	1.44	2.21	1.14	1.87	1.68	2.52	1.9	1.88	1.42	3.61	2.03	1.51	1.97	1.14	2.41
9606	chr01	chr01.063193899	1.57	1.76	1.67	1.62	4	1.92	1.96	2.15	2.32	1.78	1.73	2.27	1.84	1.43	2.22	1.82	1.64	2.02	1.88	1.71	1.71	1.59	1.85	1.69	2.5	1.83	1.94	2	1.42	2.2	2.65	2.54	1.62	1.59	1.78	2.05	2.12	1.7	2.11	2.21	2.25	3.72	2.21	2.09	1.92	2.09	3
44292	chr01	chr01.063237548	1.7	1.87	1.87	1.94	2.96	1.99	1.91	1.64	2.76	2.25	2.12	2.37	1.42	1.53	2	1.65	1.92	1.58	1.37	1.65	1.84	1.5	1.38	1.73	2.2	1.55	2.32	1.66	1.59	1.87	1.78	1.86	1.25	1.96	1.1	1.88	2.25	1.94	1.95	1.83	2.33	2.51	2.44	1.99	1.62	2.51	2.3
48166	chr01	chr01.063247665	1.91	2.15	1.93	1.57	3.64	1.78	1.83	2.04	2.49	1.99	2.1	2.02	1.67	1.48	1.9	2.02	1.27	1.38	1.53	1.56	1.33	1.36	1.96	1.32	2	1.57	1.34	1.5	1.43	2.22	2.39	2.49	1.86	1.21	1.48	2.02	1.94	1.92	2.43	1.45	1.91	3.09	2.09	1.76	2.25	2.24	2.55
50769	chr01	chr01.063250302	1.77	1.91	1.84	1.56	4.09	2.11	1.77	2.13	2.4	1.77	2.09	2.17	2.36	2.07	1.98	2	1.77	1.61	1.81	2	1.69	1.57	1.86	1.95	2.2	2.17	2.14	1.9	1.89	2.52	2.3	2.48	1.51	1.71	1.39	2.02	2.2	1.78	1.88	1.62	1.75	2.49	2.08	1.37	2.41	1.8	1.9
50009	chr01	chr01.063261535	1.41	1.56	1.86	1.47	2.82	0.66	1.93	2.16	2.41	1.57	2.39	2.09	2.07	1.66	2.02	2.55	1.95	1.47	1.37	1.67	1.54	1.3	1.58	1.92	2.05	1.66	1.45	1.57	1.12	1.82	1.98	1.83	2.38	2.17	1.67	2.93	1.76	2.41	2.62	2.01	1.69	-0.67	2.45	2.16	1.76	1.41	4.41
54124	chr01	chr01.063330615	1.57	2.04	1.94	1.79	3.41	1.91	1.91	2.16	2.09	1.87	1.97	1.89	1.78	1.93	2.44	2.3	1.72	1.54	2.06	1.42	1.77	1.73	1.71	1.83	1.87	1.79	2.05	2.07	1.29	3.01	1.69	1.69	1.95	1.82	1.56	1.62	2.33	2.5	1.81	2.01	1.79	4.61	2.36	1.57	1.8	1.92	3.22
13234	chr01	chr01.063338223	1.75	1.96	1.44	1.73	3.68	1.43	1.88	1.49	2.08	2.16	1.57	1.53	1.3	2.19	2.07	1.26	1.09	1.3	1.83	1.39	1.36	1.09	1.1	1.32	1.4	1.91	1.53	2.93	1.04	1.1	1.6	1.81	0.83	2.15	1.2	2.04	1.66	2.89	2.41	2.27	1.1	-8.45	1.79	2.27	2.02	1.22	1.44
2523	chr01	chr01.063350090	1.59	2.05	1.82	1.74	3.16	1.89	1.87	1.87	2.34	2.01	2.1	1.94	2.15	1.39	2.15	2.05	2.09	1.57	1.18	2.15	1.82	1.56	2.78	1.74	2.52	1.57	2.22	1.65	2.12	1.93	1.69	2.15	1.66	1.97	1.59	2.17	1.85	1.61	1.71	1.23	1.84	1.08	1.61	2.41	1.73	1.71	1.2
13732	chr01	chr01.063351558	1.92	2.13	1.62	1.68	2.51	1.6	1.61	1.13	2.39	2.09	1.39	1.1	1.23	1.96	1.5	2.08	1.74	1.73	2.08	1.99	1.51	1.62	1.59	1.62	1.84	1.94	2.06	2.65	1.68	1.31	1.92	1.98	1.09	1.98	0.72	2.3	2.12	2.74	2.08	2.23	1.13	2.51	2.21	1.26	1.52	2.15	2.02
4972	chr01	chr01.063352264	1.54	2.02	1.55	1.87	3	1.68	2.23	1.93	2.6	2.3	2.04	1.82	1.51	2.14	1.45	1.65	1.54	1.18	2.25	1.39	1.52	1.27	1.18	1.33	1.29	1.84	1.38	2.15	1.13	2.02	2.14	2.69	1.05	1.66	1.28	2.55	2.28	2.2	2.24	2.41	1.82	2.97	1.97	2.22	1.55	1.98	1.9
54436	chr01	chr01.063352361	1.67	2.33	2.12	1.64	3.2	2.02	2.48	1.46	2.36	1.94	3.09	2.55	1.59	1.73	2.64	2.21	1.7	1.66	1.72	1.58	1.99	2.16	1.89	2.17	2.1	1.91	2.25	1.89	1.47	2.16	1.78	2.08	1.52	1.38	1.17	2	2.24	1.49	2.36	1.58	1.43	1.33	2.18	1.84	1.92	1.96	1.74
55467	chr01	chr01.063364895	1.41	1.83	2.48	2.01	3.65	1.98	2.23	2.01	2.38	2.08	2.17	2.09	2.48	1.63	2.08	2.24	2.09	1.43	1.76	1.89	1.69	1.49	1.94	1.6	1.76	1.63	2.15	2.02	1.5	2.05	1.86	2.18	1.73	1.92	1.3	1.93	1.61	1.83	1.95	1.77	1.88	0.51	1.76	1.91	1.9	2.2	1.1
108	chr01	chr01.063375390	0.96	1.87	2.15	1.63	4.38	2.18	2.93	3.22	2.15	1.44	2.74	2.57	2.25	1.53	2.16	1.8	2.25	2.07	1.59	1.23	2.17	2.05	2.19	2.16	2.71	1.55	1.88	2.12	1.46	2.93	2.29	2.37	2.43	1.51	2.15	1.44	2.42	1.48	1.78	1.37	1.07	3.38	1.87	3.25	2.21	0.84	2.99
54640	chr01	chr01.063417014	1.72	2.19	1.75	1.79	2.63	1.71	1.33	1.22	1.89	1.98	1.33	1.61	1.77	1.7	2.17	2.56	1.49	1.24	1.72	1.52	1.64	1.48	1.4	1.91	1.26	1.69	2.35	1.97	1.24	1.45	1.62	1.93	1.67	1.75	1.6	1.51	2.05	3.05	1.99	2.24	2.77	4.51	1.83	1.76	1.88	2.84	2.1
4946	chr01	chr01.063702739	1.46	1.87	2.2	2.03	4.13	2.07	1.89	2.8	2.57	2.08	2.12	1.94	1.97	1.66	1.93	2.13	2.35	1.44	1.43	1.18	1.61	1.59	1.57	1.78	2.87	1.59	2.24	1.87	1.2	4.25	1.98	2.12	2.31	2.26	1.88	2.24	1.91	1.99	1.9	1.27	2.06	2.14	2.22	1.95	2.22	1.86	1.52
46059	chr01	chr01.063854298	1.7	2.61	2.01	1.51	3.64	1.69	1.84	2.01	2.95	2.27	2.39	2.02	2.3	1.99	2.43	2.76	1.96	1.51	1.89	2.51	1.54	1.37	1.28	1.55	1.68	2.03	1.49	2.19	1.66	2.53	2.74	3.07	1.44	1.44	1.02	2.4	2	2.47	2.58	1.82	1.75	0.77	2.08	2.04	2.29	1.37	1.89
25089	chr01	chr01.064006154	1.96	2.16	1.55	1.55	2.76	1.49	1.72	1.46	2.66	2.08	1.77	1.55	1.79	1.49	2.01	1.75	1.44	1.3	1.44	1.41	1.66	1.17	1.11	1.69	1.35	1.78	1.77	2.01	1.36	1.66	1.76	2.09	1.85	2.11	1.35	2.74	2.15	2.13	1.85	2.17	5.33	2.27	1.49	2.78	1.77	2.15	1.22
58598	chr01	chr01.064212384	1.51	1.75	1.79	1.66	3.61	1.92	1.9	2.53	2.11	1.85	2.78	2.25	2.32	0.99	1.65	1.47	1.23	1.58	1.34	1.55	1.66	2.06	2.4	2.08	1.98	1.57	2.42	1.19	1.92	2.7	1.38	1.6	2.04	1.57	1.74	1.62	2.1	1.49	1.59	0.9	2.8	2.17	1.57	2.16	2.8	1.36	1.15
12631	chr01	chr01.064265820	1.49	2.01	2.05	1.47	3.38	1.61	2.14	1.68	2.42	1.84	2.35	1.9	2.16	1.77	2.32	2.99	1.95	1.61	1.82	1.85	1.89	1.95	2.34	1.7	1.79	1.99	1.99	1.89	1.47	3.02	1.98	2.46	1.9	2.14	1.47	2.4	1.91	2.02	2.06	1.87	1.99	1.63	2.24	2.72	2.06	2.2	2.31
31496	chr01	chr01.064285088	1.29	1.64	1.83	2.14	3.18	1.38	1.83	1.62	2.72	2	1.84	1.98	2.08	1.3	1.67	1.58	1.93	1.74	1.26	1.72	1.5	1.02	1.53	2.19	1.52	1.98	1.65	1.85	1.33	2.01	2.15	2.4	1.79	1.76	1.36	1.23	1.41	1.68	1.86	1.69	1.33	4.68	1.52	1.44	1.71	1.12	0.95
29920	chr01	chr01.064349901	1.62	1.73	1.82	1.44	3.94	1.86	1.84	2.52	2.34	1.91	2.11	1.98	1.67	1.46	1.93	1.53	2.01	1.34	1.66	1.7	1.36	1.27	1.69	1.55	1.52	1.85	1.75	1.98	1.32	5.04	1.74	2.15	1.88	1.51	1.73	1.44	2.12	2.13	2.03	1.78	2.16	1.73	2.51	2.26	1.96	1.92	2.04
22839	chr01	chr01.064372337	1.8	2.15	1.73	1.65	3.52	1.48	1.59	1.85	2.47	2.04	1.91	1.63	1.97	1.47	1.47	1.95	1.65	1.48	1.57	1.72	1.75	1.63	2.6	1.77	1.76	1.95	1.81	1.64	1.5	1.85	2.52	2.27	1.66	1.66	1.35	2.43	1.99	2.1	1.77	1.05	1.54	2.79	2.02	2.69	1.63	1.42	2.19
60605	chr01	chr01.064472907	2.03	2.26	1.55	1.8	3.25	2.2	1.54	1.54	2.45	2.05	1.92	1.53	1.85	1.87	2.29	2.14	1.51	1.56	1.68	1.94	1.83	1.5	2.06	1.85	1.92	2.25	2	1.9	1.51	2.31	1.63	2.45	1.7	1.47	1.39	2.02	1.85	1.81	2	1.49	1.54	1.48	2.09	2.29	1.81	2.21	2.19
37594	chr01	chr01.064582478	1.98	2.3	2.22	1.87	3.17	2.19	1.8	2.27	2.34	2.07	2.68	2.08	2.17	1.77	2.32	2.14	1.98	1.73	1.67	1.7	2	1.63	1.5	2.44	2.5	1.8	2.19	1.8	1.31	3.27	2.31	2.99	2.2	1.61	1.72	1.77	2.43	2.1	2.16	1.81	1.88	2.48	2.16	1.93	1.73	1.94	2.7
47081	chr01	chr01.064635951	1.65	2.32	2.03	1.94	3.73	1.76	1.76	1.94	2.16	2.27	1.64	1.8	2.13	1.56	1.84	2.3	2.43	1.14	1.17	1.66	1.47	1.41	1.81	1.79	1.85	1.79	1.74	1.64	1.67	2.51	1.72	2.05	2.16	1.42	1.65	1.92	2.25	1.47	2.13	2.51	2.8	1.36	1.47	3.34	1.99	2.16	1.92
50012	chr01	chr01.064638487	1.76	2.3	2.42	1.53	4.27	1.87	2.56	1.83	2.84	1.96	2.27	2.56	1.89	1.81	2.49	2.46	2.23	1.64	1.93	2.63	1.95	1.48	2.56	1.57	2.05	1.76	1.86	1.97	2.1	2.2	1.94	2.34	1.91	1.32	1.54	3.02	2.28	1.8	2.08	1.35	1.47	2.88	1.93	2.5	1.63	2.12	2.12
8748	chr01	chr01.064755251	1.57	1.63	2	1.66	3.59	1.67	2.23	1.73	2.54	2.03	2.33	2.01	2.41	1.57	1.82	2	1.77	1.55	1.74	2.27	1.5	1.24	1.53	1.65	1.31	1.56	1.81	1.92	1.35	2.23	1.85	2.22	1.68	1.86	1.73	1.76	2.19	2.53	1.97	2.22	2.11	1.29	2.31	1.84	2.12	2.12	1.95
24581	chr01	chr01.064755572	1.7	1.97	1.54	1.71	3.67	1.68	2.28	2.23	1.96	2.02	2.4	1.64	1.73	1.9	2.18	1.79	1.97	0.95	1	1.71	2.01	1.55	1.83	1.94	1.81	1.91	1.82	2.3	1.14	1.13	3.83	2.82	1.92	1.68	1.87	2.34	1.76	1.97	2.38	2.23	2.17	1.69	2.07	2.31	1.69	1.77	1.41
29409	chr01	chr01.064797369	1.6	1.83	1.68	1.82	3.34	1.81	2.1	1.43	2.11	1.95	1.77	2.11	1.98	1.6	2.07	2.47	2.36	1.74	1.6	1.84	1.87	1.55	2	1.84	1.99	1.75	2.06	1.91	1.51	2.1	1.8	2.39	1.77	1.66	1.33	2.41	1.87	1.63	1.43	1.62	1.91	1.34	1.75	2.91	1.7	1.8	1.77
23116	chr01	chr01.064866008	1.42	1.6	2.83	1.4	3.28	1.62	2.39	3.25	2.22	1.51	2.2	2.34	2.28	1.66	1.94	2.93	2.57	1.75	1.83	2.14	2.08	2.05	3	2.11	2.82	1.66	1.99	1.72	2.2	3.7	2.2	2.39	2.02	1.45	1.74	1.95	1.97	1.62	1.7	1.71	2.52	2.35	2.17	2.61	2.09	2.36	2.98
57900	chr01	chr01.064972848	1.79	2.25	1.61	2.89	2.79	2.65	2.15	2.06	2.21	2.02	1.84	1.4	1.78	1.4	1.9	2.05	2.27	1.43	1.34	2.08	1.86	1.65	2.89	1.57	1.78	1.48	2.2	1.97	1.58	2.22	1.8	1.61	1.41	1.84	1.13	2.17	1.84	1.23	1.64	0.63	1.32	1.25	1.32	3.11	2.05	1.59	1.25
2166	chr01	chr01.065043918	1.62	2.4	2.28	1.64	2.75	1.59	1.94	1.69	2.34	2.08	2.07	1.62	1.82	1.89	1.73	2.32	1.92	1.53	1.76	2.12	1.88	1.82	1.98	2.11	2.08	1.62	2.57	2.3	1.56	2.11	1.76	1.85	3.05	1.93	2.15	2.07	1.58	2.32	1.65	1.33	2.73	2.3	2.11	1.98	1.93	2.94	2.26
22531	chr01	chr01.065233189	1.72	1.8	1.91	2.29	2.39	2.1	1.82	1.78	2.24	2.05	1.69	1.33	2.16	1.83	2.12	1.73	1.66	1.44	1.57	1.53	1.62	1.48	1.55	1.72	1.98	1.79	1.92	1.8	1.53	3.57	2.09	2.49	2.7	1.9	1.38	1.29	1.52	2.4	1.99	1.59	1.97	3.1	1.83	1.44	1.63	1.7	1.95
24676	chr01	chr01.065264997	1.82	2.66	2.18	1.97	3.44	2.54	2.07	2.51	2.18	2.01	1.88	2.1	1.5	1.52	1.86	2.82	2.13	1.79	1.34	1.55	2.08	2.09	2.87	2.43	2.78	1.67	1.98	1.44	1.44	2.17	2.18	2.24	1.92	1.43	1.17	2.72	2.27	2.04	1.93	0.78	2.63	1.96	1.57	5.68	1.58	1.81	1.67
6351	chr01	chr01.065284102	1.13	2.44	2.46	2.04	3.1	2.45	1.96	2.29	2.93	1.56	2.33	2.5	2.45	1.83	2.56	2.54	2.99	1.61	2.53	2.61	2.81	1.53	2.55	1.84	2.6	2.08	1.88	1.83	2.36	2.2	2.16	3.16	1.56	1.28	0.89	2.3	2.19	1.99	2.37	2.17	2.43	2.87	2.64	2.9	2.15	2.88	1.73
30248	chr01	chr01.065408210	1.58	2.22	2.36	1.7	3.46	1.7	1.87	1.98	2.58	2.04	2.15	1.61	1.78	1.7	1.55	2.06	1.86	1.59	1.65	1.76	1.56	1.31	2.03	1.45	1.86	1.71	1.5	1.98	1.13	1.79	2.06	2.19	1.18	1.4	0.82	2.1	1.68	1.97	1.5	1.43	1.89	1.39	1.56	2.43	2.26	1.03	1.23
2186	chr01	chr01.065471752	1.7	1.98	2.27	1.67	4.48	2.83	2.18	2.73	2.13	1.5	2.79	2.77	1.94	1.5	2.51	1.29	1.64	1.88	1.38	2.55	1.66	1.93	3.78	1.63	2.34	1.62	1.65	1.32	1.78	2.41	1.5	1.93	1.09	1.16	1.51	2.1	1.56	1.74	1.79	1.02	2.34	362.87	2.05	3.66	1.96	3.77	4.15
15502	chr01	chr01.065524134	2.31	2.01	1.41	1.93	3.32	1.88	1.95	2	2.55	1.95	1.6	1.57	1.73	1.7	1.86	2.42	2.52	2.16	1.95	1.65	2.35	1.75	1.89	1.82	2.39	1.66	2.15	1.92	1.26	1.82	0.94	2.2	1.42	1.62	1.27	1.86	1.95	2.07	1.92	2.19	1.99	3.72	1.46	2.59	1.77	1.9	2.92
17196	chr01	chr01.065573681	1.53	2.15	2.64	1.56	4.06	3.15	2.82	4.13	2.45	1.79	3.14	3.27	2.36	1.41	2.64	1.86	2.29	1.46	1.89	2.1	1.38	1.42	2.59	1.29	2.48	1.79	1.28	1.64	2.39	4.05	2.04	2.6	2.02	1.74	1.75	1.88	1.78	2.09	1.84	1.41	2.35	3.82	2.44	2.88	2.45	2.34	2.64
10633	chr01	chr01.065585647	1.44	1.97	2.29	1.88	3.54	2.05	2.03	2.25	2.76	2.31	2.31	1.77	1.69	1.96	2.48	1.64	1.99	1.96	2.19	1.96	2.12	1.49	2.69	2.41	2.34	2.19	1.9	2.03	1.38	2.73	2.43	2.15	1.41	2	1.32	1.58	2.13	1.71	2.57	1.36	1.35	1.66	1.82	2.08	2.05	0.63	2.01
55157	chr01	chr01.065602720	1.38	1.91	2.05	1.17	4.61	1.39	2.33	2.16	2.34	2.2	1.9	1.2	3.41	1.56	2.1	2.32	1.74	1.04	1.37	2.59	2.31	1	2.68	5.91	2.17	1.28	3.08	1.73	1.68	4.52	2.33	3.22	1.89	0.8	1.3	2.08	1.71	2.1	1.75	1.62	1.93	1.28	2.08	3.22	2.76	1.75	1.81
43586	chr01	chr01.065883749	1.78	2.19	2.25	2.12	3.43	2.03	2.11	1.93	2.78	2.04	2.48	2.06	1.69	1.61	1.66	2.29	2.41	1.57	1.52	1.9	1.78	1.66	1.54	1.8	1.95	1.66	1.76	1.51	1.31	2.2	1.96	2.29	1.32	1.55	1.18	2.11	1.86	1.97	1.58	1.65	1.89	1.67	1.89	2.14	2.07	2.26	1.76
32051	chr01	chr01.066021364	1.73	3.22	1.82	1.82	3.01	2.19	1.9	2.49	2.23	1.86	2.16	1.93	1.52	1.49	1.28	1.63	1.57	1.38	1.92	2.57	1.79	1.55	2.96	2.32	2.45	1.32	1.54	1.1	2.29	3.11	3.46	2.33	1.97	1.13	1.14	2.77	1.28	1.5	2.08	0.88	1.38	6.69	1.58	9.15	1.96	1.5	2.36
4439	chr01	chr01.066033214	1.55	1.94	2.13	2.04	3.53	2	2	2.37	2.33	2	2.32	1.74	1.6	1.88	2.02	1.96	2.01	1.63	2.18	1.69	1.79	1.43	1.81	1.57	2.15	2.03	1.97	1.94	1.32	2.11	1.94	2.33	1.45	2.19	1.28	2.47	1.95	1.82	2.05	1.64	1.73	1.16	1.82	2.52	2.71	1.51	1.52
12975	chr01	chr01.066038938	1.59	2.49	2	2.32	5.49	2.03	2.95	2.31	3.07	1.91	2.53	2.81	2.69	1.42	1.93	1.48	2.15	1.63	1.67	1.85	2.03	2.2	2.31	2.41	2.62	1.35	4.5	1.56	2.03	2.37	1.61	3.12	2.11	1.31	1.49	2.98	1.87	1.57	1.03	2.02	1.81	0.82	1.73	2.54	1.77	2.25	1.61
21331	chr01	chr01.066297680	1.46	1.92	1.64	1.45	3.76	1.89	2.35	2.1	2.47	2.15	1.99	1.86	1.53	1.72	1.69	1.88	1.88	2.16	1.82	1.18	2.19	1.56	2.16	1.87	2.27	1.87	1.56	1.72	1.12	1.48	1.25	1.78	1.47	2.34	1.16	1.01	1.67	2.06	1.86	1.5	1.75	3.11	1.87	2.22	1.93	1.16	1.47
22271	chr01	chr01.066339753	1.81	1.78	2.29	1.79	4.35	2.24	2.16	2.57	2.69	1.74	2.58	2.34	1.5	1.43	1.95	1.84	1.57	1.5	1.54	1.6	1.81	1.77	2.28	1.44	1.94	1.81	1.68	1.59	1.85	1.95	1.95	1.69	1.97	1.59	1.41	3.15	1.71	1.62	1.94	1.78	2.76	1.34	1.69	1.7	2.08	2.77	1.53
10020	chr01	chr01.066472581	1.84	2.34	1.96	1.31	3.89	1.66	2.3	1.91	2.22	1.85	2.65	2.53	2.12	1.59	2.22	1.73	1.61	1.37	1.38	2.13	1.58	1.72	1.64	1.6	2.2	1.71	1.69	1.69	1.76	8.75	2.31	4.06	1.59	1.66	1.75	2.73	1.62	1.9	1.96	1.5	2.39	0.92	2.16	1.7	3.09	1.82	1.34
21915	chr01	chr01.066498021	1.51	2.45	2.11	1.5	3.81	1.89	2.47	2.01	2.71	1.98	2.59	2.21	1.67	1.65	2.13	2.14	2.2	1.46	1.39	1.68	1.61	1.47	1.91	1.64	2.16	1.6	1.58	1.64	1.35	3.94	2.36	2.7	1.94	1.43	1.68	2.46	1.87	2.15	1.93	1.75	2.87	1.21	1.86	2.28	1.8	2.52	1.87
2081	chr01	chr01.066527092	1.96	1.34	1.51	1.74	2.98	1.38	1.7	1.52	1.85	2.01	1.3	1.32	1.99	1.91	2.13	1.62	1.8	1.29	1.85	1.27	1.37	1.53	1.71	2.17	1.81	2	2.18	1.86	1.23	2.77	1.11	2.59	1.14	1.38	1.77	1.77	1.64	2.63	2.09	1.32	2.64	-5.32	2.15	0.97	2.63	1.29	2
54921	chr01	chr01.066857177	1.6	1.6	1.55	1.86	4.48	2.14	2.32	2.33	2.43	2.38	1.67	1.71	1.7	1.3	1.71	1.3	1.23	1.54	1.47	1.6	1.56	1.25	1.6	1.59	1.02	1.5	1.58	1.59	1.16	3.31	2.32	2.91	1.37	1.57	1.18	1.8	1.99	2.06	2.09	1.91	2.72	6.9	1.5	1.54	2.08	1.77	2.28
1505	chr01	chr01.066934325	1.87	1.44	1.62	2.33	3.28	1.87	1.93	1.89	2.31	2.1	1.78	1.45	2.72	1.44	1.71	1.74	1.85	1.78	1.58	1.55	2.24	1.99	2.31	1.78	1.39	1.97	3.04	1.51	1.64	2.51	2.02	1.49	2.07	2.17	1.16	1.3	1.92	1.96	1.71	1.28	1.51	-0.48	1.43	1.46	2.36	1.14	1.12
23316	chr01	chr01.066936351	2.04	2.24	1.86	1.66	3.84	1.53	1.87	1.69	2.22	2.19	1.76	2.15	1.59	1.46	1.44	1.92	1.62	1.46	1.69	1.54	1.86	1.43	1.86	1.91	2.82	1.5	1.44	1.53	0.88	2.72	3.3	2.68	2.05	1.5	1.93	2.14	1.58	1.46	1.53	1.4	1.99	4.17	1.37	2.92	1.91	1.99	3.03
30506	chr01	chr01.067161041	1.47	2.54	2.62	2.01	5.25	2.31	2.47	2.4	2.38	2.15	2.85	2.49	1.96	1.04	1.96	2.25	2.46	1.68	1.29	2.18	1.58	1.44	2.3	1.38	2.13	1.41	1.79	1.61	1.6	2.97	1.94	2.29	2.18	1.77	1.19	1.97	1.23	1.61	1.62	1.39	3.36	0.52	1.47	1.36	2.21	2.08	0.71
7286	chr01	chr01.067170484	1.62	2.04	1.44	1.69	3.38	1.49	1.62	1.43	2.41	1.87	1.57	1.08	2.68	1.51	1.73	2.44	1.93	1.47	1.75	1.44	1.7	1.65	1.43	1.89	1.95	1.81	2.12	2.08	1.12	2.33	2.1	2.08	1.42	1.92	1.46	1.4	2.13	3.54	1.36	2.98	2.2	2.28	2.28	1.69	1.97	2.19	3.28
8258	chr01	chr01.067444624	1.56	2.03	2.29	1.77	4.28	2.04	2.33	0.89	1.16	1.65	1.83	1.88	1.7	1.04	2.37	1.93	0.81	1.13	4.15	1.9	1.81	1.39	1.81	1.78	1.74	2.46	1.85	3.63	1.25	1.61	1.02	0.67	0.9	2.02	1.41	0.87	1.04	1.11	3.14	0.65	1.88	2.74	2.1	2.39	1.05	1.26	2.58
30216	chr01	chr01.067608980	1.41	2.54	2.28	2.03	4.36	2.16	2.05	2.21	2.2	1.76	1.89	1.67	2.06	1.95	2.47	2.48	2.56	1.81	1.65	2.28	1.63	1.51	2.43	1.68	2.47	1.66	1.94	1.98	1.82	6.61	2.93	3.09	1.94	1.73	1.29	1.8	1.42	2.38	2.04	1.83	6.05	1.14	2.13	2.55	2	3.34	1.25
46060	chr01	chr01.067693141	1.86	2.01	2.22	1.76	3.48	1.99	1.6	2	2.33	2.08	2.15	1.76	1.72	1.8	2.1	2.23	1.68	1.26	1.29	1.58	1.41	1.04	1.23	1.32	1.95	2.01	1.29	2.05	1.41	2.13	2.77	2.94	1.56	1.89	1.39	2.06	1.78	3.12	1.65	4	3.34	2.93	2.51	1.99	1.61	2.65	4.63
11681	chr01	chr01.067703131	1.41	2.1	2.46	1.58	3.96	1.72	2.07	2.03	2.05	1.78	2.07	2	2.12	1.54	2.45	2.74	1.99	1.6	2.09	2.19	1.74	1.72	2.15	1.57	1.97	2.04	1.69	1.84	1.98	2.29	1.81	1.82	1.32	1.14	1.58	1.67	2.18	2.27	2.29	2.63	2.61	4.69	2.46	1.38	2.18	2.08	2.83
5271	chr01	chr01.067756407	1.58	2.02	2.08	1.8	4.26	2.57	1.7	2.08	2.49	1.78	2.05	1.73	2.28	1.58	2.17	2.51	1.86	2.13	1.08	1.98	2.2	1.93	2.84	2.31	2.82	1.91	2.22	2.32	1.77	3.12	1.94	2.41	1.97	1.74	1.59	2.23	2.23	1.77	1.58	1.81	2.68	1.42	2.06	1.83	2.3	1.91	1.87
35775	chr01	chr01.067783121	1.86	2.07	2.06	2.11	3.84	2.06	2.12	1.94	2.71	2.21	1.82	1.59	2.35	1.95	2.28	2.92	2.21	1.5	2.14	2.6	2.15	1.66	2.14	2.13	2.31	2.29	2.18	2.4	1.77	2.29	1.84	2.47	1.53	1.57	1.37	1.93	2.4	2.25	2.12	2.07	3.02	2.5	2.7	1.62	2.19	1.77	2.82
43077	chr01	chr01.067783217	1.71	2.01	2.23	1.77	3.91	2.02	1.96	2.41	2.68	2.15	2.32	2.26	2.04	2.19	2.38	2.71	2.35	1.84	2.11	2.95	1.78	1.57	2.7	1.78	2.69	2.04	1.78	2.3	2.25	1.84	1.69	2.58	1.8	1.68	1.21	1.96	2.28	2.24	1.9	1.65	3.57	2.8	2.73	2.39	2.04	2.08	2.6
35109	chr01	chr01.067807228	1.9	2.01	1.54	2.12	4.05	2	1.61	1.67	2.66	2.26	1.84	1.49	2.5	1.51	2.03	1.83	1.74	1.17	1.86	1.61	1.4	1.58	1.84	1.78	2.46	1.67	1.89	1.89	1.5	3.08	1.74	1.99	1.54	2.11	1.38	1.26	2.41	2.38	1.87	1.6	3.11	4.09	2.27	1.61	2.38	1.84	2.24
13120	chr01	chr01.067856358	2.22	2.47	2.05	2.22	4.09	2.14	2.01	1.84	2.84	1.9	1.96	1.79	1.97	1.57	1.9	2.19	2.07	1.82	1.29	2.45	1.98	1.86	2.8	1.64	2.2	1.84	2.05	1.72	1.69	3.61	2.16	2.1	1.54	1.73	0.96	1.74	1.66	1.67	1.74	1.33	3.19	0.33	1.33	1.49	2.07	2.71	1.02
27508	chr01	chr01.067943258	1.82	1.98	1.51	1.99	3.82	1.77	2.07	1.62	2.11	2.38	1.68	1.47	2.41	1.6	2.11	2.33	2.27	2.21	1.15	2.03	1.76	1.74	2.78	1.53	2.7	1.8	1.88	2.15	1.29	3.62	2.85	2.52	2.04	1.97	1.57	2.77	1.91	1.42	1.61	1.21	2.48	2.51	1.78	2.8	2.31	1.31	1.81
27751	chr01	chr01.067974290	1.67	1.91	1.95	1.47	3.65	1.73	1.8	2.02	2.32	1.95	2.19	1.81	2.59	1.56	1.99	2.44	2.17	1.9	1.36	2.03	1.8	1.77	1.73	1.82	2.4	1.74	2.06	1.96	1.79	2.58	1.81	2.91	1.72	1.73	1.38	1.9	1.74	2.07	1.79	1.86	4.82	0.64	1.59	1.22	2.78	2.22	1.1
12354	chr01	chr01.068101447	0.97	1.47	2	1.84	3.5	2.27	2.22	2.03	2.26	1.74	2.58	2.84	1.85	1.76	2	2.62	2.54	1.73	1.5	2.09	1.77	1.72	2.58	1.71	2.66	1.81	1.6	2.33	1.72	1.49	1.79	2.14	2.12	1.74	1.84	2.64	1.8	1.24	1.66	1.39	0.95	0.05	1.29	1.85	2.27	0.86	1.67
24101	chr01	chr01.068193759	1.14	1.85	1.82	1.67	4.09	2.03	2.13	2.54	2.49	2.24	2.63	1.95	2.53	1.65	1.77	1.87	1.43	1.5	1.87	1.79	1.51	1.22	1.95	1.38	2.21	1.86	1.5	2.28	1.48	1.55	1.68	1.93	1.7	1.37	1.27	1.89	1.96	1.66	1.68	1.61	1.54	4.06	1.4	3.82	1.99	1.34	1.49
6306	chr01	chr01.068271441	1.53	2.61	2.14	1.88	3.71	2.07	2.35	2.03	2.35	2.35	2.3	1.87	2.3	2.16	2.19	2.12	1.6	1.35	2.6	2.2	1.65	1.37	2.11	1.66	1.88	1.9	2.21	2.76	1.65	1.32	2.15	1.94	1.19	1.46	1.06	2.34	2.15	2.26	2.31	1.48	2.15	1.69	1.96	2.33	2.14	1.89	2.38
56600	chr01	chr01.068281699	1.74	1.78	1.87	2.08	4.55	2.27	1.85	1.82	2.18	1.89	1.78	1.61	1.75	2.09	2.08	2.15	1.99	1.81	2.14	2.11	1.26	1.6	1.68	2.29	1.97	1.9	2.01	2.17	1.65	2.32	1.12	2.08	2.01	1.92	1.4	1.84	1.86	2.34	1.96	1.73	2.67	7.5	2.1	3.14	1.88	1.88	2.78
29232	chr01	chr01.068300320	1.75	1.83	1.67	1.92	3.8	1.89	1.88	2.13	2.5	1.84	2.26	1.83	1.63	2.27	1.64	2.57	1.92	1.61	2.11	2.13	1.78	1.64	1.76	1.82	1.93	1.73	1.48	1.58	1.29	2.05	1.82	1.68	2.46	1.92	1.56	0.91	2.06	2.09	1.8	1.44	2.84	-0.86	2.17	1.29	2.41	1.04	1.47
30136	chr01	chr01.068301303	1.43	1.85	2.32	1.47	3.72	1.84	2.14	2.32	2.32	1.66	1.69	1.69	1.93	1.94	2.14	1.56	1.19	1.47	2.2	1.98	1.56	1.42	1.6	1.6	1.2	1.84	1.55	1.96	1.52	2.82	1.97	2.5	1.53	1.68	1.34	1.84	3.11	2.11	2.03	2.26	3.48	3.08	2.6	2.08	2.59	2.92	2.35
13241	chr01	chr01.068316794	1.57	1.87	1.31	1.58	3.13	1.55	1.94	1.57	2.12	1.84	1.51	1.24	1.98	1.57	1.84	1.5	1.38	1.64	1.72	1.62	1.76	1.67	1.58	2.06	0.75	1.89	2.33	1.93	1.45	3.43	2.6	2.34	1.94	1.79	1.25	1.79	1.7	1.69	2.02	1.79	2.92	1.22	1.57	1.22	1.49	1.78	1.1
27566	chr01	chr01.068325954	1.82	1.86	2.12	2.1	4.06	1.84	1.88	2.34	2.4	2.51	1.74	1.65	1.94	2.14	2.07	2.36	2.1	1.59	2.06	2.42	1.76	1.65	2.31	2	2.77	2.15	2.42	2.85	1.67	3.79	2.48	2.29	2.67	1.75	1.8	1.49	2.59	2.01	1.81	2.13	2.67	3.62	2.52	1.51	1.66	3.1	2.06
6012	chr01	chr01.068327479	1.89	2.4	1.91	0.93	5.28	1.93	1.85	2.17	2.14	1.69	2.26	1.76	1.56	2	2.06	1.96	1.49	1.75	2.02	1.78	2.2	2.29	1.5	2.11	1.52	1.77	2.48	1.39	1.7	3.39	0.87	2.06	1.6	1.55	1.52	1.86	2.36	1.97	2.09	1.06	8.34	4.74	1.86	8.35	1.73	0.84	1.86
25789	chr01	chr01.068332783	1.98	1.95	1.25	1.77	4.78	1.5	1.14	1.54	2.14	2.1	1.39	0.91	1.71	1.46	1.43	1.84	2.24	2.76	1.27	2.63	2.27	3.01	2.44	2.85	3.14	1.66	2.04	1.34	1.24	2.59	2.45	2.69	1.67	2.63	1.37	1.86	1.4	1.88	0.93	1.89	2.28	3.38	1.63	1.63	0.89	1.82	2.18
3483	chr01	chr01.068336899	1.64	1.97	1.69	1.66	3.64	1.76	2.01	1.75	2.18	1.87	1.81	1.77	1.88	1.59	2.04	1.82	1.59	1.81	2.21	1.63	1.68	1.65	1.54	2.04	1.97	1.91	2.21	2.39	1.49	3.64	2.85	2.98	1.67	2.13	1.34	1.82	1.84	2.33	1.86	2.35	2.19	8.14	2.53	2.01	1.92	2.19	3.37
30577	chr01	chr01.068351001	1.51	2.92	2.32	1.39	5.2	2.39	1.98	2.1	2.78	1.95	2.32	2	1.37	1.45	1.86	2.61	1.7	1.39	2.42	1.39	1.93	1.27	1.29	1.7	3.36	2.02	1.44	1.94	1.07	4.24	3.2	3.95	2.11	1.83	1.85	1.61	0.94	6.68	1.58	2.13	2.72	7.24	2.67	2.34	3.73	1.99	4.27
56261	chr01	chr01.068359125	1.83	2.26	2.28	1.73	4.93	2.94	2.28	2.55	2.56	1.51	2.13	2.34	2.05	1.36	2.18	2.1	1.92	1.68	1.76	1.65	2.03	2.26	2.34	2.1	2.54	1.89	2.87	1.77	1.3	2.41	2.4	2	1.7	1.48	1.51	1.63	2.12	1.63	2.01	1.38	2.56	4.59	2.39	1.81	1.98	2.41	2.16
8595	chr01	chr01.068366297	1.38	2.04	2.12	1.26	3.39	1.85	2.14	1.53	2.45	1.76	1.88	1.6	1.98	2.44	1.41	2.32	1.71	1.57	3.09	1.5	1.72	1.35	1.28	1.78	1.77	1.83	1.76	4.39	0.75	2.02	2.23	2.31	1.21	1.05	0.66	1.87	1.79	2.64	2.36	2.64	1.56	-3.52	3.1	0.97	2.67	0.72	2.48
12294	chr01	chr01.068375164	1.97	2.55	1.88	1.95	4.62	2.45	1.87	1.93	2.25	1.86	1.77	1.36	1.68	1.39	1.85	1.93	1.81	1.5	1.51	1.94	1.63	1.66	1.55	1.53	2.75	1.72	2.09	1.67	1.49	4.37	2.68	2.99	1.73	1.88	1.23	2.14	1.72	2.1	1.49	1.61	4.3	2	1.88	1.6	1.75	2.95	2.38
13662	chr01	chr01.068380451	1.54	2.24	2.02	1.66	3.82	1.71	2.42	1.82	2.63	2.03	1.87	1.64	1.75	1.56	1.98	2.3	2.03	1.49	1.65	2.5	1.75	1.57	2	1.83	2.2	2.1	2.03	1.99	1.32	3.09	1.79	1.79	1.7	1.96	1.4	1.87	2.02	2.01	1.92	2.11	2.38	1.76	2.32	2.27	1.99	1.37	2.06
54427	chr01	chr01.068387030	1.5	1.87	2.42	1.43	4.02	2.15	2.69	2.11	2.44	1.58	2.27	2.25	2.02	1.75	1.8	2.02	1.92	1.92	2.08	2.49	1.83	1.83	1.68	1.65	2.04	1.79	2.07	1.97	1.54	3.69	1.7	2.08	1.27	1.48	1.09	1.54	2.27	2.62	2.4	2.03	3.65	3.29	3	1.73	2.58	2.52	2.06
17270	chr01	chr01.068406898	1.7	2.44	2.24	1.83	4.88	2.17	2.15	2.21	2.39	1.86	2.04	1.97	1.87	2.02	2.27	2.2	1.84	1.82	2.03	1.75	1.73	1.82	1.86	2	2.37	1.95	1.88	2.19	1.29	2.99	3.46	3.06	1.85	1.64	1.34	1.92	1.66	2.52	2.24	1.91	2.69	3.56	2.56	1.58	1.97	1.75	3.59
42415	chr01	chr01.068445685	2.39	2.11	1.65	1.86	2.96	2.23	2.02	1.71	2.08	1.69	2.35	1.8	2.22	1.38	2.9	1.36	0.88	0.88	1.37	1.58	1.27	1.28	1.38	1.53	1.23	2.19	1.28	2.09	1.7	2.08	1.63	1.98	2.36	1.66	1.88	1.7	1.53	2.24	2.31	1.6	3.45	4.47	1.16	1.54	1.87	3.14	1.87
50013	chr01	chr01.068470739	2.17	2	1.85	1.8	3.52	1.87	1.68	1.98	2.62	1.9	1.83	1.58	2.07	1.65	2.18	2.28	1.79	1.76	1.49	2.15	1.63	1.88	2.25	2.08	1.99	2.03	1.99	2.14	1.87	3.26	2.1	2	1.85	1.98	1.61	1.86	1.72	2.3	2.2	1.82	3.42	2.49	1.57	1.54	1.89	3.29	2.32
60606	chr01	chr01.068562432	2	2.22	2.18	1.44	4.08	1.55	2.02	1.83	2.29	2.28	1.97	1.66	2.45	1.74	1.87	1.92	1.6	1.48	1.46	1.98	1.62	1.56	1.86	1.9	2.52	1.71	1.94	2.03	1.43	2.93	1.91	2.15	2.08	1.78	1.49	1.89	2.43	2.2	1.61	2.19	1.95	1.26	2.1	1.81	2.28	2.48	1.55
37596	chr01	chr01.068587463	1.29	1.9	1.84	1.5	3.15	1.18	1.59	1.18	1.87	1.81	1.33	1.12	1.46	1.36	1.68	1.84	1.3	1.7	1.76	1.89	1.12	1.38	1.48	1.74	1.81	1.81	1.34	1.5	1.21	1.6	2.83	2.79	1.85	1.42	1.26	2.45	1.88	1.88	1.33	1.66	1.4	1.35	1.33	2.21	1.43	1.33	1.8
13781	chr01	chr01.068616534	2.07	1.97	1.82	2.14	4.38	1.61	2.03	1.68	2.52	2.19	1.87	1.41	2.08	1.63	1.58	1.87	1.44	1.15	1.42	2.08	1.65	1.36	1.42	1.59	1.16	1.96	2.11	1.83	1.73	1.51	1.73	2.32	1.22	1.88	1.16	1.33	2.32	2.77	2.24	2.08	0.94	1.74	3.22	0.98	2.2	1.15	1.47
41589	chr01	chr01.068621524	1.74	2.08	1.98	1.74	4.86	2.13	1.96	2.3	2.67	1.79	1.66	2.04	2.28	1.6	1.4	1.45	2.08	2.05	1.47	2.35	2.1	1.74	2.22	1.55	2.24	1.51	1.98	1.73	1.68	2.41	2.84	2.34	1.89	1.7	1.35	1.94	1.53	1.81	1.77	1.69	1.33	1.22	1.97	1.62	2.36	1.25	1.14
23966	chr01	chr01.068634312	1.91	1.93	2.01	1.59	4.23	1.79	1.83	2.27	2.59	2.12	2.44	1.88	2.2	1.73	1.87	1.32	1.21	1.48	1.4	1.28	2.01	1.6	1.62	1.91	1.73	1.58	2	1.81	0.9	1.69	2.35	2.1	1.74	1.38	1.46	1.81	2.3	1.74	2.05	1.75	1.64	1.77	1.56	1.95	2.46	1.55	1.84
8539	chr01	chr01.068636409	1.63	1.46	1.79	2.11	4.25	1.99	1.82	2.29	2.26	2.11	1.81	2	2.44	1.61	2.02	1.74	1.96	1.85	1.54	2.23	1.9	1.8	1.8	1.51	1.9	1.92	2.31	1.89	2.33	1.67	2.18	2.53	1.5	2.24	1.7	1.92	1.7	1.35	1.52	1.36	1.04	0.94	1.85	1.44	1.68	0.87	1.08
8948	chr01	chr01.068640016	1.53	2.59	2.22	1.53	4.97	1.89	2.15	2.31	3.07	1.83	2.88	2.21	2.1	1.49	1.99	2.13	1.84	1.62	1.76	2.02	1.83	1.57	2.59	1.84	2.01	1.68	1.89	1.53	2.1	1.35	2.45	2.71	1.15	1.58	1.24	3.53	2.31	1.94	1.71	1.43	1.27	1.15	2.05	3.01	1.91	1.61	2.11
10814	chr01	chr01.068686313	2.22	1.87	1.7	1.95	4.02	2.04	1.84	2.07	1.88	1.68	2.01	1.49	1.86	2.6	1.97	2.33	1.39	1.11	1.42	1.22	1.93	1.51	1.78	1.73	3.09	1.87	1.72	1.96	1.03	2.9	2.51	1.69	2.78	2.04	2.22	2.31	1.71	2.34	1.72	2.51	1.44	-2.84	0.6	2.95	1.15	0.69	4.27
33250	chr01	chr01.068694186	1.95	1.75	2.04	1.51	3.58	2.42	1.99	2.55	2.1	1.82	2.68	1.91	1.28	1.5	1.71	1.3	0.96	1.96	1.47	0.97	1.7	1.97	1.57	1.07	1.21	1.27	1.27	1.65	1.29	2.63	1.38	1.88	1.42	1.81	1.22	2.52	1.73	2.32	1.77	1.63	2.8	5.24	2.25	1.72	1.85	6.2	2.08
51063	chr01	chr01.068811038	2.01	1.98	1.48	1.83	4.12	1.52	1.82	1.88	2.02	2.59	1.83	1.27	1.64	1.53	1.83	2.27	2.21	1.37	1.17	1.5	1.81	1.94	1.84	2.17	3.52	1.65	1.9	1.87	1.26	2.6	2.4	1.9	1.65	1.4	1.3	1.96	2.19	2.18	2.06	1.5	1.39	3.86	1.62	1.57	2.39	1.46	1.98
49127	chr01	chr01.068867759	1.4	1.92	1.85	1.59	4.43	1.89	2.15	1.27	2.01	1.98	2.63	1.62	1.34	1.23	1.38	1.67	1.84	1.79	1.46	1.42	1.54	1.32	2.2	1.64	2.79	1.8	1.43	1.55	1.28	1.87	2	2.07	1.57	1.62	1.29	2.46	1.57	1.49	2.08	1.2	1.27	20.39	1.28	3.91	1.57	1.83	1.38
33736	chr01	chr01.069100972	2.22	2.03	1.57	1.95	2.98	1.37	1.73	1.24	2.38	2.29	1.41	1	1.44	1.4	1.77	1.43	1.88	1.03	1.67	1.29	1.82	1.25	1.07	1.58	1.41	1.46	2.28	2.04	1.18	1.78	1.58	1.62	1.95	1.71	1.62	2.25	2.01	2.48	1.88	2.18	2.57	5.44	1.89	1.75	1.37	2.2	2.73
35110	chr01	chr01.069171904	1.33	1.92	1.81	1.67	3.42	2.05	1.92	1.66	2.19	1.59	1.63	1.64	2.34	1.65	1.96	2.26	2.3	1.96	1.68	1.99	2.13	2.03	3.44	2.54	2.63	2.25	2.89	2.13	1.94	1.65	1.13	1.77	2.13	1.95	2.25	2.08	2.06	1.61	2	1.43	1.69	3.16	2.32	2.4	1.92	1.8	1.98
45092	chr01	chr01.069204300	1.68	1.86	1.92	2.04	3.34	2.23	1.54	2.39	2.4	1.8	2.22	1.48	1.67	1.51	2.31	1.65	1.64	1.5	1.29	1.66	1.95	1.42	1.66	1.75	1.49	1.79	1.98	1.78	1.3	2.09	2.08	2.34	1.59	1.49	1.12	1.94	2.16	1.75	1.55	1.28	1.78	1.76	1.72	1.86	1.89	2.17	1.68
40573	chr01	chr01.069318611	1.61	1.68	1.98	1.68	3.76	1.64	1.96	1.32	2.17	2.17	2.05	1.63	1.88	1.59	1.7	1.52	1.45	1.42	1.43	1.76	1.77	1.5	2	1.42	2.14	1.97	1.81	2	1.24	1.54	2.01	2.01	2.1	1.8	1.61	2.4	1.98	1.75	2.22	1.96	2.48	3.14	1.7	2.49	1.78	2.37	2.97
34588	chr01	chr01.069326603	1.72	2.21	1.93	1.98	4.85	2.11	1.93	2.44	2.58	1.96	1.97	1.77	2.14	1.52	1.57	1.67	1.86	1.6	1.27	1.74	2.18	1.56	1.82	1.87	2.06	1.52	2.38	1.68	1.57	2.05	2.77	2.4	1.38	1.56	1.18	2.39	2.16	1.46	1.64	1.52	1.95	1.34	1.69	1.91	1.98	2.05	1.44
48167	chr01	chr01.069392083	1.34	1.76	1.54	1.89	4.55	1.46	2.29	2.59	2.3	1.73	1.93	1.67	2.12	1.51	1.92	1.49	1.64	2.04	0.9	1.45	1.55	1.48	2	2	1.83	1.68	1.95	1.27	1.7	0.98	2.13	2.61	2.98	1.71	0.96	1.35	1.11	1.59	1.43	1.4	3.81	0.63	1.19	4.14	1.79	3.83	0.88
50770	chr01	chr01.069395794	2.06	2.23	1.72	1.66	3.67	1.48	1.92	1.37	2.45	2.13	1.78	1.44	1.58	1.28	1.62	1.46	1.5	1.16	1.02	1.49	1.39	1.4	1.13	1.39	1.38	1.86	1.62	1.55	1.05	2.12	1.83	2.08	1.62	2.07	1.08	3.4	2.01	1.87	2.27	2.44	2.17	1.68	2.31	1.37	1.84	3.19	1.7
50014	chr01	chr01.069396895	2.13	1.8	1.88	2.03	3.43	1.79	1.8	1.68	2.48	2.51	1.52	1.4	1.14	1.69	1.4	2	1.48	1.36	1.37	1.09	2.07	1.52	1.46	1.78	1.66	1.52	1.84	1.93	1.22	1.79	1.26	1.67	1.1	1.68	1.12	1.19	1.74	2.02	1.67	1.78	1.35	-1.75	1.83	0.72	2.03	1.81	2.44
50015	chr01	chr01.069496087	1.74	2.55	1.88	1.94	4.14	1.79	2	1.65	2.73	2.16	1.78	1.37	1.31	1.59	1.67	2.71	1.97	1.44	1.62	1.13	2.25	1.53	2.03	1.71	2.53	1.95	2.13	2.23	1.48	2.14	2.71	2.25	2.37	1.9	1.6	3.22	2.1	1.85	1.99	2.12	2.26	8.08	2.32	1.94	1.62	2.17	3.33
49129	chr01	chr01.069498943	1.75	2.01	2.1	1.56	4.05	1.72	2.22	1.78	2.94	2.29	2.2	1.61	1.75	1.11	1.58	1.14	1.18	0.97	1.51	1.5	1.32	1.01	1.2	1.03	1.13	1.57	1.36	1.28	2.18	2	2.53	1.75	2.58	1.18	1.56	1.17	2.19	2.31	1.89	1.64	1.49	2.77	1.6	0.97	1.73	3.39	2.45
35776	chr01	chr01.069646569	1.63	1.67	1.71	1.74	2.87	1.73	1.89	1.98	2.58	2.18	1.98	1.82	1.78	1.92	1.98	1.99	2.1	1.35	1.5	2.31	1.39	1.27	1.36	1.55	1.54	1.71	2.38	2.1	1.73	1.97	1.81	2.17	1.53	0.71	0.94	2.05	1.68	2.19	1.71	2.23	2.2	1.37	2.23	2.06	1.97	2.09	1.59
52479	chr01	chr01.069815095	1.51	1.39	1.98	2.2	2.32	2.08	2.29	1.73	2.23	2.28	2.39	1.75	1.49	1.61	1.63	1.97	1.35	1.51	1.26	1.69	1.6	1.02	1.78	1.4	1.44	1.81	1.49	2.21	1.29	1.58	1.65	2.13	1.61	1.68	1.05	2.65	1.58	1.57	1.79	1.24	1.95	0.71	1.17	2.52	1.79	1.91	1.37
56352	chr01	chr01.069880033	1.57	2.22	2.29	1.77	2.77	2.05	2.1	2.26	2.44	1.81	2.53	2.15	1.58	1.56	1.6	1.63	1.53	1.38	1.67	1.59	1.42	1.27	1.79	1.36	1.73	1.95	1.67	1.59	1.4	2.13	2.13	2.29	1.13	1.48	0.88	1.96	2.02	2.09	2.45	1.69	1.67	1.3	2.36	1.48	2.28	1.31	1.65
3764	chr01	chr01.069937361	1.54	2.07	2.48	1.64	2.8	1.98	2.31	2.49	2.3	2.11	2.16	1.99	1.72	1.55	1.92	1.6	1.39	1.34	1.54	1.54	1.47	1.51	1.83	1.18	1.49	1.7	1.82	1.94	1.36	1.91	1.87	1.75	1.06	1.35	0.87	2.62	2.37	2.02	2.51	1.34	2.06	1.41	2.12	2.22	1.72	1.77	1.39
20780	chr01	chr01.069943556	1.38	2.01	2.02	1.44	2.21	2.13	1.88	1.85	2.28	1.73	2.21	1.58	1.51	1.41	1.73	1.77	1.71	1.34	1.65	1.59	1.4	1.41	1.8	1.25	1.93	1.37	1.64	1.45	1.12	1.97	1.68	1.99	1.27	1.39	1.05	1.92	1.96	2.01	1.69	1.57	3.2	1.45	1.99	2.44	2.27	2.62	1.34
79	chr01	chr01.070077435	1.69	2.1	1.95	1.64	2.44	2.04	2.11	2.01	2.44	2.14	2.08	2.06	1.66	1.98	2.23	2.29	2.04	1.75	2.02	1.25	2.44	2.26	1.34	2.78	1.38	1.95	2.74	2.06	1.21	1.95	1.6	1.49	1.42	1.5	1.17	2.08	2.75	2.41	1.33	1.65	1.71	1.86	2.32	1.97	2.24	2.01	1.71
4471	chr01	chr01.070156070	1.62	1.83	1.72	1.59	2.26	1.71	2.09	1.79	2.23	2.01	1.25	1.78	1.94	1.85	2	2.3	1.33	1.51	2.29	1.22	1.33	1.42	1.86	1.77	1.95	1.87	1.59	2.51	2.26	1.82	2.23	2.59	1.35	1.98	1.22	1.8	1.83	1.69	1.05	3.37	1.92	6.31	3.03	2.1	1.73	2.18	4.89
5632	chr01	chr01.070233935	1.67	2.11	1.47	1.5	2.52	2.04	2.16	2.47	2.67	1.89	2.24	2.08	2.15	1.39	2.11	1.4	1.47	1.31	1.66	1.61	1.63	1.29	1.85	1.53	2.49	1.78	1.63	1.49	1.45	2.06	2.75	2.46	1.76	1.34	1.66	1.69	1.82	1.56	1.84	1.77	1.96	2.12	1.94	2.03	2.03	2.55	1.98
27122	chr01	chr01.070279413	1.47	1.01	2.38	1.6	2.49	2.02	2.03	2.14	2.35	1.74	2.4	2.1	1.94	1.87	1.92	1.95	1.6	1.43	0.94	1.89	1.68	1.32	2.38	1.38	2.06	1.98	1.49	1.61	1.41	1.62	2.13	1.92	1.55	1.58	1.6	2	1.19	1.16	2.24	1.4	1.45	3.39	2.13	0.61	2.1	1.09	2.37
59037	chr01	chr01.070342946	1.4	1.57	1.91	1.72	2.22	1.71	1.74	1.77	1.96	1.68	2.08	1.56	2.03	1.71	2.08	1.81	1.91	1.91	1.5	1.51	1.74	1.56	2.04	1.75	1.85	1.85	1.93	1.87	1.42	1.93	2.46	2.19	1.99	1.84	1.5	2.31	1.16	1.69	1.94	1.37	1.53	4.56	1.33	1.26	1.83	0.89	1
13947	chr01	chr01.070401698	1.26	1.74	1.57	1.81	3.51	1.66	2.49	2.69	2.08	1.19	1.64	1.73	2.19	1.25	1.52	1.14	1.31	1.63	1.31	1.21	1.42	1.96	2.69	1.7	1.82	0.93	1.82	1.69	1.83	5.24	1.98	3.41	2.8	1.24	2.92	2.09	1.42	1.85	0.84	1.72	2.31	3.97	1.61	1.93	2.05	2.15	1.28
31425	chr01	chr01.070490283	1.5	2.48	2.01	1.91	2.22	2.17	1.81	1.66	2.61	1.95	2.21	1.76	1.69	1.8	2.4	2.19	1.82	1.53	1.49	1.59	1.58	1.76	2.07	1.6	1.45	1.65	1.75	1.87	1.21	2.73	2.12	2.04	1.63	1.73	1.29	1.98	1.7	1.79	1.75	1.63	1.94	1.08	2.22	1.79	2.06	2.58	1.62
26690	chr01	chr01.070496956	1.91	2.65	3.7	2.62	2.27	1.95	1.53	1.65	2.61	2.75	2.15	2.51	1.93	1.64	1.89	2.73	1.79	1.32	1.36	2.09	1.49	1.63	1.56	1.92	1.57	2.05	1.83	1.92	1.35	4.54	2.2	2.88	2.24	1.98	1.06	2.24	2.01	2.25	1.91	2.16	1.38	2.01	1.6	1.47	1.54	2.15	1.2
23181	chr01	chr01.070520953	1.51	2.41	2.68	2.54	1.96	2.66	2.11	2.36	2.64	1.91	2.56	2.38	2.22	1.42	2.17	2	1.81	1.57	1.8	2.32	1.45	1.32	3.18	1.47	2.44	1.79	2.3	1.73	2.07	2.67	1.83	2.85	1.63	1.73	1.29	1.92	1.95	1.3	1.78	1.01	2.24	1.32	1.47	1.73	2.07	2.7	1.5
26417	chr01	chr01.070543862	1.51	2.27	1.75	1.59	2.75	1.69	2.47	2.23	1.97	1.36	1.79	1.99	1.68	1.52	1.68	2.11	1.66	1.29	1.83	1.88	1.52	1.56	1.8	1.54	1.81	2.05	1.7	1.68	1.13	2.9	2.22	2.87	1.63	1.53	1.52	2.02	2.14	2.45	2.25	1.71	2.24	2.1	2.07	1.89	1.74	2.43	2.62
3824	chr01	chr01.070579311	1.43	1.91	1.94	1.95	1.86	2.14	2.09	2.01	2.05	1.8	1.86	2.09	1.73	1.58	2.56	2.09	1.75	1.72	1.85	1.1	1.81	1.04	1.97	1.66	1.89	1.97	1.59	1.97	1.28	2.1	2.76	2.83	1.56	2.24	1.18	1.66	1.69	1.39	1.99	1.49	2.07	-9.79	13.86	1.93	1.35	1.59	12.21
25889	chr01	chr01.070595861	1.1	2.13	2.28	2.2	2.95	1.84	1.93	1.74	2.23	2.14	2.13	2.77	1.99	2.1	2.07	1.89	2.02	1.41	1.68	1.63	1.62	1.65	2.19	2.1	2.58	1.88	1.71	2.42	1.5	1.61	1.71	4.06	2.09	1.52	1.5	1.98	1.96	1.77	2.34	1.17	1.61	3.19	1.68	2.12	1.9	1.67	1.95
58643	chr01	chr01.070621603	1.81	2.25	2.21	1.68	2.33	2.05	2.19	2.14	2.09	1.65	2.33	2.24	1.58	1.26	1.87	1.35	1.34	1.89	1.43	2.52	1.66	1.56	2.52	1.69	2.38	1.9	1.88	1.66	1.68	2.16	1.95	3.46	1.37	1.72	1.11	2.52	1.67	1.72	1.67	1.74	2.43	1.45	2.32	1.87	2	2.88	1.69
39590	chr01	chr01.070648961	1.02	1.77	1.65	2.43	2.33	2.41	2.35	2.32	2.4	1.44	2.52	3.24	2.22	1.82	2.89	3.04	1.14	2.12	2.35	1.71	2.92	2.84	2.2	3.29	2.8	2.91	2.38	2.08	1.27	2.87	2.13	5.35	2.49	2.54	2.26	2.79	2.11	1.94	2.15	2.15	1.8	6.13	2.06	3.45	2.23	1.02	5.71
46061	chr01	chr01.070662840	0.98	1.62	1.96	1.82	2.48	1.84	2.2	2.69	2.08	1.76	2.18	2.38	1.78	1.61	1.6	1.88	1.56	1.8	1.4	1.76	1.55	1.21	2.49	1.31	1.62	1.49	1.12	2.09	1.36	2.36	1.62	2.79	1.85	2.39	1.58	3.01	1.91	1.54	1.54	1.56	1.82	0.66	1.06	2.16	2.35	1.43	3.46
43078	chr01	chr01.070665955	1.1	3.27	1.92	1.66	2.88	2.15	2.07	3.74	2.05	1.59	3.65	3.33	2.11	1.28	2.27	1.7	1.68	1.22	1.55	1.96	2.05	1.47	2.75	1.65	2.67	2.12	6.04	1.53	1.73	3.74	2.37	3.89	2.23	2.35	2.02	2.31	2.08	2.01	3.12	2.28	3.18	3.17	2.28	2.36	2.32	3.28	3.84
21069	chr01	chr01.070689900	2.46	2.45	1.61	2.6	2.06	2.29	1.81	1.37	2.19	2.25	1.3	1.39	1.39	2.12	1.36	1.83	1.78	1.78	1.43	1.66	1.77	1.66	1.57	1.62	1.22	1.61	1.98	1.8	0.84	3.57	2.57	2.36	1.49	1.77	1.51	1.1	2.33	2.64	1.86	0.89	1.52	8.62	1.04	1.14	1.99	1.7	1.16
8762	chr01	chr01.070707583	1.76	2.25	1.81	1.97	1.82	1.67	1.89	1.69	2.48	1.9	1.91	1.55	2.05	1.9	2.04	1.44	1.45	1.41	1.52	1.73	1.63	1.39	1.35	1.58	1.51	2.03	2.04	1.93	1.41	2.82	2.38	4.1	1.72	2.09	1.47	2.14	1.78	2.08	1.88	2.27	3.32	1.89	1.54	1.75	1.87	2.74	1.32
36611	chr01	chr01.070891010	1.62	1.6	1.86	1.66	2.68	1.95	2.18	1.94	2.54	1.63	2.66	2.02	2.22	1.74	2.2	1.98	1.9	1.58	1.72	1.97	1.83	1.67	2.08	1.71	1.9	1.84	1.87	1.87	1.8	2.53	1.43	2.11	1.37	1.8	1.1	2.3	1.77	1.68	1.74	1.52	2.16	1.63	2.07	1.7	1.97	1.8	1.74
42416	chr01	chr01.070927042	1.78	2.14	1.72	1.86	1.71	1.26	1.46	1.08	1.97	1.89	1.61	1.25	2.05	1.97	2.1	2.02	1.83	1.24	1.84	1.49	1.74	2.13	1.28	2.11	1.33	2.43	2.74	2.58	1.3	2.23	1.59	2.16	2.91	1.97	0.86	1.18	2.32	2.27	3.23	1.63	1.98	-1.32	1.83	0.91	1.72	1.43	1.43
2792	chr01	chr01.071001630	2.5	2.23	1.56	2.02	2.61	1.94	1.87	1.69	2.36	2.12	1.63	1.57	1.41	2.51	1.09	2.65	1.78	1.52	1.92	1.35	1.57	1.3	1.98	1.36	14.36	1.39	1.24	1.66	1.02	1.98	2.64	2.29	1.3	1.95	1.6	1.98	1.78	3	2.15	2	2.57	9.32	3	1.59	1.53	2.01	4.08
33737	chr01	chr01.071006563	1.9	1.63	1.65	1.49	2.2	1.53	1.63	1.49	2.48	2.39	1.57	1.06	1.21	2.03	1.61	2.03	1.27	1.31	1.64	1.33	1.47	1.33	2.11	1.59	1.37	1.63	1.53	2.45	1.15	1.66	2.59	2.46	0.9	1.22	0.97	1.61	1.76	2.74	2.74	1.52	2.14	3.43	1.51	1.55	2.13	2.27	2.18
9391	chr01	chr01.071060197	1.95	2.18	2.01	1.56	2.06	1.5	2.05	2.03	2.35	1.75	2.09	1.77	2.17	1.98	1.86	2.5	1.94	1.56	1.97	2.69	1.51	1.49	1.72	1.68	1.66	2.01	1.65	2.38	1.55	2.33	2.63	3.12	1.42	2.13	1.34	1.99	1.7	2.59	1.72	2.38	2.02	2	2.69	1.49	2.42	1.6	1.98
31282	chr01	chr01.071072601	1.97	1.84	1.77	1.65	2.59	1.84	1.95	1.84	2.47	1.95	1.94	2.01	1.42	1.71	1.46	2.2	2.22	1.69	1.3	1.46	1.58	1.67	1.6	1.69	2.06	1.47	1.59	1.86	1.13	2.41	2.33	2.52	1.33	1.8	1.29	1.97	1.66	2.42	1.76	1.44	2.52	1.94	2.12	1.78	1.81	2.4	2.38
3336	chr01	chr01.071078004	1.58	1.7	1.43	1.85	1.93	1.63	1.73	1.24	2.03	1.95	2.06	1.3	1.62	1.88	2.7	1.19	1.44	1.7	2.18	1.41	2.1	2.14	0.79	2.47	1.48	2.42	2.65	2.28	0.77	3.2	2.27	2.97	1.51	1.64	1.19	1.79	2.74	2.3	2.45	1.75	2.84	2.05	2	2.38	1.49	2.17	2.13
12805	chr01	chr01.071087384	1.35	1.57	1.65	1.59	2.74	2.61	2.51	2.65	2.33	1.57	2.97	1.92	2.08	1.36	1.92	2.07	2.15	1.93	1.58	1.98	1.75	1.48	2.27	1.62	2.07	1.68	1.89	1.76	2.02	2.38	2.57	2.54	2.45	1.77	1.88	6.06	1.68	1.04	1.82	2.04	2.16	-1.91	1.8	3.05	2.1	0.99	2.2
25123	chr01	chr01.071103667	1.43	1.89	2.24	1.64	2.33	1.98	1.73	2.03	2.38	1.98	1.93	1.95	1.82	1.35	1.63	1.67	1.92	1.68	1.5	1.75	1.71	1.35	1.85	1.5	1.76	1.57	1.72	1.62	1.54	2.37	2.03	2.37	1.54	1.73	1.05	1.77	1.75	1.66	1.84	1.37	2.17	0.85	1.67	2.13	2	2.39	1.18
58345	chr01	chr01.071159814	1.03	1.1	1.83	1.36	2.59	1.35	2.11	1.94	2.07	1.57	1.21	1.74	3.23	3.25	1.16	1.92	1.25	2.25	0.58	2.15	1.57	0.97	1.32	1.71	1.59	1.01	2.17	1.66	1.12	1.79	3.12	2.33	2.32	1.75	1.45	1.57	2.12	1.44	1.39	1.32	0.92	1.99	1.66	3.51	2.42	0.62	0.12
27810	chr01	chr01.071253024	1.57	2.18	1.97	1.44	2.92	2.16	2.59	2.32	2.12	1.71	2.28	1.99	1.64	1.5	1.85	1.89	1.47	1.44	1.05	1.5	1.96	1.39	2.25	1.62	2.54	1.49	1.63	1.53	1.61	2.95	2.4	2.84	2.76	1.63	1.92	1.81	1.72	1.35	1.67	1.68	2.64	-14.82	1.94	2.79	1.76	2.24	2.96
1265	chr01	chr01.071297399	1.94	2.2	2.17	1.33	1.93	1.76	1.92	2.04	2.41	1.84	2.15	2.05	1.37	1.53	1.03	2.01	1.8	1.7	1.08	2.11	1.94	1.37	2.61	1.23	2.28	1.33	1.16	2.28	1.55	1.37	2.46	2.18	0.88	1.48	0.9	1.79	1.88	1.99	1.4	0.57	1.15	1.43	1.72	1.01	2.45	0.96	1.48
50016	chr01	chr01.071469939	1.82	1.66	2.37	1.78	1.57	1.52	1.84	1.9	2.39	2	2.24	1.85	1.96	1.56	2.13	2.08	1.76	1.48	1.81	1.5	1.56	1.81	2.11	1.92	2.22	1.65	1.98	1.91	1.79	1.41	2.09	1.82	1.78	1.48	1.73	2.55	2.15	2.19	1.92	1.9	2.88	2.61	1.5	1.9	1.97	2.23	2.45
39591	chr01	chr01.071481486	1.65	1.96	1.6	1.53	2.25	1.68	1.67	1.5	2.43	1.99	1.93	1.72	1.84	1.7	2.02	1.73	1.53	1.23	1.52	1.57	1.4	1.14	1.14	1.31	2.89	2.18	1.67	2.39	1.4	3.35	2.1	2.33	2.65	2.11	1.86	2.16	1.63	2.1	2.27	1.98	1.73	2.99	1.94	1.78	1.71	1.69	2.68
33478	chr01	chr01.071546595	1.79	2.05	2.04	2.01	2.43	1.88	1.86	2.31	2.25	2.32	2.47	1.59	1.49	1.47	1.66	1.52	1.43	1.33	1.37	1.69	1.88	1.44	1.74	1.42	1.53	1.79	1.86	2.04	1.3	1.76	1.93	2.25	1.35	1.86	1.12	2.63	1.8	1.48	1.83	1.42	2.07	1.15	1.59	1.85	1.81	2.54	1.93
24986	chr01	chr01.071644565	2	2.26	2.05	2.07	2.07	1.85	1.99	1.99	2.7	2.91	2.06	1.5	1.57	1.47	1.73	1.83	1.74	1.57	1.44	1.65	1.37	1.1	1.45	1.31	1.66	1.66	1.49	1.68	1.09	2.22	2.47	2.13	1.91	1.84	1.69	1.9	1.91	2.38	1.94	2.63	1.96	1.56	1.87	2.33	1.67	2.06	2.23
26556	chr01	chr01.071689748	1.51	1.82	2.32	2.06	2.57	2.08	2.47	2.63	2.33	1.67	3.37	2.95	1.55	1.16	2.05	1.64	1.44	1.77	1.43	1.8	1.41	1.56	3.13	1.53	1.98	1.7	1.84	1.35	2.08	1.8	2.24	1.91	1.53	1.95	1.09	1.97	1.75	1.47	1.82	1.54	3.6	-2.38	1.59	2.09	1.81	11.94	2.33
30973	chr01	chr01.072048132	1.35	0.98	1.27	1.74	2.74	1.3	1.85	1.34	1.68	1.85	1.05	0.43	0.52	1.16	1.47	1.46	1.32	1.8	0.87	1.52	1.36	1.52	3.69	1.96	0.76	1.89	1.88	1.64	1.02	1.67	1.87	1.84	1.96	2.9	1.3	0.43	1.24	1.44	1.82	1.74	0.64	-1.03	1.3	1.84	1.55	0.47	2.3
13659	chr01	chr01.072082328	1.72	1.64	1.49	2.01	2.11	1.92	2.16	1.79	1.87	1.57	1.88	1.35	1.69	1.5	1.74	1.3	1.49	1.33	2.01	1.28	1.64	1.38	1.14	1.18	1.7	2.06	1.57	1.65	1.23	2.66	1.75	2.26	1.24	1.85	0.98	1.65	2	2.53	1.8	2.14	2.86	2.31	2.58	1.81	1.75	3.47	1.7
12817	chr01	chr01.072130348	1.46	1.82	1.97	1.26	3	1.91	2.29	2.5	1.92	1.71	2.43	2.52	1.35	1.48	2.08	1.68	1.57	1.64	2	1.44	1.98	1.61	1.88	2.11	2.01	2.01	1.63	2.09	1.36	1.82	3.07	2.91	1.03	2.1	1.81	1.69	1.77	2.57	2.42	2.83	2.36	2.74	2.05	1.61	2.21	2.12	2.78
12398	chr01	chr01.072151744	1.83	1.6	1.53	2.17	1.83	1.71	1.52	1.5	2.19	2.23	1.53	1.12	1.53	1.52	1.92	2	1.08	0.96	1.65	0.87	1.32	1.39	1.22	1.7	1.53	1.56	2.09	1.87	1.18	2.35	1.57	1.84	1.3	3.1	1.11	1.68	1.73	2.55	1.61	2.45	1.89	-1.69	1.16	1.74	1.63	1.08	0.93
28981	chr01	chr01.072156149	1.91	1.7	1.79	1.79	2.22	1.88	1.91	1.56	2.62	1.98	1.97	1.61	1.51	1.59	1.46	1.99	1.91	1.35	1.25	1.8	1.63	1.29	1.52	1.23	1.73	1.76	1.6	1.37	1.56	1.88	1.67	1.93	1.25	2.12	0.78	2.58	1.64	1.92	2.6	0.75	1.52	1.05	2.16	1.19	2.01	0.92	1.84
14765	chr01	chr01.072168448	1.76	1.7	1.51	1.92	2.06	1.69	1.97	1.76	2.47	2.16	1.87	1.49	1.54	1.47	1.8	1.46	1.44	1.48	1.19	1.37	1.4	1.25	1.21	1.25	1.34	1.75	1.77	1.55	0.95	1.49	1.59	1.43	1.4	2.17	1	2.41	1.87	1.92	2.03	1.79	2.14	0.95	1.97	1.41	2.2	2.76	1.05
57255	chr01	chr01.072225708	1.76	1.73	2.15	1.65	2.43	2.23	2.15	2.67	2.4	1.96	2.35	2.09	1.81	1.52	1.96	2.12	2.05	1.51	1.54	2.39	1.87	1.65	2.24	1.69	2.12	1.63	2.04	1.79	1.74	2.72	2.08	1.94	1.31	2.15	0.96	1.57	1.89	1.93	1.99	1.06	1.87	1.68	2.56	2.05	2.17	1.65	2.01
14117	chr01	chr01.072352374	1.6	1.73	1.67	1.7	2.19	1.72	1.43	1.64	2.93	2.15	1.64	1.38	1.38	1.48	1.71	2.45	1.68	1.21	1.28	1.49	1.64	1.46	1.74	1.76	1.86	1.49	2.47	1.69	1.41	1.95	2.05	1.44	1.32	2.1	0.92	1.37	1.67	2.57	1.76	1.56	1.6	3.08	1.94	1.05	1.46	1.67	1.7
27993	chr01	chr01.072453850	1.74	1.26	1.58	1.29	1.73	1.31	2.11	1.62	2.01	1.74	1.6	1.27	1.33	1.61	1.64	1.83	1.5	1.71	1.73	1.78	1.92	1.85	1.44	1.87	1.58	2.07	1.78	2.09	1.08	1.2	1.66	2.53	1.2	1.73	0.82	2.11	1.74	2.43	1.97	2.57	1.72	5.26	2.26	1.48	1.89	1.09	3.02
39592	chr01	chr01.072547761	1.09	1.77	2.16	1.47	2.93	1.96	2.96	3.18	1.99	1.87	3.12	2.48	1.73	1.68	2.29	1.98	1.99	1.74	1.92	2.79	2.61	1.67	2.58	1.57	1.69	1.99	1.8	1.91	2.31	2.33	2.12	3.02	2.2	1.71	0.9	2.55	1.46	1.68	1.82	1.47	1.63	-2.01	2.67	2.62	2.26	1.1	2.65
49130	chr01	chr01.072555967	1.89	2.26	1.86	1.96	2.35	1.98	2.1	1.72	2.27	2.01	1.99	1.98	1.68	1.3	1.83	1.98	1.88	1.23	1.55	2.17	1.75	1.43	1.47	1.67	2.16	1.72	2.06	1.65	1.72	1.63	2.55	2.45	1.88	1.83	1.23	2.15	2.02	1.98	2.06	2.07	2.75	2.91	2.14	1.79	2.21	3.36	3.07
40575	chr01	chr01.072646032	1.32	0.75	1.73	1.99	2.25	2.51	2.36	4	3.47	1.41	2.79	1.89	1.66	1.91	1.63	1.6	1.83	23.74	1.58	2.61	1.28	1.49	4.01	3.09	2.92	1.32	2.38	1.61	2.06	2.27	1.61	2.12	1.62	1.75	1.42	2.66	0.69	2.06	1.77	0.44	2.31	-1.61	2	1.73	1.16	1.91	2.34
30003	chr01	chr01.073301911	1.79	1.39	1.53	1.86	2.34	2.05	2.01	1.05	2.16	1.85	1.53	1.25	2.07	2.5	1.72	1.98	1.39	1.55	2.13	1.59	1.71	1.59	2.03	2.39	0.95	1.62	1.51	2.24	1.28	1.93	2.19	2.23	2.94	2	2.07	1.56	2.05	2.28	2.32	1.97	1.81	-68.76	2.13	2.09	1.59	1.48	2.59
32610	chr01	chr01.073694105	2	2.05	1.83	1.32	2.83	2.37	1.76	1.84	1.97	1.93	2.41	2.07	1.63	1.74	1.01	2.06	2.31	1.5	1.48	2.11	2.28	1.55	3.02	1.6	2.49	1.4	1.69	1.74	1.64	1.54	2.66	3.18	0.91	1.46	1.04	2.34	1.42	1.78	1.73	0.69	0.88	2.52	1.86	2.44	2.16	0.91	1.8
45093	chr01	chr01.073851126	2.4	2.04	1.93	1.53	3.04	1.93	1.75	1.93	2.18	1.68	1.94	1.77	1.59	1.44	1.47	1.93	1.92	1.35	1.25	1.38	1.76	1.36	1.36	1.58	1.45	1.25	1.78	1.56	0.92	2.62	1.93	2	1.66	1.74	0.97	2.35	2.05	1.91	1.95	1.76	1.87	1.39	1.91	1.44	2.62	2.27	1.44
48168	chr01	chr01.073881304	2.52	1.91	1.66	2.21	2.88	1.9	1.81	1.43	2.21	2.33	1.53	0.94	1.79	1.29	1.77	1.31	1.6	1.52	1.13	1.74	1.65	1.4	1.97	1.58	1.73	1.83	2.3	1.72	1.21	2.17	2.25	1.85	2.37	2.01	1.23	2.05	1.25	1.4	1.48	1.15	2.42	0.47	0.96	1.51	1.84	2.72	0.65
40576	chr01	chr01.073887311	3.05	2	2.13	1.62	2.92	2.08	2.2	1.06	2.64	2.22	2.04	1.33	1.39	1.68	1.77	1.54	1.22	1.34	1.56	1.79	1.74	1.39	1.48	2.04	1.32	1.66	2.6	1.59	1.51	1.37	1.75	1.52	1.33	1.7	1.22	1.73	1.81	2.15	2.46	1.54	1.92	1.57	1.75	1.61	1.98	2.14	1.62
47082	chr01	chr01.073935832	2.71	2.15	1.87	1.86	3.21	1.96	2.29	2.14	2.45	2.14	2.33	1.67	1.42	1.77	1.42	1.87	1.56	1.19	1.22	2	1.5	1.02	1.57	1.22	1.26	1.59	1.32	1.92	1.48	1.37	1.75	2.12	1.18	1.5	0.8	2.16	1.6	2.22	1.97	2.23	1.78	1.98	2.87	1.39	1.68	1.72	2.73
60359	chr01	chr01.073981334	2.11	1.79	1.74	1.52	4.22	3.07	1.75	2.07	2.84	1.91	3.25	1.67	2.81	2.48	2.95	1.44	1.15	1.46	2.61	2.32	2.15	2.5	2.87	2.08	2.68	2.46	3.04	2.37	3.08	1.76	1.91	2.08	1.43	1.27	1.07	1.62	1.51	1.64	2.53	1.46	1.12	-0.8	2.65	2.97	2.03	1.7	3.13
43587	chr01	chr01.074051752	2.49	1.83	2.18	1.56	3.21	2.31	2.08	2.22	2.42	1.96	2.26	2.28	1.88	2.13	1.93	2.22	1.89	1.55	1.87	2.01	1.73	1.5	2.14	1.68	2.19	1.51	1.88	1.95	1.33	2.21	1.26	1.91	1.27	1.69	1.07	1.71	2.23	1.98	2	1.88	1.7	2.95	2.65	1.95	2.23	2.1	2.06
48169	chr01	chr01.074061593	2.3	1.18	1.81	1.94	2.98	2.08	1.65	1.92	2.16	2.06	2.1	1.65	2.09	1.57	2.13	1.23	1.3	1.41	1.5	1.74	1.66	1.38	1.84	1.63	1.21	1.85	2.19	1.63	1.59	1.89	1.67	1.64	1.49	1.59	1.3	2.01	2.17	1.7	2.18	1.12	1.38	1.21	1.48	1.7	1.97	1.56	1.41
43588	chr01	chr01.074173849	2.94	3.32	1.92	1.76	2.84	2.06	1.88	1.92	2.32	1.89	1.93	1.6	1.13	2.02	1.19	1.55	1.26	1.88	1.77	1.43	1.85	1.27	1.89	1.6	1.8	1.42	1.57	2.11	0.8	1.6	2.53	1.71	1.55	1.84	1.46	1.91	2.05	1.95	2.01	1.34	1.97	3.62	1.93	2.17	1.91	2	2.82
38587	chr01	chr01.074177323	2.55	1.71	1.72	2.1	2.76	2.07	1.78	1.9	2.47	2.39	1.71	1.42	2.22	1.81	2.12	2.06	1.48	1.67	1.95	1.87	1.54	1.61	1.56	1.9	1.28	1.75	2.02	2.02	1.49	1.82	1.74	2.11	1.3	1.7	1.02	1.57	1.95	2.53	1.88	2	1.86	2.08	2.1	1.64	1.78	2.15	1.47
7196	chr01	chr01.074282591	1.88	1.44	2.09	1.77	3.16	2.23	2.43	2.23	2.2	1.59	3.08	1.93	2.05	1.52	2	2.18	2.5	1.57	1.45	1.64	1.66	1.4	2.06	1.47	3.41	2.07	1.84	2.01	1.54	1.45	1.7	1.81	1.49	2.01	0.97	1.73	1.24	1.91	2.07	1.68	3.59	5.67	2.44	2.47	2.32	3.87	1.58
28400	chr01	chr01.074314071	2.54	1.99	1.9	2.2	2.65	1.89	1.93	1.78	2.32	2.05	2.04	1.67	1.73	1.28	1.77	1.6	1.33	1.16	1.27	1.65	1.59	1.34	1.41	1.63	1.39	1.85	1.72	1.8	1.29	1.32	2.08	1.74	1.46	1.39	1.2	2.05	2.24	2.14	2.06	1.5	2.18	1.42	1.67	2.09	1.82	3.09	1.21
8096	chr01	chr01.074358079	2.34	1.92	2.26	1.75	3.37	2.72	2.24	2.13	2.52	2.25	2.28	1.78	2.04	1.52	1.36	2.96	2.58	2.22	1.87	2.38	2.76	1.39	2.73	2.23	2.65	1.05	2.79	1.95	1.38	2.31	2.22	2.53	1.27	1.91	0.97	1.99	1.8	1.49	1.45	1.86	1.97	-26.12	2.62	2.02	2.69	1.97	2.27
10816	chr01	chr01.074405229	2.64	2.37	1.79	1.82	3.19	1.56	2.53	1.68	2.24	2.87	2.12	1.9	1.66	1.85	1.74	1.98	1.93	1.47	1.74	1.42	1.89	1.69	1.76	1.84	2.43	1.98	1.72	2.36	1.64	2.13	2.41	2.71	2.01	1.28	1.89	2.04	1.98	2.47	1.98	2.65	1.39	3	3.18	1.93	1.2	1.93	2.11
14876	chr01	chr01.074505899	2.19	1.31	1.49	1.61	2.47	1.89	2.45	1.72	2.18	1.71	1.63	1.65	1.37	0.95	1.52	1.51	1.02	1.68	1.07	1.63	1.27	1.19	1.53	1.13	1.59	1.27	1.47	1.54	1.24	1.62	1.98	2.25	1.14	1.89	1.21	2.04	1.46	1.5	1.23	1.65	1.69	-1.99	1.3	1.42	1.8	1.88	1.16
31427	chr01	chr01.074570908	1.78	1.04	1.41	1.99	2.73	1.93	2.37	1.02	3.29	1.95	1.53	1.79	26.72	1.71	1.63	2.18	1.37	1.42	1.45	1.12	1.22	1.19	1.93	0.96	2.11	1.77	1.6	2.45	1.95	2.3	1.8	2.14	2.66	2.25	1.57	1.32	1.62	1.51	1.65	1.16	0.55	-9.61	0.93	2.92	1.86	1.14	2.5
24107	chr01	chr01.074591576	2.48	1.7	1.72	2.35	2.53	1.87	1.91	2.14	2.24	1.83	1.84	1.51	1.69	1.19	1.74	1.86	1.68	1.67	1.36	1.31	1.72	2.07	1.57	1.68	2.27	1.47	2.1	1.39	1.2	2.06	2.26	2.22	1.58	1.49	1.21	1.72	1.8	1.7	1.51	1.37	2.07	1.91	1.48	1.62	1.66	1.8	2.27
13342	chr01	chr01.074632368	2.34	2.27	1.23	2.18	1.83	1.56	1.95	1.71	1.72	1.9	1.22	2.2	2.14	1.37	2.2	1.08	1.28	1.17	1.43	1.89	1.43	1.27	2.28	1.14	1.26	2.15	1.46	2.18	2.93	2.14	1.95	1.98	1.01	1.75	1.16	2.47	1.89	3	2.29	1.51	1.95	-5.2	1.72	1.37	1.47	3.98	0.67
24815	chr01	chr01.074868278	2.65	1.71	1.68	1.56	2.69	1.83	1.87	2.07	1.93	1.81	1.56	1.71	1.7	1.71	1.18	1.98	1.71	1.54	1.22	1.22	1.68	1.28	2.49	1.67	2.76	1.35	1.45	1.54	1.27	2.15	1.82	1.77	1.16	1.64	1.41	3.01	2.1	2.14	2.22	1.71	4.12	9.82	2.64	1.9	1.82	3.36	3.23
21355	chr01	chr01.074871370	2.86	1.39	1.44	1.85	2.41	2.3	1.53	1.98	2.25	1.49	1.74	0.99	1.82	1.57	1.6	2	1.79	2.58	1.37	2.59	3.07	2.78	3.32	2.99	1.99	1.39	3.19	1.43	2.22	2.19	2.24	1.75	2.5	2.61	1.4	1.97	1.95	1.8	1.52	1.41	2.27	1.43	1.63	3.16	2.09	4.98	1.4
55003	chr01	chr01.074881595	2.95	1.95	1.8	1.79	2.73	2.12	1.46	1.44	2.08	1.86	2.22	1.81	1.52	1.58	1.71	2.2	1.77	1.91	1.7	1.78	1.3	1.6	1.87	1.88	1.61	1.65	1.9	1.85	1.5	1.44	2.27	2.48	0.97	2.34	1.54	1.72	1.92	2.26	2.02	2.5	2.39	1.43	2.37	1.33	2.33	2.32	1.58
13792	chr01	chr01.074887685	2.66	1.75	1.92	1.7	2.34	1.67	2.12	1.82	2.19	1.82	1.71	1.46	1.2	1.87	2.47	1.14	1.11	1.65	2.34	1.83	1.69	1.43	1.73	1.31	1.58	1.78	1.99	2.19	1.88	1.79	2.26	1.84	1.13	1.65	1.11	1.72	2.93	1.66	2.42	1.27	2.43	2.9	1.87	1.78	1.97	2.86	2.68
30906	chr01	chr01.074946780	2.97	2.32	1.7	1.85	2.64	1.71	2.11	1.27	2.14	2.4	2.64	1.26	1.62	1.43	1.7	1.34	1.24	1.37	1.24	1.69	0.97	1.65	0.74	1.58	1.14	1.61	1.92	1.87	1.18	3.31	2.24	1.78	1.7	2.24	1	1.78	1.94	1.89	1.74	1.25	2.21	1.12	1.7	1.24	2.07	2.5	0.74
31574	chr01	chr01.074954267	2.13	2.1	1.79	1.94	3.91	2.13	2.74	2.35	2.18	2.22	2.48	2.59	0.64	1.3	1.69	1.74	1.45	1.18	1.83	1.5	1.78	0.36	2.12	1.25	2.92	1.66	1.15	1.87	1.72	3.15	4.27	2.86	2.05	1.37	2.45	2.04	2.17	1.03	2.19	2.65	1.85	467.69	1.65	4.78	1.37	1.4	8.21
52240	chr01	chr01.075012339	3.52	1.92	1.89	1.85	2.58	1.98	1.91	1.88	2.77	2.34	2.06	1.48	1.68	1.8	1.71	1.88	1.57	1.59	1.2	1.55	1.68	1.53	1.1	1.54	1.46	1.56	1.75	1.78	1.35	1.68	1.65	0.62	1.67	2.16	1.01	2.46	1.61	1.6	1.96	1.53	1.96	1.12	1.75	1.49	2.2	2.37	0.88
50017	chr01	chr01.075021374	2.4	1.63	1.64	1.67	2.9	1.88	1.64	1.45	2.48	2.22	2.23	1.68	2.26	1.43	1.49	2.44	2.3	1.48	1.1	2.15	1.7	1.08	1.85	1.59	1.71	1.82	1.54	1.49	1.38	1.64	1.83	2.15	1.55	1.24	1.13	4.61	1.67	1.44	1.61	0.85	2.6	5.43	1.35	3.13	2.16	1.62	2.39
59943	chr01	chr01.075113423	2.06	1.35	2.53	1.85	3.33	2.54	2.27	3.25	2.48	1.67	2.34	1.96	1.65	1.82	2.25	1.07	0.95	1.23	1.88	2.36	1.48	0.91	1.58	0.81	0.56	1.96	1.51	1.34	1.77	1.96	2.12	1.55	1.68	1.6	0.97	2.02	2.67	1.86	2.21	1.34	1.7	-4.03	2.56	3.45	2.69	1.65	1.33
50018	chr01	chr01.075232621	3.46	2.2	2.14	1.9	3.32	2.31	2.4	1.18	2.26	2.18	2.66	1.4	2.17	1.46	1.91	2.11	1.27	1.66	1.5	2.03	1.48	2.01	0.91	1.93	1.61	1.49	2.04	1.48	1.26	1.79	2.17	1.83	1.79	1.57	1.08	2.42	2.39	2	1.69	2.15	1.97	-5.37	2.27	2.46	2.1	4.87	1.74
17611	chr01	chr01.075334637	2.85	2.15	1.77	2.06	2.77	2.3	1.73	1.99	2.31	1.8	2.23	1.97	1.91	1.85	2.05	2.28	2.24	1.81	1.76	1.63	1.96	2.24	2.24	3.14	2.09	1.91	2.27	1.7	1.39	2.18	2.07	1.8	1.62	1.55	1.32	1.64	2.49	2.14	2	1.62	1.67	3.55	2.25	2.68	1.97	1.48	2.23
5567	chr01	chr01.075627847	2.6	1.87	2.19	1.75	2.67	1.46	1.86	1.76	2.58	2.13	1.76	1.66	1.78	1.97	2.27	1.67	1.45	1.44	2.28	2.02	1.77	1.64	1.5	2.04	1.43	1.97	2.34	2.32	1.6	1.35	1.65	1.93	1.46	1.44	1.5	2.08	2.42	2.44	2.23	2.59	1.68	3.43	2.27	2.5	1.89	2	3.24
29058	chr01	chr01.075678366	3.64	2.28	1.73	1.61	2.9	1.37	1.81	1.79	2.54	2.37	1.98	1.6	1.27	1.34	1.17	1.17	1.12	1.25	0.96	1.74	1.61	1.22	1.73	1.11	1.34	1.38	1.21	1.76	1.18	2.06	2.08	1.94	1.18	1.63	1.18	2.03	1.51	1.16	1.94	0.74	1.75	0.47	1.21	2.15	1.43	1.87	1.01
32249	chr01	chr01.075735881	3.39	2.05	1.66	1.7	3.11	1.67	1.77	1.44	2.38	2.22	1.74	1.41	2.29	1.67	1.69	1.91	1.45	1.33	1.48	2.43	1.67	1.34	1.75	1.5	1.09	1.59	1.83	2.01	1.78	1.7	1.73	2.05	1.32	2.02	1.35	2.15	1.53	2.12	1.64	1.83	1.51	-17.67	2.36	1.7	1.91	2.52	2.24
22299	chr01	chr01.075736242	3.02	1.91	2.23	1.75	3.4	2.08	1.83	2.21	2.52	1.98	2.19	1.92	1.45	1.55	1.69	1.69	1.06	1.81	1.42	1.5	1.43	1.67	1.35	1.75	1.8	1.84	1.97	1.62	1.48	1.94	2.1	1.64	1.16	1.5	1.06	1.9	2.03	2.02	2.18	1.17	2.88	1.47	1.79	2.88	1.84	2.63	1.4
1907	chr01	chr01.075753688	3	1.97	1.65	1.78	3.2	2.06	1.93	2.36	2.28	1.71	2.12	1.85	1.77	1.63	1.65	2.24	1.83	1.66	1.65	1.7	2.1	1.98	2.56	2.04	2.15	1.92	2.19	2.24	1.49	2.55	2.25	1.96	1.67	1.67	1.82	1.89	2.37	2	2.35	1.62	2.21	1.7	1.9	1.99	1.97	2.24	1.74
871	chr01	chr01.075874276	2.8	1.58	2.03	2.13	2.62	1.92	1.43	1.59	2.47	1.95	1.84	1.79	1.69	1.89	2.04	2.52	1.98	1.74	2.08	1.5	1.58	1.71	1.82	1.68	2.35	1.92	2.19	1.97	1.48	3.02	1.98	2.34	1.54	2.67	1.13	1.93	1.77	2.16	1.93	2.4	1.57	2.82	2.52	3.45	1.43	1.84	2.22
43079	chr01	chr01.076198929	2.01	2.2	1.75	1.82	2	1.64	1.86	1.54	2.7	2.08	1.8	1.4	2.15	1.7	1.54	2.24	2.11	1.63	1.92	1.77	2.16	1.89	1.65	2	1.46	1.33	2.54	1.64	1.45	2	1.59	1.74	1.19	1.59	1.24	1.81	2.51	2.82	1.6	1.78	2.15	2.82	1.78	1.48	1.87	1.75	2.29
35112	chr01	chr01.076215216	1.67	1.87	1.84	1.59	2.05	1.87	2.27	2.15	2.59	1.99	2.23	1.72	2.62	2.05	1.99	2.25	2.14	1.52	1.43	1.33	1.78	1.77	1.85	1.76	2.41	1.83	2.27	1.95	1.79	1.54	1.72	2.2	1.46	1.73	1.33	2.98	1.66	1.74	1.77	1.38	1.85	1.48	1.67	1.46	2.09	1.28	1.23
7560	chr01	chr01.076258072	2.01	1.36	1.67	1.77	2.19	1.86	1.84	2	2.57	2.13	1.58	1.26	2.04	1.71	1.63	2.24	1.57	1.39	1.74	2.12	1.6	1.66	1.67	2.03	1.69	1.51	2.47	2.25	1.68	1.95	1.42	1.97	1.17	2.03	1.34	1.67	2.03	1.92	1.53	1.36	2.25	4.38	1.99	2.4	1.36	1.88	1.85
22622	chr01	chr01.076277216	1.8	2.28	2.29	1.73	2.62	2.15	2.17	2.85	2.71	1.86	2.57	2.37	2	2.12	1.64	1.63	1.95	1.36	1.52	1.94	1.58	1.65	2.4	1.62	2.64	1.7	1.77	1.41	1.62	2.3	2.19	2.39	1.14	1.29	1.04	3.01	2.09	1.35	1.59	0.73	1.81	0.63	1.22	3.19	1.92	1.81	1.21
13612	chr01	chr01.076298897	1.87	1.92	1.56	1.64	1.8	1.16	1.55	1.57	2.32	1.91	1.83	1.69	1.97	2.38	2.18	2.52	1.88	1.8	1.97	2.02	1.6	1.58	1.69	2.07	2.44	2.19	1.94	2.39	1.55	1.84	1.57	2.05	1.09	1.97	1.33	1.49	1.72	2.66	2.3	2.18	1.96	3.12	1.92	2.48	1.61	1.64	2.13
25333	chr01	chr01.076312516	1.31	1.96	2.23	1.29	3.35	2.84	2.55	2.09	2.54	1.94	2.35	2.14	1.93	1.56	2.66	3.24	2.07	1.35	1.86	1.85	1.68	1.74	2.17	1.97	2.63	1.7	1.02	1.79	2.56	2.17	1.7	1.89	1.45	1.18	1.36	2.15	2.11	1.2	1.88	2.12	1.52	-1.63	2.23	6.38	2.13	1.3	3.3
8848	chr01	chr01.076313235	1.46	2.1	1.55	2.18	3.62	0.52	3.38	1.89	1.04	1.34	2.74	0.27	0	1.96	1.59	0.88	1.65	1.42	1.73	1.94	1.76	1.82	2.07	1.91	2.33	2.23	1.88	1.57	1.02	3.42	1.99	2.22	1.16	1.8	0.35	4.02	1.87	1.94	2	1.71	3.22	2.41	0.97	2.88	2.15	1.03	1.59
9969	chr01	chr01.076324074	1.92	1.93	1.9	1.46	2.7	1.69	1.87	1.85	2.53	1.79	2.18	1.75	2.17	1.66	1.68	2.99	2.64	1.81	1.25	1.72	2.34	1.63	2.4	2.62	4.11	1.78	2.09	1.51	1.57	2.31	2.85	2.7	1.67	1.53	1.43	1.99	1.9	3.54	1.81	2.83	1.2	17.12	3.57	2.79	1.76	1.29	5.47
18648	chr01	chr01.076332274	1.76	2.4	2.2	0.99	2.12	1.87	1.93	2.4	2.61	1.92	2.1	2.08	2.44	1.92	1.32	3.43	2.27	1.5	1.66	2.57	2.09	1.6	3.09	2.48	2.82	1.31	1.83	1.37	2.61	3.13	2.66	2.25	1.64	1.25	2.57	2.68	2	2.01	1.87	0.77	1.42	1.77	1.26	4.66	2.11	0.79	1.34
18415	chr01	chr01.076444878	2.42	2.04	1.92	1.99	2.06	1.83	1.74	1.48	2.93	2.07	1.81	1.57	2.02	2.35	1.81	2.99	2.75	1.72	1.71	2.14	2.07	1.79	2.25	2.57	1.78	1.65	2.65	1.74	1.49	2.82	1.31	1.87	1.22	1.73	1.07	2.27	2.01	2.55	1.83	1.34	1.51	1.87	1.57	3.49	1.53	1.52	1.97
18337	chr01	chr01.076446927	2.16	2.09	2.46	1.87	2.05	1.91	2.18	2.2	3.22	2.21	2.73	1.99	2.06	3.78	2.05	2.59	2.08	1.91	2.59	1.77	2.18	1.91	1.38	2.11	1.66	1.51	2.41	2.68	1.11	2.1	1.17	1.61	0.83	1.79	1.01	1.84	2.48	3.05	1.97	2.16	1.98	2.18	2	1.91	3.19	1.34	2.06
55071	chr01	chr01.076488496	1.87	1.79	2.48	1.72	2.06	1.97	2.51	2.38	2.34	1.76	2.2	2.25	2.25	2.39	2.4	1.65	1.29	1.58	2.14	1.91	1.68	1.94	2.01	1.86	1.21	1.78	1.57	1.91	1.79	1.61	1.59	1.64	1.11	1.46	1.33	2.15	2.06	2.17	2.03	1.67	2.09	4.67	2.92	3.49	2.31	3.21	2.35
623	chr01	chr01.076521984	1.94	1.61	1.32	2.02	2.45	2.1	2.09	2.11	2.31	2.37	2.21	2.13	2.18	1.62	2.55	1.15	1.01	1.38	1.93	1.34	1.26	1.22	1.62	1.58	1.23	1.95	1.23	2.17	1.87	2.79	1.72	2.72	1.47	1.53	2.31	2.09	1.99	2.03	2.09	2.48	2.12	5.13	1.79	2.32	1.66	1.11	2.43
18912	chr01	chr01.076530915	2.37	1.88	1.84	1.87	1.67	1.45	1.79	1.62	2.42	2.46	1.95	1.75	1.43	2.06	1.91	2.12	1.71	1.47	1.81	1.51	1.53	1.53	1.27	2.17	1.13	1.8	1.93	2.19	1.22	1.97	1.4	1.95	0.87	1.9	1.06	1.26	2.74	3.11	2.26	2.41	1.38	2.4	2.68	1.82	2.47	1.7	2.28
12722	chr01	chr01.076591090	2.1	1.55	1.88	1.67	2.53	1.7	2.52	2.2	2.24	1.7	2.12	2.07	1.86	1.88	1.53	1.68	1.76	1.55	1.4	2.18	1.66	1.31	1.94	1.51	1.34	1.36	1.98	1.48	1.98	2.07	1.78	2.11	0.97	1.66	1.09	2.69	1.37	1.42	1.73	1.12	2.85	0.59	1.06	2.2	2.05	4.12	0.55
12404	chr01	chr01.076591231	2.33	2.12	1.94	1.76	2.13	2.03	2	2.13	2.62	2.05	2.65	1.73	1.96	1.84	1.66	2.02	1.57	1.4	1.33	1.63	1.55	1.66	1.8	1.28	2.13	1.54	1.67	1.58	1.52	2.2	2.05	2.1	0.98	2.08	1.12	1.83	1.56	2.15	1.39	1.47	2.35	1.65	2.04	2.39	1.9	2.16	1.82
58869	chr01	chr01.076602768	2.5	2.01	1.66	1.82	1.87	2.06	2.19	2.16	2.5	2.01	1.63	1.84	1.86	1.25	1.61	1.85	1.36	1.82	1.46	1.57	1.67	2.19	2.18	1.82	2.08	1.56	2.1	1.78	1.71	1.53	1.54	1.44	1.11	1.55	1.49	4.71	2.11	1.71	1.8	2.19	6.13	1.42	0.82	5.32	1.99	7.86	2.06
13051	chr01	chr01.076634208	1.78	1.85	1.75	1.9	1.98	1.51	1.59	1.39	2.24	1.97	1.58	1.78	2.01	2.05	2.04	2.32	1.9	1.61	2.27	2.38	1.52	1.56	2.19	1.73	1.49	2.44	1.92	2.27	2.11	2.52	1.46	2.33	1.61	1.87	1.54	3.5	1.83	2.17	1.85	2.35	6.12	1.67	1.59	5.44	2.18	3.92	1.03
10434	chr01	chr01.076697334	1.63	1.98	2.33	2.03	2.55	2.6	2.62	2.88	2.77	1.78	2.63	2.31	1.83	1.66	1.76	2.15	2.18	1.6	1.39	2.01	2	1.52	3.04	1.4	3.19	1.82	1.57	1.62	1.88	1.98	1.58	2.58	1.05	1.52	1.01	2.26	1.34	1.41	2.02	1.61	2.1	5.38	1.85	2.34	1.96	1.86	1.26
23014	chr01	chr01.076721297	1.09	1.1	1.75	1.65	2.04	1.67	2.25	2.02	2.7	1.27	2.64	1.82	2.64	2	2.32	1.59	1.5	1.75	2.13	1.23	1.24	1.08	2.19	1.61	2	1.83	1.4	2.96	1.71	2.11	1.89	2.17	1.58	1.4	2.24	1.32	2.92	1.55	2.12	1.32	0.74	3.7	1.89	2.54	2.01	0.57	1.86
1251	chr01	chr01.076730299	2.12	2.01	1.79	2	2.38	2.21	1.83	1.83	2.36	1.97	1.67	1.69	2.38	1.58	1.91	1.73	1.33	1.02	1.72	1.61	0.91	1.02	0.79	2.39	1.4	1.64	1.83	1.73	1.31	2.61	1.56	1.87	0.83	2.17	1.22	1.81	1.74	3.62	1.73	1.66	2.36	3.89	2.72	2.89	1.98	3.43	1.81
20883	chr01	chr01.076766828	2.35	2.31	2.7	1.95	2.53	2.64	2.31	2.47	2.42	2.21	2.29	1.75	1.54	2.09	2.31	1.89	1.62	1.8	2.42	5.13	3.4	1.49	3.72	4.31	1.71	1.57	3.42	2.03	6.02	2.11	1.38	1.73	0.96	1.43	1.31	1.32	3.98	2.23	1.86	1.19	1.63	-5.3	1.77	7.57	1.85	18.54	2.91
44293	chr01	chr01.076837523	2.15	1.96	1.96	1.59	2.12	1.98	2.23	1.47	2.42	2.03	1.98	1.74	1.83	1.82	2.19	1.38	1.35	1.21	2.01	1.77	1.33	1.54	1.79	1.4	1.72	2.11	2.2	2.26	1.67	2.02	1.53	2.34	1.02	1.73	1.37	1.88	1.86	1.68	2.15	1.52	1.85	2.59	2.25	2.71	1.69	2.17	2.53
6567	chr01	chr01.076860011	2	1.92	1.64	1.43	2.33	1.42	1.89	1.64	2.78	2.21	1.74	1.49	1.74	1.4	1.43	2.87	2.57	1.26	1.58	2.03	2.09	1.24	1.79	1.8	2.7	1.86	1.88	1.82	1.66	3.05	1.77	2.92	1.72	1.42	1.53	2	2.17	2.17	1.69	2.29	1.7	1.87	1.92	4.17	1.7	1.67	1.82
54811	chr01	chr01.076969374	2.58	2.04	1.81	1.75	2.03	1.84	1.63	1.82	2.24	2.02	1.98	1.62	1.41	1.41	1.46	3.41	2.36	1.81	1.56	1.53	1.82	1.44	1.91	2.12	1.96	1.49	2.36	1.77	1.16	2.14	1.87	2.23	1.35	1.67	1.29	1.94	2.13	2.19	1.85	1.74	2.28	1.12	1.9	2.47	2.17	2.36	0.96
10880	chr01	chr01.077134378	2.13	1.64	1.39	1.11	1.92	1.55	1.92	2.09	1.98	1.66	1.81	1.49	1.62	1.69	1.73	2.34	2.01	2.36	2.02	1.97	1.87	1.78	2.91	1.95	2.12	1.66	1.68	2.74	1.7	2.35	2.36	2.36	1.59	2.07	2.4	1.9	2.41	1.91	2.14	1.89	1.52	-11.86	2.14	5.22	2.15	3.3	3.53
16271	chr01	chr01.077281510	1.71	1.46	2.35	1.53	2.31	2.36	2.2	3.05	2.2	1.91	2.45	2	1.92	1.68	1.95	1.67	1.72	1.52	1.92	1.93	1.57	1.52	1.65	1.92	2.32	1.84	1.91	2.02	2.05	2.19	1.72	2.72	1.76	1.74	1.55	2.15	1.72	2.39	2.07	2.07	2.05	2.34	2.44	2.61	1.61	1.8	2.45
7717	chr01	chr01.077350121	2.14	2.4	1.82	2.5	2.79	2.03	2.11	2.15	2.83	2.13	2.39	1.96	1.36	2.04	2.12	2.35	1.76	1.7	1.95	1.62	1.81	1.57	2.21	1.88	2.26	1.86	1.76	2.08	1.61	2.84	2.19	2.53	1.82	1.92	1.34	1.9	2.39	2.17	1.83	3.52	4.59	5.18	1.9	6.46	1.61	2.57	1.77
1447	chr01	chr01.077412744	2.15	2.41	2.24	2.11	2.09	1.91	2.17	1.96	2.94	2.04	2.49	1.77	1.46	1.84	2.25	1.46	1.52	1.33	1.6	1.75	1.65	1.52	1.64	1.5	1.45	1.89	1.92	2.1	1.23	1.97	1.99	1.88	1.18	1.64	0.81	1.83	2.04	2.05	2.29	1.21	1.52	0.97	1.6	1.62	2.38	1.7	1.46
50019	chr01	chr01.077449238	2.33	2.41	1.89	1.81	2.14	1.81	1.89	1.78	2.52	2.31	1.64	1.68	1.98	1.24	1.58	1.51	2.63	1.15	1.34	1.74	1.17	1.44	1.02	1.65	1.01	1.64	1.66	1.37	2.72	3.45	1.86	3.81	2.9	1.25	1.66	0.75	1.92	6.42	2.02	1.15	0.44	2.16	1.77	0.66	1.52	1.57	1.29
30657	chr01	chr01.077507085	2.12	1.51	1.62	2.07	2.22	1.78	1.74	1.13	2.41	2.39	1.8	1.44	2.01	1.94	1.9	1.91	1.73	1.25	1.52	1.73	1.59	1.42	1.63	1.98	1.85	1.83	1.86	2.15	1.25	2.11	2.09	1.76	1.5	1.68	1.13	2.11	2.16	2.72	1.79	1.88	5.15	2.03	1.8	3.44	1.79	2.16	1.94
31900	chr01	chr01.077516499	1.87	1.41	1.47	2.01	2.26	1.39	1.85	1.91	2.89	2.52	1.79	1.79	2.11	2.12	2.22	2.01	2.39	1.9	1.87	2.3	1.77	1.32	2.22	1.69	2.14	2.56	2.05	2.4	1.4	2.08	1.69	2.15	1.45	1.61	1.26	1.79	1.51	1.42	2.37	1.36	0.94	3.18	1.3	3.93	1.66	0.88	1.12
5226	chr01	chr01.077524229	1.99	2.32	1.79	2.06	2.75	2.33	2.03	1.54	2.46	1.68	2.27	2.32	2.49	2.09	2.83	2.59	2.2	1.47	2.24	2.12	1.51	1.94	2.05	1.82	2.81	2.26	2.03	2.37	1.98	4.02	1.36	2.57	1.9	1.73	1.54	2.56	2.01	3	1.67	2.04	2.04	7.07	2.51	3.95	1.57	2.19	4.89
2271	chr01	chr01.077539933	1.45	1.63	2.37	1.61	2.63	1.87	2.51	2.81	2.14	1.73	2.43	2.27	2.4	1.48	2.29	1.66	2.03	1.78	1.74	2.63	1.87	1.54	2.25	1.72	2.35	1.97	1.75	2.16	2.52	1.73	2.07	2.06	2.12	2.14	1.23	2.3	1.32	1.14	1.75	1.2	1.26	0.41	1.52	2.57	1.87	1.11	0.95
13138	chr01	chr01.077551682	2.5	2.19	1.88	1.89	2.58	1.9	1.95	1.76	2.76	2.17	2.21	1.79	1.51	1.79	2.02	2.16	1.73	1.39	1.71	1.67	2.36	1.68	2.28	1.91	2.13	1.83	2.66	2.23	1.75	2.37	2.19	2.06	1.71	1.59	1.43	1.89	2.08	1.56	2.04	1.34	2.35	1.17	1.4	2.11	2.14	2.1	1.46
12877	chr01	chr01.077562821	1.86	1.78	1.73	1.78	1.99	1.79	1.87	2.8	2.26	1.8	2.19	1.72	2.04	1.54	1.43	2.09	2.4	1.75	1.68	2.48	1.71	1.46	2.85	1.7	1.99	1.64	1.84	1.85	1.4	2.04	1.96	3.19	1.15	1.67	0.79	3.06	1.89	1.72	1.52	2.08	2.5	2.05	2.7	5.24	2.11	1.69	2.68
27904	chr01	chr01.077591848	2.17	2.07	1.83	1.62	2.06	1.54	2	1.76	2.2	2.07	1.77	1.42	1.76	1.78	2.4	1.86	1.77	1.53	1.6	1.99	1.82	1.5	1.55	1.82	2.13	1.95	2.18	1.92	1.53	3.05	1.7	2.08	1.69	1.78	1.59	2.08	1.59	2.36	2.15	1.66	2.11	1.36	1.62	2.13	2.05	2.3	1.39
21170	chr01	chr01.077593790	2.24	1.88	1.86	1.72	2.57	2.04	2.81	2.47	2.48	1.72	2.18	2.1	2.55	1.52	2.02	1.91	2.11	1.53	1.04	1.9	1.43	1.4	2.01	1.52	2.58	1.58	1.43	1.85	1.93	3.06	2.09	2.62	1.75	1.61	1.27	1.78	1.78	1.71	1.68	1.78	2.28	1.11	2.46	1.64	2.03	2.17	2.19
2495	chr01	chr01.077663481	2.09	2.02	2.02	2.26	1.99	1.59	2.02	1.55	2.52	2.37	1.9	1.8	1.92	1.54	2.04	2.16	1.8	1.46	2.13	1.83	1.8	1.49	1.99	1.77	2.15	2.03	2.16	1.72	1.72	1.63	1.56	2.12	1.29	1.7	1.55	2.13	2.23	2.21	1.93	2.04	1.48	1.26	2	2.07	1.63	2.17	3.14
6851	chr01	chr01.077754143	1.34	1.91	1.97	1.63	2.46	2.39	2.71	2.54	1.99	1.59	2.14	2.07	1.9	1.52	1.78	1.56	2.05	1.67	2.46	1.88	2.09	1.55	3.19	1.71	2.24	1.55	1.78	1.65	1.76	2.54	1.71	2.11	1	1.32	2.07	2.71	1.79	1.4	1.98	1.16	1.15	1.41	2.28	2.15	1.89	0.98	1.28
23483	chr01	chr01.077782479	2.39	2.34	1.99	2.14	2.37	1.89	2.08	2.23	2.48	2.14	2.36	2.02	1.71	1.5	2.15	1.35	1.25	1.48	1.53	1.45	1.67	1.28	1.44	1.28	1.4	2.04	1.45	1.7	1.35	3.21	1.85	2.26	1.72	1.54	1.38	1.8	1.85	1.62	2.06	1.72	2.87	1.16	1.54	2.02	2.5	2.34	1
28881	chr01	chr01.077804500	1.89	2.01	2.2	1.95	2.24	1.91	2.08	1.98	2.13	1.8	2.11	1.99	1.91	1.48	1.7	1.86	1.81	1.66	1.26	2.24	1.82	1.36	2.06	1.62	2.07	1.61	1.91	1.51	1.57	2.5	1.75	2.54	1.72	1.81	1.05	2.33	2.04	1.43	1.85	1.48	2.9	0.73	1.54	2.13	2.65	3.52	0.96
10984	chr01	chr01.078213236	1.4	1.9	1.86	2.05	2.66	2.29	2.09	2.15	1.88	1.68	1.89	2.13	1.72	1.47	2.07	1.36	1.51	1.76	1.6	1.81	1.75	1.27	1.61	1.48	1.24	2.07	1.5	1.62	1.68	3.34	1.76	2.79	2.14	2.56	1.96	1.36	1.77	1.13	1.92	2.43	1.63	1.74	3.28	6.46	1.86	1.67	2.38
58910	chr01	chr01.078322131	2.1	2.15	1.74	2.04	1.88	2.28	1.99	1.72	2.35	2.04	1.98	1.22	1.85	1.58	1.83	1.47	1.66	1.75	1.43	1.27	2.07	2	1.51	1.84	1.35	1.92	2.36	2.07	1.15	2.63	2.03	1.66	1.66	1.78	1.41	1.8	2.34	2.18	1.65	1.94	2.67	1.58	1.49	2.1	1.85	2.24	1.37
16656	chr01	chr01.078350765	2.04	2.71	2.17	1.61	2.3	1.86	2.09	2.29	2.6	1.91	2.32	2.19	1.86	1.96	2.08	2.7	1.99	1.6	2.19	1.58	1.59	1.55	1.33	1.79	2.04	1.71	1.75	2.14	1.54	2.58	2.33	2.51	1.94	1.75	1.55	1.73	2.03	2.86	1.76	2.36	2.35	2.61	2.37	1.97	2.25	2.18	2.47
21468	chr01	chr01.078654626	1.67	2.1	1.92	1.83	2.34	1.86	2.02	2.09	2.39	1.97	1.93	1.92	2.06	2.16	1.85	2.06	1.32	1.41	1.52	1.85	1.27	1.56	1.62	1.68	1.49	1.9	1.85	1.86	1.42	2.09	2.95	2.83	1.82	1.04	1.44	2.21	2.02	2.08	1.97	1.51	1.83	1.35	2.18	1.94	2.06	2.27	2.4
51490	chr01	chr01.078918756	1.38	1.37	1.67	2.1	1.87	1.88	1.54	1.2	1.75	2.09	1.75	1.09	2.14	1.54	2.07	1.46	1.52	1.47	1.33	1.62	1.61	1.56	1.53	1.76	1.56	1.57	1.78	2	1.92	2.33	1.67	1.68	1.71	1.97	1.53	2.27	2.4	3.14	1.93	1.43	1.38	-7.68	1.96	2.67	1.68	1.66	3.2
40577	chr01	chr01.078976713	1.61	2.11	2.03	1.79	2.31	1.78	2.09	3.25	2.3	1.94	2.54	2.08	1.82	1.54	1.72	1.43	1.57	1.65	1.53	2.25	1.75	1.41	2.29	1.37	1.96	1.83	1.84	1.83	1.75	1.61	1.9	2.72	1.11	1.53	1.06	2.47	1.65	1.46	1.77	1.15	2.19	0.78	1.73	1.72	2.14	2.63	1.47
38590	chr01	chr01.078984681	1.94	1.93	1.6	1.81	2.01	1.84	1.67	1.33	1.97	2.05	2.49	1.25	1.74	1.62	1.68	2.38	2.6	2.05	1.24	1.45	2.08	1.98	2.21	1.89	2.48	1.51	3.02	1.84	1.26	1.94	2.05	2.25	1.38	1.11	1.06	2.28	1.67	1.55	1.65	1.15	1.43	0.66	1.37	2.5	1.69	1.5	0.83
52760	chr01	chr01.078986441	1.84	1.86	1.7	1.75	2.27	1.31	2	1.45	2.49	2.2	1.88	1.74	1.31	1.57	1.85	1.98	1.72	1.45	1.52	1.65	1.64	1.2	1.64	1.21	1.37	1.53	1.38	1.45	1.3	1.73	2.61	2.09	1.87	1.38	1.12	1.73	1.38	1.92	1.92	1.54	1.41	5.09	2.21	2.13	1.61	1.84	2.92
34589	chr01	chr01.078993989	1.88	1.88	1.99	2.43	2.04	1.71	1.65	2.02	2.11	2.41	1.48	1.96	1.56	1.68	1.8	1.37	2.22	1.24	1.83	1.56	1.31	1.5	1.09	1.46	0.85	2.1	1.86	1.89	1.23	1.76	1.48	1.72	1.96	1.61	1.56	0.77	2.46	3.17	2.07	2.75	1.02	12.08	5.17	1.65	2.32	1.44	4.64
29393	chr01	chr01.079035516	1.79	2.09	2.28	1.31	1.92	2.06	2.21	1.49	2.76	1.8	2.72	2.09	1.38	1.59	1.75	1.6	1.64	1.68	1.5	1.36	1.94	1.7	2.18	1.78	2.01	1.32	2.13	1.74	1.18	1.78	1.79	1.82	1.19	1.04	0.92	2.12	1.97	1.55	1.85	1.07	1.49	1.68	1.74	1.98	2.16	1.66	1.48
8997	chr01	chr01.079123909	1.61	1.49	1.78	2.08	2.19	2.69	1.56	2.2	1.79	2.06	2.17	1.92	1.39	1.22	1.57	1.43	1.57	1.36	1.21	1.12	1.48	1.54	1.6	1.26	1.35	1.33	2.05	1.31	1.65	1.76	1.73	1.95	1.8	0.68	1.02	3.86	1.89	2.07	1.28	1	0.98	6.56	1.51	6.73	1.63	2.2	1.12
25162	chr01	chr01.079131460	1.18	1.16	1.49	1.61	2.84	1.35	1.6	2.39	2.59	1.88	2.38	1.17	1.49	1.43	1.51	1.46	2.01	2.23	1.06	2.71	1.7	1.46	1.47	1.16	1.96	1.75	1.48	1.25	1.71	4.45	1.43	1.16	2.21	1.62	2.22	3.97	1.48	1.43	1.84	0.71	1.59	-1.97	0.71	5.57	1.66	1.08	0.22
27050	chr01	chr01.079194438	1.82	1.48	1.31	2.45	1.5	2.07	1.47	1.83	2.14	2.11	1.68	1.07	1.85	1.51	1.25	1.22	1.15	1.42	1.89	1.61	1.66	1.4	2.29	1.34	1.6	1.81	1.62	1.65	1.34	2.07	2.14	1.77	1.4	1.09	1.05	2.08	1.54	1.62	1.9	1.01	1.57	25.03	1.08	3.49	1.44	2.97	0.97
13685	chr01	chr01.079231576	1.55	2.02	2.17	1.98	2.87	2.4	2.5	2.33	2.67	1.8	2.27	1.81	1.42	1.63	1.74	1.52	1.86	1.4	1.79	1.66	1.48	1.4	2.11	1.36	2.21	1.47	1.42	2.03	2.07	1.57	1.84	2.07	0.99	1.16	0.99	2.34	1.8	1.72	2.14	1.11	2.75	1.06	2.28	3.23	1.83	1.65	1.03
3099	chr01	chr01.079251415	1.9	1.75	1.4	1.69	2.96	1.99	1.68	2.55	1.95	1.88	1.88	1.57	1.57	1.55	2.27	1.61	1.57	1.34	1.17	1.48	1.91	1.43	1.76	2.09	2.01	1.84	2	2.18	1.44	2.82	1.93	2.35	2.41	1.04	1.87	1.67	2.66	2.13	1.65	2.6	3.17	6.34	2.41	3.88	1.08	4.17	2.04
59748	chr01	chr01.079260966	1.58	1.64	1.8	1.96	2.3	2.07	1.3	2.28	2.52	1.88	2.29	1.71	1.51	1.37	1.37	1.59	1.83	1.5	1.09	1.3	1.71	1.53	1.69	1.61	1.77	1.42	2.22	1.64	1.23	2.02	2.05	1.8	1.78	0.97	1.49	1.85	2.33	1.92	1.86	1.91	1.34	4.18	1.77	2.22	2.38	1.35	2.3
36613	chr01	chr01.079284360	2.23	1.71	1.47	1.93	1.76	1.28	1.36	1.52	2.22	2.35	1.6	1.2	1.07	1.55	1.38	1.91	1.56	1.17	0.99	1.28	1.68	1.42	1.12	1.96	1.16	1.33	2.53	1.84	1.14	1.27	1.49	1.3	1.26	0.98	1.04	2.21	2.24	3.22	1.32	2.43	4.98	-2.36	2.03	3.15	1.36	2.49	1.4
52241	chr01	chr01.079345088	1.53	2.01	1.69	1.86	2.26	1.82	2.01	1.66	2.31	2	1.76	1.2	1.93	1.48	1.54	1.85	1.58	1.39	1.22	1.93	1.69	1.43	1.4	1.5	1.82	1.49	1.62	1.7	1.56	2.58	1.87	1.82	1.84	1.28	1.06	2.41	1.3	1.68	1.47	1.2	1.95	0.96	2.05	2.34	1.81	2.38	1.72
50020	chr01	chr01.079359694	2.52	1.72	1.7	2.18	2.41	1.61	2.32	1.64	2.72	2.25	1.74	1.19	1.33	1.62	0.92	1.36	1.14	1.11	0.89	1.05	1.6	0.87	1.75	1.09	2.09	1.14	1.53	1.75	1.06	1.32	1.93	1.56	1.2	1.22	1.2	1.7	1.8	1.52	1.65	1.08	1.52	3.03	1.19	3.06	2.07	1.34	2.09
41590	chr01	chr01.079696554	1.9	2.14	1.7	1.38	2.08	1.79	1.98	1.52	2.49	1.87	2.04	1.47	1.32	1.71	1.68	1.56	1.31	1.34	1.79	1.4	1.29	1.19	1.2	0.95	1.42	1.58	1.39	2.38	1.36	1.94	1.88	1.77	0.62	1.06	0.76	1.81	1.86	2.48	1.91	2.45	1.93	1.71	2.54	1.84	2.01	2.55	2.71
48170	chr01	chr01.079787758	1.84	1.96	1.45	1.85	2.27	1.91	1.78	1.96	2.16	2.23	1.95	1.47	1.79	1.1	1.41	1.66	1.53	1.46	1.12	1.49	1.29	1.53	1.91	1.49	1.85	1.36	2.14	1.42	1.45	1.92	1.76	1.96	1.99	1.24	1.46	2.04	1.64	1.88	1.4	1.44	1.9	1.12	1.59	1.51	1.81	1.68	1.1
60607	chr01	chr01.079884964	2.3	1.79	1.47	2.22	2.4	1.59	1.48	0.79	2.65	2.25	1.47	1.14	1.6	1.54	1.65	1.39	1.42	1.16	1.33	1.73	1.99	1.35	1.78	1.45	1.64	1.29	2.46	1.63	1.5	2.44	1.51	1.34	2.03	1.75	1.34	1.68	2.27	1.59	1.66	1.1	2.5	-14.31	1.41	1.42	1.82	1.74	1.1
35114	chr01	chr01.079954619	1.82	1.89	1.97	1.44	2.44	2.18	2.51	2.48	2.33	1.8	2.62	1.87	1.41	1.49	1.97	1.53	2.61	1.99	1.18	1.48	1.95	1.78	1.02	1.49	2.11	1.68	1.82	1.34	1.41	2.67	2.45	3.69	1.64	0.81	1.43	1.49	1.82	3.01	2	1.74	0.81	281.15	4.41	1.64	2.02	2.35	5.01
50771	chr01	chr01.080037208	1.9	1.79	1.77	1.7	1.7	1.55	1.75	1.5	2.08	2.08	1.69	1.5	2.25	1.82	2.24	1.7	1.51	1.29	1.66	2.18	1.62	1.53	1.3	1.66	1.8	2.19	1.96	1.81	1.75	1.72	1.79	2.24	1.18	0.77	0.88	1.55	2.24	2.32	2.22	1.03	1.61	1.13	1.98	1.55	2.28	1.68	1.37
50772	chr01	chr01.080044316	2	2.05	2.03	2.01	2.79	1.68	1.8	2.08	2.25	1.91	2.33	1.99	1.45	1.02	1.62	1.6	1.41	1.19	1.23	1.23	1.34	1.32	1.85	1.32	1.37	1.31	1.6	1.26	1.72	2.11	2.41	2.26	1.82	0.94	1.5	1.94	2.07	1.36	1.93	1.15	2.93	0.8	1.16	1.32	2.36	4.03	1.55
35115	chr01	chr01.080050736	1.48	1.78	1.67	1.16	2.02	0.77	1.86	1.93	2.24	1.83	1.71	1.67	2.32	1.67	1.33	1.81	1.94	1.73	2.91	0.56	1.03	1.12	0.99	1.71	0.65	1.67	0.91	1.81	1.51	1.45	1.37	1.86	1.09	1.14	1.11	1.31	1.57	2.01	1.78	0.39	0.38	-0.96	2.9	2.3	1.96	0.84	8.21
52762	chr01	chr01.080164819	1.85	1.61	1.81	1.86	2.54	1.93	2.06	2.08	2.14	2.17	2.17	1.85	1.77	1.36	1.76	2.07	1.89	1.73	1.3	2.13	1.72	1.6	2.12	1.42	2.5	1.36	1.63	1.6	1.6	2	1.79	2.1	2.14	1.2	1.41	2.68	1.66	1.6	1.48	1.49	2.95	3.03	1.44	2.6	2.32	2.76	1.83
47083	chr01	chr01.080395627	1.14	1.56	2.33	1.54	3.01	2.37	2.21	2.43	2.69	1.83	2.25	2	2.09	1.57	1.47	2.21	1.61	1.68	1.98	24.3	1.72	0.88	1.5	1.03	1.18	1.6	0.99	1.64	2.68	2.65	1.98	2.08	1.67	1.16	1.5	2.42	1.72	2.01	1.53	2.18	1.55	338.76	2.65	1.74	2.18	0.95	4.68
60608	chr01	chr01.080446574	1.78	1.77	1.66	1.98	1.87	1.82	1.58	1.77	2.12	2.04	2.2	1.68	1.63	1.51	1.97	1.84	1.65	1.79	1.6	2.02	2.1	1.47	1.99	1.8	1.51	1.61	2.05	1.81	1.52	1.4	1.5	1.78	1.98	1.19	1.27	2.6	1.81	1.91	2.25	2.02	2.33	1.79	1.52	2.37	2.37	2.17	1.88
34590	chr01	chr01.080593748	1.6	1.62	1.94	1.68	2.78	2.14	2.31	1.86	2.29	1.39	2.22	2.23	2.08	1.69	1.65	1.53	1.48	1.71	1.72	1.64	1.45	1.73	2.42	1.61	2.02	1.75	1.52	2.17	2.05	2.24	1.67	1.81	1.8	1.28	1.45	1.77	1.53	1.59	1.82	1.37	2.09	3.43	1.93	2.17	1.68	2.59	1.05
45095	chr01	chr01.080620169	1.76	1.43	2.17	1.41	2.17	1.72	1.69	1.75	2.53	2.44	1.85	1.44	1.63	3.28	1.45	1.85	1.49	1.51	2.78	1.65	1.6	1.1	2.17	1.34	1.78	1.94	1.23	2.28	1.08	1.35	1.69	2.09	1.28	0.84	0.71	2.3	1.63	2.03	2.74	0.86	1.72	11.05	1.97	3.81	2.12	1.57	3.59
39594	chr01	chr01.080725435	2.3	2.02	1.81	1.95	2.17	1.55	1.83	1.8	2.44	2.4	1.58	1.26	1.48	1.53	1.63	1.24	1.26	1.12	1.31	1.81	1.94	1.4	1.74	2.03	1.29	1.44	1.92	1.89	1.42	1.64	1.64	1.43	1.15	0.83	1.16	1.99	2.37	3.03	1.77	1.52	2.61	2.49	1.88	2.6	1.95	1.87	2.54
45096	chr01	chr01.080765685	1.62	2.25	1.88	1.6	3.13	2.3	2.31	2.23	3.09	1.83	2.54	2.54	1.07	1.13	1.52	2.08	1.76	1.27	1.62	1.36	1.42	1.22	1.89	1.35	2.93	1.28	1.55	1.38	1.76	1.92	3.19	2.51	2.5	0.94	2.16	2.81	2.15	2.18	1.75	1.28	1.77	19.14	2.21	8.47	1.76	1.73	5.73
50021	chr01	chr01.080842481	1.79	1.72	2.23	1.52	2.53	1.83	2.15	1.67	2.17	1.69	2.46	1.55	1.59	1.5	1.78	1.31	1.45	1.13	1.28	1.63	1.59	1.18	1.95	1.17	2.05	1.41	1.26	1.56	1.58	2.11	2.55	2.44	1.77	1.19	1.28	2.11	1.75	1.56	1.86	1.7	2.18	2.51	1.63	2.11	2.09	4.33	2.07
52040	chr01	chr01.080898348	1.59	1.94	1.7	2.09	1.89	1.99	1.76	1.78	2.44	2.02	2.43	1.6	1.54	1.33	2.23	1.84	2	1.57	1.07	1.7	2.16	1.7	1.75	1.74	1.62	1.51	2.35	1.56	1.14	1.77	1.87	1.67	1.93	1.38	1.43	1.75	1.49	2.06	1.44	1.8	2.16	2.28	1.89	2.26	1.5	2.22	2.18
37597	chr01	chr01.080900867	1.74	2.09	1.96	1.51	2.12	1.83	2.21	2.27	2.35	1.83	2.24	1.78	1.74	1.61	1.71	1.88	1.57	1.34	1.84	1.55	1.36	1.3	1.49	1.98	1.57	1.66	1.45	1.74	1.25	1.93	1.52	2.06	1.82	1.27	1.48	1.93	1.83	2.29	1.72	2.83	2.05	5.37	3.39	2.33	2.14	2.8	3.21
42910	chr01	chr01.080908893	1.66	2	1.78	1.81	2.1	1.61	1.46	1.71	2.83	2.28	1.5	1.74	1.38	1.56	1.79	1.73	1.42	1.16	1.27	1.24	1.86	1.13	1.4	1.86	1.72	1.51	1.56	1.81	0.87	4.33	2.97	2.1	1.51	1.06	1.35	1.92	2.15	2.42	2.46	2	2.62	12.24	2.12	2.71	1.54	3.05	3.06
40579	chr01	chr01.080999846	1.6	1.87	2.07	1.81	1.99	2.03	2.09	2.03	2.37	2.41	2.13	1.35	1.7	1.54	1.78	0.88	1.17	1.77	1.26	1.94	1.71	1.33	1.82	1.49	0.86	1.94	1.9	1.99	2.13	1.35	1.75	1.18	1.9	1.21	1.24	2.08	2.2	2.24	1.74	1.82	1.21	4.08	2	2.02	1.69	1.29	0.82
52764	chr01	chr01.081034457	2	1.95	1.67	2.31	2.36	2	1.88	2.03	2.48	2.36	2.02	1.41	1.8	1.38	1.94	1.46	1.51	1.27	1.28	1.69	1.16	1.52	1.47	1.33	1.62	2.02	2	1.58	1.64	1.96	1.82	1.99	1.84	1.46	1.28	2.85	1.69	1.79	2.06	1.38	4.61	2.66	1.95	1.52	1.71	2.75	1.59
37598	chr01	chr01.081056224	1.95	1.87	1.56	1.58	2.26	2	1.47	1.75	2.05	2.26	1.57	1.6	1.74	1.48	1.63	1.19	1.37	1.25	1.24	1.44	1.6	1.27	1.34	1.4	1.34	1.37	1.62	1.61	1.27	2.14	3.65	2.62	2.27	0.98	1.83	2.47	1.74	2.3	1.61	1.73	1.85	9.42	1.88	1.87	1.54	1.83	2.82
32789	chr01	chr01.081227530	1.82	2.02	2.23	1.98	2.46	2.65	2.07	2.01	2.24	1.81	2.54	1.76	1.34	1.22	1.79	1.23	0.76	1.03	1.4	1.57	1.35	1.23	1.48	1.41	1.02	1.35	1.58	1.5	1.17	3.02	2.03	1.71	1.66	0.84	1.39	2.06	2.06	1.25	2.02	1.37	4.5	2.77	1.78	2.45	2.03	6.16	1.62
51815	chr01	chr01.081290664	1.85	1.85	1.52	1.9	2.09	1.81	1.5	1.6	2.2	2.12	1.84	1.83	1.36	1.45	1.65	2.69	1.4	1.69	0.99	0.91	2.01	1.25	1.61	1.82	1.74	1.57	2.09	1.8	0.88	2.44	1.53	1.43	1.46	1.26	1.5	1.94	2	2.58	1.68	1.99	3.1	-1.29	1.57	1.66	1.36	2.07	3.36
15076	chr01	chr01.081318601	1.55	1.89	1.49	1.64	2.06	1.99	1.78	1.91	2.15	1.66	1.82	1.73	1.84	1.32	1.8	1.48	1.06	1.42	1.59	1.69	1.6	1.51	1.99	1.51	1.91	1.53	1.69	1.76	1.4	1.88	1.99	2.2	1.67	1.18	1.43	2.03	1.97	1.74	1.95	2.33	2.15	2.41	1.82	1.51	1.83	2.32	1.99
53241	chr01	chr01.081318934	2.15	2.28	1.92	1.12	2.6	1.94	2.18	2.24	1.97	2.04	2.16	2.21	1.42	1.93	1.88	6.55	1.3	0.93	1.53	1.23	1.3	0.99	1.36	1.27	1.86	1.42	1.42	1.94	1.26	1.14	2.4	2.67	5.57	0.2	4.09	2.55	1.75	17.97	2.03	2.93	2.21	15.04	2.78	1.2	2.12	2.59	3.53
21284	chr01	chr01.081382071	1.63	1.59	2.04	1.97	2.63	2.24	2.2	2.26	2.45	2.36	2.36	1.93	1.69	1.66	1.63	1.34	1.11	1.49	1.57	1.69	1.7	1.1	1.47	1.25	1.28	1.67	1.58	1.93	1.43	1.55	1.67	2.18	1.58	1.1	0.96	1.67	1.73	1.43	1.78	1.45	1.39	0.66	1.73	1.53	1.97	0.97	0.9
50022	chr01	chr01.081482790	1.99	1.92	2.14	1.57	2.33	1.99	2.1	2.39	2.53	1.99	2.55	2.16	2.32	1.45	1.34	1.99	1.43	1.51	1.4	1.85	1.53	1.37	1.85	1.45	1.49	1.35	1.51	1.48	1.08	1.87	2.32	2.41	1.92	1.56	1.16	2.92	1.5	1.6	1.44	1.66	2.48	0.42	1.64	1.69	1.86	2.31	1.07
43589	chr01	chr01.081487782	1.57	1.72	2.07	1.64	2.22	2.15	2.04	2.5	2.15	1.67	2.12	1.8	1.91	1.64	2.11	1.64	1.19	1.61	1.67	1.55	1.7	1.51	1.84	1.69	1.8	1.73	2.02	1.86	1.47	2.46	1.59	1.81	1.54	1.16	1.11	2.29	1.99	1.54	1.97	1.21	1.67	1.42	2.07	1.97	2.24	2.09	1.32
33251	chr01	chr01.081490672	1.72	1.53	1.85	1.64	2.49	1.51	1.47	2.45	2.25	2.1	2.25	1.94	1.73	1.41	1.43	2	1.5	1.94	1.38	1.46	1.54	1.21	6.53	1.47	1.89	1.45	1.61	1.84	1.26	2.62	2.75	3.2	5.24	0.88	5.42	1.96	1.83	1.37	1.52	1.52	1.81	9.3	1.44	2.37	1.66	1.11	2.13
33995	chr01	chr01.081509069	1.72	1.66	1.55	1.73	2.04	1.89	1.7	1.88	2.39	2.23	1.89	1.55	1.5	1.7	1.14	1.99	1.66	1.6	1.86	1.49	1.73	1.61	1.85	1.49	1.6	1.67	1.9	1.87	1.04	1.71	1.82	1.9	1.43	1.49	1.1	2.31	1.1	2.02	1.59	0.86	2.06	-14.36	1.34	1.43	1.39	2.74	2.41
49132	chr01	chr01.081563708	1.92	1.43	2.05	2.12	2.07	1.99	1.86	2.3	2.58	1.82	1.88	1.79	1.94	1.34	1.8	1.35	1.19	1.38	1.06	1.43	1.69	1.35	1.72	1.46	1.83	1.7	1.79	1.68	1.21	1.96	2.02	2.02	1.59	1.09	1.26	1.9	1.8	1.44	1.64	1.25	1.99	0.96	1.79	1.37	1.96	1.8	1.7
49133	chr01	chr01.081597401	2.05	2	1.61	2.07	1.99	1.98	1.63	1.56	2.54	2.51	1.66	1.37	1.88	1.75	1.74	1.59	1.21	1.49	1.33	2.12	1.72	1.74	1.46	2.39	1.72	1.71	2.36	2.08	1.47	1.85	1.97	1.2	1.73	1.31	1.08	1.95	1.95	2.31	1.69	1.49	3.51	12.76	1.74	1.93	2.07	2.78	2.41
48171	chr01	chr01.081634972	2.01	1.96	1.93	1.68	2.28	1.99	1.79	1.86	2.43	1.95	2.33	1.76	1.45	1.35	1.34	2.19	1.21	1.42	1.37	1.97	1.65	1.18	1.9	1.2	1.75	1.18	1.49	1.8	1.6	2.47	1.93	2.02	1.72	1.51	0.9	2	1.68	2.04	1.69	1.22	1.55	2.31	1.9	1.33	1.9	1.5	1.36
14958	chr01	chr01.081657989	1.18	1.59	2.14	1.86	3.5	2.06	2.38	3.74	2.54	1.97	3.6	2.75	1.87	1.75	1.93	0.9	0.87	1.65	1.81	1.68	1.46	1.26	1.64	1.3	2.1	1.58	1.49	1.46	1.12	2.14	1.97	2.22	2.27	1.05	1.39	2.81	1.57	1.4	2.44	1.36	2.12	-0.49	1.79	1.61	2.79	1.49	1.78
31418	chr01	chr01.081665519	1.58	1.73	2.16	1.71	2.24	1.77	2.24	1.51	2.8	1.9	2.22	2.05	2.05	1.52	2.11	2	1.28	1.34	1.61	2.09	1.62	1.55	2.39	1.74	2.34	1.8	1.83	1.85	1.92	2.2	1.82	1.7	1.77	1.29	1.51	1.85	1.59	1.72	2.24	1.47	2.17	1.2	1.46	2.1	1.98	2.27	1.01
14574	chr01	chr01.081669350	1.27	1.53	1.54	1.74	2.16	1.74	1.44	1.43	2.54	1.8	1.52	1.57	1.5	1.37	1.57	1.7	1.38	1.41	1.52	1.32	1.77	1.39	2.27	1.6	2.07	1.81	1.6	1.99	1.3	1.65	1.65	1.82	1.37	0.88	1.42	2.55	1.86	1.63	1.58	1.67	1.04	4.25	1.67	2.88	1.66	0.84	1.25
30798	chr01	chr01.081678947	2.11	1.73	1.84	1.68	2.67	1.55	2.17	1.55	2.94	2.22	2.08	1.86	1.59	1.24	1.86	1.67	1.03	1.66	1.32	1.6	1.64	1.52	1.11	1.51	0.92	1.55	2.05	1.47	1.05	2.75	2.09	1.46	1.97	1.17	1.2	1.92	2.33	1.67	2.17	1.77	2.39	1.14	1.59	1.19	2.07	2.22	1.56
39595	chr01	chr01.081693878	1.95	1.67	1.96	2.08	2.28	2.28	2.08	2.37	2.43	2.14	1.85	1.43	1.82	1.57	1.71	1.48	1.18	1.66	1.55	1.98	1.84	1.53	2.01	1.78	1.94	1.86	2.02	1.75	1.74	2.73	2.35	1.93	2.22	1.63	1.36	1.63	2.04	1.85	1.65	1.29	2.47	0.82	1	1.51	2.12	2.52	1.09
39596	chr01	chr01.081704041	1.05	1.18	1.57	1.73	2.36	1.72	2.16	1.89	1.95	1.41	2.32	1.76	2.31	1.32	2.27	1.69	0.99	2.19	2.25	2.08	2.05	1.64	2.74	1.67	1.95	2.24	1.95	1.89	2.23	2.56	2.71	2.01	1.49	0.95	0.91	2.11	2.03	1.24	2.5	0.8	0.99	1.13	1.57	1.43	2.73	1.93	1.85
45097	chr01	chr01.081708842	1.58	1.73	1.94	1.36	2.18	2.3	2.08	2.17	2.63	1.45	2.24	2.48	2.08	1.89	2.51	2.24	1.41	1.75	1.47	2.08	1.67	1.7	3.58	2.09	2.9	1.72	1.78	1.58	2.53	2.26	1.63	2.16	1.9	0.85	1.05	1.97	1.77	2.15	2.06	1.06	1.98	3.7	2.12	4.72	2.53	2.31	1.07
48172	chr01	chr01.081744869	1.69	1.96	2.24	1.52	2.75	1.74	2.79	2.32	2.57	1.93	2.72	2.23	1.51	1.42	1.72	1.79	1.26	1.53	1.75	2.09	1.76	1.33	1.74	1.31	1.95	1.7	1.56	1.76	1.5	1.74	2.46	2.08	1.76	1.18	1.09	2.18	1.75	1.81	1.73	2.27	2.12	0.98	1.89	1.95	1.68	2.56	2.56
10583	chr01	chr01.081859310	1.57	1.76	1.76	1.31	3.16	1.6	2.27	2.16	2.52	1.79	1.33	1.77	1.8	1.98	2.44	2.08	1.78	1.72	1.86	1.29	1.67	1.16	1.77	1.76	2.06	2.38	2.17	2.42	1.12	3.67	2.45	3.05	1.71	1.05	2.21	1.8	3.37	2.21	2.74	2.48	2.01	8.19	2.61	2.58	1.88	1.2	3.27
3371	chr01	chr01.081868703	1.58	2.2	2.21	1.57	2.51	1.91	2.2	2.32	2.28	1.81	2.44	2.58	1.73	1.38	1.98	1.9	1.39	1.73	1.6	1.83	1.75	1.32	2.01	1.43	1.81	1.63	1.63	1.59	1.57	3.05	2.19	2.37	1.67	1.16	1.52	1.87	1.87	1.76	1.85	2.31	2.14	2.77	2.18	1.45	2.08	2.04	2.12
18017	chr01	chr01.081880778	1.44	1.35	1.67	1.75	2.09	1.41	1.75	1.53	2.06	1.85	1.84	1.66	1.67	1.57	2.23	1.05	0.96	1.48	1.76	1.54	1.98	1.35	1.2	2.23	1.56	1.99	1.93	1.91	1.75	3.22	2.09	2.11	2.85	1.12	2.14	1.86	2.07	1.45	1.76	1.61	2.68	1.68	1.45	5.63	1.77	2.37	1.48
15599	chr01	chr01.081901626	2.09	1.78	1.69	2.05	2.3	1.83	1.94	1.9	2.49	2.15	1.77	1.93	1.68	1.91	1.59	1.6	1.11	1.41	1.69	2.02	1.77	0.99	1.34	1.63	1.75	2	1.84	1.83	1.3	1.75	2.02	1.94	1.54	1.3	1.31	1.96	1.6	1.62	2.01	1.82	2.04	0.98	1.68	2.1	1.73	1.97	1.75
22424	chr01	chr01.081951662	1.72	2.63	2.22	1.5	3.06	2.15	2.07	2.73	2.7	2.19	2.33	1.98	1.69	2.01	1.33	2.78	2.01	1.65	1.79	1.13	2.15	1.41	2.13	1.84	2.59	1.73	1.26	1.57	0.77	2.47	2.34	2.79	1.58	1.05	1.3	2.26	1.49	1.83	1.65	1.25	1.55	3.08	1.89	1.64	2.38	1.44	2.93
59051	chr01	chr01.081956298	2.21	1.91	1.6	2.07	1.96	1.9	1.77	1.35	2.82	2.05	1.48	1.45	1.8	1.72	2.25	2.42	2.1	1.46	1.43	1.6	2.17	2.01	1.71	2.13	1.82	1.68	2.51	2.11	1.24	2.29	2.27	1.73	1.47	1.15	1.22	1.99	2.23	2.06	2.79	1.19	1.77	2.24	1.32	2.12	1.75	1.5	1.64
13774	chr01	chr01.081988269	1.71	1.74	2.22	1.57	2.83	1.95	2.22	2.63	2.13	2.11	2.92	1.95	1.41	1.37	1.85	0.88	0.89	1.19	1.11	1.4	1.45	1.28	1.56	1.45	1.67	1.55	1.55	1.53	1.52	2.48	2.83	1.96	1.59	1.12	1.55	1.98	1.85	1.8	1.89	1.32	5	0.89	1.77	1.38	2.11	3.49	1.01
20045	chr01	chr01.081993513	1.57	1.61	1.73	2.11	2.53	2.06	1.85	2.51	1.94	1.97	1.84	1.49	1.52	1.27	1.48	0.97	0.96	1.31	1.26	1.43	1.37	1.28	1.28	1.21	0.57	1.48	1.86	1.45	1.3	2.31	1.61	2.47	1.04	1.25	0.97	1.27	1.69	1.74	1.55	0.97	1.49	0.37	1.77	1.55	1.82	1.48	1.3
17821	chr01	chr01.082014621	1.71	1.54	1.75	2.19	1.89	2.28	1.72	1.22	2.23	2.16	1.6	1.39	1.67	1.49	1.45	1.72	1.14	1.5	1.02	1.4	1.72	1.66	1.57	1.87	2.21	1.49	2.31	1.58	1.25	2.27	1.71	2.07	1.63	1.38	0.93	1.56	1.95	1.72	1.4	1.16	2.74	2.35	1.68	1.22	2.24	2.36	1.8
23108	chr01	chr01.082028237	1.91	2.05	1.98	1.73	2.29	2.19	1.89	2.32	2.4	2.21	2.59	1.78	1.27	1.19	1.61	1.6	1.24	1.28	1.49	1.43	1.63	1.22	1.81	1.22	1.95	1.52	1.42	1.59	1.26	2.49	2.43	2.57	1.8	1.01	1.42	2.26	1.57	1.92	1.91	1.7	2.49	1.88	2.37	1.58	1.8	2.45	2.13
23616	chr01	chr01.082045072	1.74	1.87	1.62	2.09	2.38	2.35	1.86	2.09	1.95	1.91	1.94	1.72	1.64	1.52	1.87	1.67	1.32	1.51	1.26	1.3	1.83	1.31	1.78	1.71	3.59	1.69	1.89	1.48	1.09	2	2.18	2.13	1.41	0.89	1.67	2.32	2.07	2.11	1.79	1.68	2.73	5.98	2.36	2.14	1.74	2.92	3.57
24631	chr01	chr01.082089442	1.53	1.89	2	1.87	2.48	1.95	1.92	2.11	2.28	1.98	1.72	1.35	1.55	1.4	1.5	0.99	1.49	1.94	1.18	1.71	1.58	1.32	2.57	1.94	1.43	1.04	1.87	1.56	1.63	1.54	1.91	1.21	2.31	1.46	1.47	1.83	1.38	2.12	1.57	2.02	2.61	1.01	1.35	1.25	1.79	1.83	1.49
1531	chr01	chr01.082144639	0.86	0.86	1.83	1.54	2.2	1.64	1.91	1.92	2.13	1.73	1.89	1.02	2.05	1.47	1.88	2.17	1.55	2.08	2.29	1.48	1.67	1.39	2.22	1.72	1.67	1.61	1.42	2.23	1.34	2.7	2.37	2.14	1.77	1.28	1.41	2.25	2.47	1.73	1.86	1.64	0.36	-0.46	2.34	0.6	1.6	-0.2	2.89
23997	chr01	chr01.082151129	1.63	1.55	1.89	1.9	2.57	2.16	1.71	2.14	2.32	2.22	2.05	1.5	1.55	1.21	1.49	2.66	1.91	1.56	1.07	1.61	2.17	1.4	2.04	1.86	1.93	1.34	2.11	1.38	1.34	2.09	3.5	2.53	1.73	0.8	1.38	4.69	1.81	1.6	1.85	1.16	2.28	2.75	1.85	2.94	1.63	1.51	2.62
15655	chr01	chr01.082159154	1.1	1.27	1.49	2.62	2.36	1.85	1.72	2.2	2.21	1.76	2	1.02	1.82	1.18	1.88	0.43	0.98	1.18	1.27	1.75	1.39	1.15	2.27	2.61	1.18	1.4	1.84	1.84	1.68	2.42	2.04	2.3	3.1	1.31	2.48	1.93	1.15	2.03	1.46	1.54	2.75	7.76	1.98	1.71	1.49	2.26	0.93
47085	chr01	chr01.082175813	1.6	1.77	2.52	1.55	2.72	2.11	2.16	2.13	2.23	1.77	2.28	1.9	1.74	1.33	1.81	2.17	1.32	1.63	1.31	1.78	1.64	1.51	1.95	1.64	1.87	1.64	1.83	1.67	1.59	2.17	2.28	1.75	1.53	1.35	1.36	1.38	2.35	1.83	1.93	2.1	2.82	1.66	1.8	1.37	2.18	2.75	1.54
46065	chr01	chr01.082229512	1.64	2.57	2.33	1.48	3.16	2.42	2.46	3.3	2.64	1.91	3.25	2.85	1.84	1.63	1.8	2.05	1.05	1.44	1.37	1.82	1.68	1.28	2.89	1.25	3.59	1.11	1.36	1.73	1.82	2.27	3.39	2.73	2.12	1.08	1.96	1.53	2.08	1.39	1.65	1.97	1.32	5.49	2.52	1.47	2.18	1.84	4.48
45098	chr01	chr01.082264088	1.89	1.92	1.68	1.76	2.08	1.56	1.99	1.53	2.44	2.12	1.78	1.37	1.8	1.52	1.49	1.27	0.93	1.41	1.41	1.56	1.67	1.4	1.52	1.79	1.1	1.47	2.22	1.82	1.87	1.73	2.53	1.75	1.68	1.37	1.31	2.11	2.39	1.78	1.54	1.61	1.84	1.3	1.42	1.64	2.16	2.3	1.57
52480	chr01	chr01.082289295	1.67	1.58	1.45	1.74	1.86	1.61	1.65	1.73	1.87	2.23	1.93	1.4	1.93	1.6	2	1.3	1.37	1.25	1.69	1.59	1.39	1.49	1.2	1.71	0.94	1.97	1.86	2.21	1.2	2.38	2.88	2.11	1.82	1.24	1.27	1.77	1.69	2.34	2.13	2.16	2.86	5.96	1.94	1.38	1.72	2.01	2.4
48173	chr01	chr01.082541974	1.93	1.71	1.85	1.47	2.14	1.64	2.26	2.26	2.4	1.99	2.41	1.67	1.34	1.52	1.44	1.64	1.4	1.49	1.26	1.61	1.58	1.34	1.63	1.37	1.65	1.68	1.58	1.7	1.52	1.77	2.66	2.25	1.18	1.35	1.03	2.35	1.91	1.74	1.92	1.08	1.85	1.43	1.63	1.38	1.96	2.41	1.98
37599	chr01	chr01.082616264	1.28	1.49	2.13	1.77	1.67	1.83	1.91	1.59	2.31	1.9	2.5	2.12	2.01	1.79	2.36	1.67	1.8	1.57	2.2	1.94	1.54	1.43	1.94	1.61	2.14	1.97	1.32	2.55	1.72	1.54	2.74	2.16	1.7	1.4	1.47	2.15	2.19	1.85	2.02	1.74	1.23	1.2	1.75	1.95	2.16	0.99	2.03
32790	chr01	chr01.082775476	1.95	1.88	1.81	1.8	1.56	1.75	2.34	2.04	2.24	2.11	2.15	1.68	1.83	2.32	1.86	1.81	1.88	1.67	1.64	1.47	1.61	1.54	1.8	1.63	1.86	1.76	1.91	1.97	1.31	2.66	2.16	1.76	1.28	1.18	0.96	1.3	1.58	2.34	2.03	1.38	1.66	2.43	1.67	1.87	2.07	2.44	1.59
61012	chr01	chr01.082786507	1.48	1.67	2.23	1.39	2.71	2.06	2.56	2.5	1.87	1.65	2.74	2.43	1.24	1.27	2.14	1.78	1.38	1.54	1.65	1.15	1.56	1.49	1.59	1.43	1.49	1.6	1.54	1.46	0.96	2.42	2.34	1.69	1.95	1.05	0.97	1.92	1.47	1.66	1.84	1.41	2.59	2.41	2.28	1.35	2.42	2.98	1.59
62340	chr01	chr01.082819788	2.33	1.99	1.85	1.97	1.94	1.82	1.62	1.85	2.65	2.31	1.94	1.34	1.8	1.73	2.18	1.28	1.36	1.35	1.62	1.46	1.42	1.39	1.26	1.3	1.09	1.92	1.85	1.85	1.1	1.68	2	1.84	1.47	1.26	1.51	1.71	2.32	2.68	2.01	2.28	2.1	2.25	1.79	1.53	1.84	3.02	2.2
52041	chr01	chr01.082845771	1.26	2.45	1.88	1.4	2.68	1.94	2.47	2.73	2.25	1.86	2.54	2.47	1.07	1.68	1.64	2.14	1.89	1.65	1.85	1.75	1.88	1.1	2.12	1.52	2.74	1.56	1.23	1.79	1.54	2.75	3.2	3.36	2.15	0.97	2.02	2.13	2	1.65	2.09	1.97	1.56	5.35	2.52	2.34	1.94	1.63	6.11
42911	chr01	chr01.082945575	1.31	2	2.14	2.08	1.62	2.64	2.19	2.71	2.65	1.74	2.7	2	1.66	1.87	1.9	1.81	1.7	1.24	1.81	1.24	1.86	1.11	1.65	1.24	2.01	1.51	1.27	1.95	1.16	2.01	3.18	2.75	1.58	1.16	1.74	2.76	1.72	2.18	1.85	1.21	1.71	4.15	2.19	2.68	2.03	1.67	4.08
47086	chr01	chr01.082967283	1.94	2.2	1.85	1.91	2.65	1.76	2.1	2.16	2.39	2.1	2.1	1.82	1.66	1.51	1.74	1.74	1.47	1.19	1.18	1.32	1.64	1.49	1.62	1.6	1.39	1.38	1.95	1.81	1.19	3.76	2.89	1.9	1.85	1.06	1.38	1.77	2.16	1.64	2.13	1.6	2.78	1.47	1.48	2.04	1.64	3.78	1.57
36614	chr01	chr01.082975624	0.89	1.56	1.64	1.53	2.4	2.2	2.35	2.71	2.18	1.57	2.22	1.63	2.07	1.83	1.89	1.93	1.92	1.64	2.23	2.06	1.92	1.98	1.87	1.88	2.75	1.86	2.19	1.25	2.53	1.26	2	1.92	1.38	0.95	1.46	2.08	1.94	1.91	2.15	1.71	1.42	2.84	2.51	5.82	1.63	1.43	1.93
35777	chr01	chr01.082991579	2.02	1.35	1.18	1.76	1.91	1.63	1.97	1.63	1.95	1.85	1.25	1	1.68	1.46	1.62	1.49	1.5	2.1	1.18	1.97	1.56	1.73	2.09	3.01	1.67	1.65	2.51	1.79	1.8	3.41	2.66	1.38	1.86	1.27	1.33	1.77	1.91	2.42	1.66	1.29	1.57	2.64	1.37	2.48	1.73	2.12	1.58
34591	chr01	chr01.083001822	1.37	1.87	1.98	1.28	2.69	2.18	2.65	2.67	2.12	1.82	2.56	1.86	1.83	1.41	1.58	1.74	1.42	1.3	1.82	1.75	1.39	1.68	2.16	1.58	1.8	1.51	1.49	1.7	1.84	2.65	2.48	1.74	1.47	0.74	1.36	1.83	2.28	1.93	1.71	1.33	2.2	4.33	2.48	2.05	2.14	3	2.09
46066	chr01	chr01.083052331	1.82	2.04	2.01	1.2	2.03	1.81	1.74	2.16	2.49	1.93	2.13	1.95	1.06	1.61	0.84	2.4	1.64	1.51	1.68	1.58	2.09	1.3	2.9	1.41	2.22	1.09	1.03	1.48	1.17	1.3	3.29	2.66	1.51	0.79	1.5	1.25	2.19	2.1	1.68	1.05	0.85	3.26	1.91	2.02	2.02	1.35	3.44
49135	chr01	chr01.083148558	1.34	1.32	1.65	1.67	3.1	1.9	1.99	2.47	2.16	1.87	2.1	1.85	1.97	1.61	0.83	2.06	2.09	1.62	1.49	1.82	1.88	9.77	2.54	0.74	3.2	1.43	1.35	1.99	1.56	2.24	2.18	1.83	1.81	1.09	1.15	1.67	1.56	2.06	1.51	0.62	1.82	-20.12	1.52	2.55	2.64	1.79	1.8
35116	chr01	chr01.083188564	1.63	1.91	1.92	1.69	2.14	1.64	1.81	0.98	2.51	2.08	1.92	1.7	1.66	1.87	1.71	1.53	1.43	1.16	1.96	1.91	1.61	1.41	1.27	1.83	1.09	1.62	2.17	1.91	1.4	1.85	1.81	1.39	1.47	1.11	1.13	2.06	2.42	2.59	2.25	1.3	1.7	1.81	2.16	1.86	2.12	1.56	1.38
61586	chr01	chr01.083203414	1.8	1.85	2.36	1.67	2.74	1.9	2.37	2.08	2.29	1.82	2.66	2.16	1.69	1.83	1.61	2.31	1.49	1.32	1.82	1.93	1.29	1.47	2.02	1.26	1.6	1.6	1.31	2.09	1.54	2.12	2	1.73	1.63	1.13	1.19	2.6	1.75	2.24	1.87	2.2	2.46	1.54	2.97	1.71	2.08	3.11	1.82
42417	chr01	chr01.083216630	1.74	1.85	1.78	0.95	2.48	1.79	1.76	1.95	1.83	1.89	2.07	1.97	1.38	1.87	1.53	1.41	1.08	1.5	2.13	1.44	1.52	1.27	2.26	1.19	3.11	1.76	1.24	2.12	1.06	1.87	3.77	2.56	2.86	1.38	3.8	2.86	1.76	1.3	2.41	1.38	2.48	-7.62	3.8	3.72	1.67	2.39	9.46
44294	chr01	chr01.083232052	1.37	1.56	2.34	1.86	2.48	2.36	2.01	2.46	2.33	1.82	2.11	1.83	2.23	1.36	1.83	2.54	2.66	2.24	1.67	2.32	1.92	1.85	2.85	2.2	1.72	1.28	2.3	1.54	1.84	5.78	2.32	1.78	2.89	1.62	1.7	1.88	1.89	2.11	1.55	1.2	1.31	-0.11	2.02	5.77	2.23	1.26	2.14
50023	chr01	chr01.083274359	1.88	2.34	2.15	1.89	2.83	1.74	2.02	2.27	2.41	1.88	2.67	2.55	1.83	1.43	1.83	1.38	1.42	1.63	1.52	1.72	1.85	1.63	1.49	1.62	1.14	1.5	1.77	1.88	1.16	2.28	2.5	1.3	1.78	0.97	1.16	1.97	2.38	1.65	2.09	1.73	2.48	0.47	1.52	2.04	3.18	2.74	1.08
51064	chr01	chr01.083341836	1.91	2.4	2.38	1.49	1.95	1.54	1.78	1.05	2.24	2.39	2.68	1.25	1.06	1.92	1.8	2.17	1.76	1.64	1.12	1.8	1.8	1.73	1.52	1.28	2.03	1.95	1.45	1.57	1.1	2.23	2.69	2.66	2.15	1.25	1.31	2.39	1.62	2.22	1.93	1.55	2.31	0.97	1.44	2	1.79	2.64	1.63
62599	chr01	chr01.083516303	1.55	2.24	1.68	1.52	2.26	2.02	2.31	1.9	1.87	1.63	2.34	1.24	1.54	1.89	1.78	1.74	1.13	1.25	1.93	1.8	2.51	1.65	1.76	1.68	2.05	1.84	1.2	1.96	1.37	1.88	2.81	2.24	1.78	1.29	1.56	2.74	1.98	1.77	2.23	4.27	1.79	2.54	1.77	2.65	2.01	1.86	3
51633	chr01	chr01.083630937	1.56	2.07	1.96	1.45	2.43	2.13	2.34	2.79	2.04	2.11	2.15	2.55	1.73	1.46	2.07	1.45	1.34	1.54	1.52	2.06	2.1	1.4	2.19	1.54	1.9	1.82	1.56	1.76	1.53	2.13	3.1	2.6	1.58	1.46	1.25	3.1	1.72	1.04	1.77	0.85	2.41	0.97	1.3	2.67	1.71	2.49	1.28
46067	chr01	chr01.083658714	1.92	1.4	1.84	1.66	2.08	1.64	1.7	1.75	2.41	1.95	1.62	1.05	2.03	1.66	1.72	2.4	2.14	1.33	1.29	1.39	1.81	1.69	1.73	1.99	2.31	1.59	2.11	1.97	1.43	2.18	1.98	1.76	1.98	1.4	1.65	1.92	1.9	2.6	1.68	1.62	2.05	5.42	1.83	3.88	1.48	2.46	2.79
35117	chr01	chr01.083679549	1.95	1.68	1.66	2.12	2.23	1.78	1.75	1.92	2.5	2.34	1.79	1.28	2.4	1.47	1.87	1.98	1.99	1.7	1.43	2.17	1.98	1.91	2.44	2.5	1.79	1.53	3.17	1.95	1.83	2.28	1.85	1.2	2.24	1.24	1.65	1.5	2.55	2.21	1.53	1.51	1.86	3.49	1.5	2.27	1.96	1.56	1.8
45100	chr01	chr01.083689149	1.84	1.76	1.63	1.77	1.87	1.48	1.42	1.6	2.1	1.96	1.57	1.3	1.69	1.6	1.96	1.4	1.62	1.17	1.5	1.55	1.77	1.54	1.46	1.88	1.61	1.78	2.02	1.68	1.27	1.91	2.17	1.84	1.63	1.2	0.98	1.52	1.91	1.9	1.85	1.24	2.75	1.26	1.5	2.2	2	1.84	1.06
42418	chr01	chr01.083724021	1.84	1.91	1.71	1.45	2.25	1.85	1.48	1.77	1.87	2.16	2.78	1.3	2.03	1.45	2	2.56	2.19	1.39	1.84	1.81	1.27	1.58	0.8	1.87	3.03	1.6	3	2.26	1.39	2.18	4.46	3.33	2.56	1.66	1.99	3.58	2.06	2.3	2.12	1.73	2.17	247.97	3.28	2.99	1.93	2.39	5.04
47087	chr01	chr01.083739417	1.64	1.84	2.06	1.48	2.48	1.71	2.25	2.36	2.33	1.73	2.16	1.59	2.13	1.24	1.73	2.16	1.95	1.88	1.49	2.02	1.82	1.34	2.05	1.81	1.77	1.38	1.86	1.63	1.75	2.75	2.93	2.48	1.59	1.14	1.36	2.29	1.81	1.59	1.86	2.1	1.9	1.87	2.16	3.37	2.09	2.37	2.33
40580	chr01	chr01.083740168	1.72	1.61	1.9	1.58	2.12	1.75	2	1.57	2.68	2.59	2.55	1.48	2.26	1.7	1.77	2	2.16	1.35	1.84	2.32	1.66	1.25	1.85	1.38	1.37	1.57	1.68	2.5	1.7	2.15	1.78	1.57	2.16	1.5	1.03	2.04	1.2	1.42	2.06	1.37	1.14	3.77	1.26	1.63	1.88	1.31	1.68
48174	chr01	chr01.083744646	1.61	1.71	1.82	1.48	2.35	1.83	1.95	1.89	2.61	1.6	1.84	1.72	2.22	1.66	1.75	1.9	2.19	1.67	1.34	1.79	2.22	2	2.54	2.28	2.76	1.45	2.41	1.37	1.66	2.66	2.81	1.92	2.61	1.06	1.79	2.22	1.72	1.62	1.68	1.33	1.59	1.29	1.42	2.29	1.55	2.04	1.41
38592	chr01	chr01.083803663	1.87	2.1	1.99	1.78	2.49	2.14	2.25	1.45	2.78	1.88	1.79	1.55	1.83	1.52	2.32	1.39	1.41	1.38	1.43	1.62	1.53	2.01	1.74	1.87	1.37	1.63	2.32	1.76	1.48	2.67	2.33	1.41	1.45	1.18	1.9	2.08	2.25	1.81	1.92	1.27	1.92	3.84	1.63	3.3	1.44	1.93	1.71
32611	chr01	chr01.083805378	1.89	2.82	1.83	1.6	2.38	2.09	2.08	2.56	2.29	2.16	2.39	3.21	1.83	1.45	1.51	1.99	1.44	1.08	1.96	1.99	1.42	1.35	1.3	1.74	1.52	1.13	1.59	1.8	1.82	2.54	2.64	3.35	1.93	0.77	1.41	1.02	2.31	2.26	13.53	2.13	1.82	7.05	3.78	1.65	2	1.19	3.15
41591	chr01	chr01.083819410	1.3	1.9	2.47	1.59	3.12	2.38	2.19	2.51	2.69	1.62	2.25	3.46	2.28	2.1	2.55	1.94	1.81	1.37	2.71	2	1.62	1.75	1.91	1.72	1.37	2.17	1.35	2.63	2.03	2.34	2.98	2.56	2.46	0.61	2.85	1.99	2.43	1.67	2.48	1.72	0.82	-8.83	2.02	4.65	2.45	0.72	7.51
48175	chr01	chr01.083875796	1.48	1.66	1.98	1.39	2.29	1.83	2.44	2.15	2.68	1.92	2.39	2.9	1.99	1.4	2.2	2	2.19	1.44	1.57	1.9	1.41	1.3	2.21	1.48	2.11	1.53	1.41	1.53	1.99	2.18	2.16	2.37	1.81	1.18	1.42	1.87	1.21	1.46	1.69	1.67	1.24	1.1	1.76	2.2	1.9	1.47	1.35
41592	chr01	chr01.083908941	1.94	2.02	0.92	2.03	2.21	1.56	1.47	1.64	2.63	2.61	1.64	2.56	1.95	1.24	1.72	2.1	1.69	1.08	1.32	2.02	1.55	1.09	1.49	1.66	1.13	1.76	1.91	1.69	1.23	2.33	2.34	1.84	1.63	1.16	1.18	2.84	2.08	2.6	1.88	1.52	1.95	2.9	1.67	3.75	1.72	2.24	1.69
43590	chr01	chr01.084024514	1.75	1.5	1.7	1.89	2.01	1.82	1.81	1.89	2.36	2.22	2.5	1.81	1.35	1.92	1.92	1.59	1.93	1.54	1.62	1.81	1.66	1.52	1.32	2.06	2.03	1.59	2.19	2.18	1.27	2.21	2.05	1.28	1.84	1	1.06	1.84	2.23	2.03	1.37	1.71	2.51	4.48	2.13	3.84	1.7	2.33	2.18
7365	chr01	chr01.084319995	1.71	1.95	1.56	2.19	1.92	2.28	1.83	1.49	1.86	1.58	2.28	2.15	1.71	1.34	2.14	1.5	1.43	1.65	1.47	1.4	2.14	1.84	1.82	1.84	2.29	1.6	2.14	1.95	1.71	3.12	3.9	2.92	2.49	1.46	2.12	2.32	1.67	1.8	1.49	1.46	2.4	1.66	1.86	1.89	1.75	1.85	1.34
9843	chr01	chr01.084456298	1.23	1.37	1.68	2.09	2.3	2.01	1.87	1.56	2.02	1.95	2.06	1.71	3.36	20.32	2.7	1.24	1.2	1.74	30.95	1.16	2.58	2.33	1.84	2.93	2.62	1.88	2.48	2.62	1.49	2.26	1.92	1.97	1.68	0.93	1.92	2.11	2.72	2.01	1.55	1.42	1.37	4.61	1.55	5.65	2.07	0.99	2.57
1382	chr01	chr01.084569606	1.66	1.87	1.72	2.18	1.98	2.25	1.76	1.68	2.36	2.29	1.25	1.91	2.46	1.92	1.86	1.71	1.23	1.64	1.74	1.73	1.97	1.9	2.43	2.29	1.77	1.57	2.74	2.22	1.97	2.26	1.74	1.8	1.83	1.09	1.53	1.63	2.66	1.91	1.72	1.59	2.68	1.86	1.75	2.78	1.53	2.29	1.46
24853	chr01	chr01.084579101	1.54	1.73	1.64	1.78	2.06	1.94	2.06	1.84	2.29	1.73	2.21	1.29	4.27	1.39	1.89	1.54	1.11	2.07	1.44	2.92	1.92	1.32	2.12	2	2.68	1.95	2.22	1.38	2.97	4.71	3.09	1.12	3.03	0.7	2.21	1.48	2.37	1.16	1.55	1.25	3.38	2.25	1.53	3.37	2.09	3.4	0.47
10850	chr01	chr01.084675021	1.93	2.52	1.89	1.84	2.27	1.75	1.98	2.11	2.31	1.94	1.9	1.88	1.61	1.72	2.22	1.7	1.17	1.43	1.79	1.44	1.54	1.8	1.19	1.4	1.43	2.2	1.83	2.31	1.26	3.18	2.42	2.01	1.93	1.63	1.88	2.1	2.04	2.75	2.21	3	2.2	4.97	2.74	2.05	1.88	2.52	2.77
24662	chr01	chr01.084689794	1.35	1.89	2.37	1.42	2.41	2.1	1.99	2.13	2.57	2.11	2.36	2.12	2.31	1.57	2.16	3.23	2.11	1.97	1.73	2.31	1.99	1.73	2.69	1.58	2.59	1.73	1.51	1.89	1.64	3.26	1.98	2.41	1.63	1.2	1.18	1.69	1.43	1.91	1.51	1.67	1.11	1.39	2.67	2.22	1.97	1.65	1.12
8203	chr01	chr01.084708625	1.15	1.57	2.09	1.75	2.17	2.21	2.69	2.38	1.95	1.73	2.06	2.08	2.2	1.72	2.1	1.96	1.58	2.18	2.36	2.47	1.84	1.69	3.38	1.8	3.69	2.13	2.08	2.19	2.4	2.21	1.8	2.48	1.27	1.03	1.43	2.99	1.88	1.59	1.9	1.3	1.39	2.81	2.38	3.89	1.87	1.17	2.33
44295	chr01	chr01.084782057	1.85	3.07	2.18	1.62	2.45	1.8	2.21	2.42	2.27	1.07	2.33	2.52	2.16	1.92	2.35	2.28	1.65	1.53	2.11	2.52	1.54	1.62	2.61	2.03	2.12	1.88	2.26	1.94	2.32	8.24	2.12	3.52	2.13	0.96	1.35	2.08	1.6	1.92	1.92	1.38	1.74	1.1	2.33	3.12	2.15	2.16	1.71
52242	chr01	chr01.084905079	2.41	2.48	0.87	1.84	1.74	1.62	1.6	1.6	2.36	2.19	1.69	1.45	2.08	1.56	1.71	2.13	2	1.63	1.06	1.06	2.11	1.66	1.95	2.06	2.53	1.39	2.07	1.37	1.21	1.9	2.8	1.85	1.62	1.24	1.43	1.7	1.83	2.16	1.66	1.1	1.37	1.91	1.21	1.92	1.42	1.98	1.5
47088	chr01	chr01.084924603	1.48	2.82	2.33	1.91	2.2	1.9	2.06	1.47	2.8	2.32	1.75	1.76	2.19	1.96	1.9	2.67	1.51	1.55	1.82	1.73	2.01	1.7	3.35	2.44	3.19	2.2	2.62	2.16	1.5	2.07	2.42	2.61	1.43	1.19	1.48	1.77	2.32	2.37	2.25	1.45	1.54	2.76	1.78	3.12	1.59	2.18	2.53
43080	chr01	chr01.084931889	1.5	1.99	2.16	1.53	2.91	2.65	2.77	3.11	2.36	1.32	2.56	2.22	2.17	1.56	1.95	2.32	1.5	1.75	1.98	1.92	1.63	1.54	2.64	1.91	2.56	2.01	1.95	1.98	1.89	3.94	3.24	2.55	2.49	1.11	1.81	2.16	2.06	2.28	1.7	2.47	2.72	2.63	2.82	2.64	2.13	3.03	2.83
37600	chr01	chr01.084972707	1.38	2.05	2.11	1.52	2.07	2.04	2.26	2.45	2.71	2.48	2.3	2.26	2.46	1.41	2.22	2.64	1.37	1.31	1.95	2.33	1.17	1.65	1.67	1.93	2.02	1.78	2.42	2.15	1.86	2.24	2.31	1.96	1.04	1.26	1.54	2.26	1.98	2.21	1.98	1.83	0.53	2.29	2.3	1.15	2.32	2.5	1.69
19293	chr01	chr01.084999348	1.82	2.39	1.62	1.75	2.23	1.77	1.73	2.36	2.54	2.03	1.53	1.76	1.98	1.46	1.48	2.25	1.58	1.59	1.47	1.93	1.86	1.54	1.63	2.23	2.25	1.65	2.12	1.6	1.44	2.77	2.51	2.02	1.29	1.04	1.12	1.82	1.94	1.82	1.37	1.92	1.63	1.8	2.27	2.34	1.53	1.94	2.27
31113	chr01	chr01.085028861	2.38	2.63	2.01	1.76	2.25	1.82	2.07	1.6	2.8	1.77	1.77	2.18	2.31	1.51	2	2.32	1.4	1.62	1.79	1.57	1.95	2.08	2.39	2.1	2.07	1.79	2.22	1.96	1.7	4.02	2.38	2.7	2.45	1.18	2.04	2.95	2.22	2.15	2.14	1.94	1.8	2.78	1.56	2.06	2.13	2.75	2.41
30343	chr01	chr01.085114263	1.56	2.37	1.94	1.56	2.58	2.43	2.45	2.91	2.54	2.17	2.81	2.06	1.68	1.74	2.85	2.17	1.7	1.47	2.31	1.9	1.49	1.53	2.57	1.41	2.46	2	1.97	2.08	1.66	4.33	2.32	2.2	1.84	1.01	1.17	1.81	1.87	1.56	2.17	1.16	2.75	1.15	1.6	2.14	2.32	1.88	1.97
13105	chr01	chr01.085119884	1.35	1.7	2.2	1.54	2.2	1.82	2.06	1.68	2.89	1.96	2.64	2.16	2.12	2.46	2.06	2.4	1.49	2.23	1.64	2.57	2.14	1.65	1.84	2.36	1.67	1.93	1.88	3.03	1.46	2.1	1.47	2.16	1.43	1.08	0.94	1.53	2.69	1.8	2.31	1.95	1.02	0.25	2.06	2.02	2.61	0.66	0.61
26443	chr01	chr01.085235474	1.88	2.08	2.43	2.02	2.24	2.24	2.14	2.58	2.52	2.02	2.43	2.1	1.79	1.49	1.93	1.79	1.42	1.54	1.79	2.12	1.62	1.57	1.96	1.78	2.06	1.63	1.93	1.59	1.78	1.94	2.36	2.01	1.71	0.88	1.39	2.06	1.81	2.31	1.45	1.66	2.52	1.69	1.65	2.63	1.69	2.69	2.01
14450	chr01	chr01.085266423	2.01	1.88	1.63	1.94	2.62	1.87	2.24	2.33	2.35	1.94	2.71	1.78	1.85	1.51	2.01	1.9	1.59	1.68	1.62	1.64	1.94	1.6	2.67	1.92	1.87	1.64	2.29	1.73	1.37	1.98	1.63	2.32	1.82	1.17	1.93	1.69	2.47	2.01	2.02	2.07	3.08	5.08	1.57	1.53	0.84	7.5	2.83
18296	chr01	chr01.085280993	1.62	2.08	1.85	1.91	2.19	1.83	1.84	1.73	2.48	1.6	2.01	2.02	2	1.58	2.09	1.87	1.33	1.69	1.86	1.8	1.61	1.41	1.61	1.82	1.23	2.15	1.99	2.02	1.41	2.55	2.01	2.22	1.36	1.3	1.3	2.32	2.27	2.32	2.06	2.12	2.56	2.84	1.55	2.77	2.1	2	1.71
22561	chr01	chr01.085285116	1.59	2.15	1.8	2.31	2.28	2.26	1.77	2.14	2.4	1.99	1.88	1.54	2.09	1.45	1.82	2.07	1.85	1.86	1.58	1.65	2	1.63	1.64	2.16	1.66	1.72	2.08	1.61	1.28	2.44	2.17	2.27	1.52	1.29	0.95	1.76	1.57	1.85	1.59	0.97	1.55	1.22	1.41	2.23	1.65	1.63	1.05
17796	chr01	chr01.085323913	1.79	3.23	1.86	1.75	4.53	2.19	2.48	3.08	2.15	1.48	2.37	2.16	1.98	1.33	1.84	1.91	1.27	1.43	1.72	0.6	2.32	1.81	1.48	2.86	3.91	1.68	1.49	1.86	1.31	5.65	5.24	4.61	3.67	0.94	3.44	1.4	1.86	4.37	2.09	1.96	1.52	16.01	3	2.48	1.98	1.57	4.93
14168	chr01	chr01.085417822	1.28	1.92	1.6	2.31	1.86	1.77	1.98	1.61	2.16	1.83	2.09	1.64	1.96	1.8	2.8	1.29	1.12	1.22	1.28	2.18	1.44	1.41	1.83	1.43	2.86	1.43	1.87	2.85	2.3	3.49	1.67	1.62	1.52	1.51	1.59	2.26	2.27	2.28	0.95	1.23	1.88	4.38	2.7	1.78	1.62	1.54	1.7
12010	chr01	chr01.085451799	1.82	2.61	1.95	1.84	2.14	2.37	2.37	1.48	2.39	1.85	2.12	2.12	2.1	1.62	2.18	1.87	1.26	1.87	1.94	1.99	1.72	3.1	1.61	2.43	1.21	2.07	2.06	2.17	2.15	3.17	3.18	2.22	2.09	0.96	2.26	2.31	1.73	2.2	1.82	1.81	2.96	1.13	1.86	2.81	2.34	2.47	1.69
3174	chr01	chr01.085453705	2.08	2.87	2.27	2.08	1.5	2.13	1.64	1.38	2.42	2.18	1.76	1.22	1.89	2.3	2.08	2.41	1.51	1.26	2.07	1.66	1.51	1.66	1.82	2.48	1.79	2.23	2.26	2.29	1.55	4.78	2.05	2.48	2.09	1.27	1.67	1.82	2.26	4.31	2.25	2.69	2.77	4.14	2.43	2.06	2.19	2.07	2.22
31894	chr01	chr01.085458183	1.96	2.43	2.22	1.69	2.26	2.15	2.32	2.14	2.31	1.74	1.98	1.91	1.93	1.54	1.91	1.98	1.19	1.56	1.5	2.13	1.51	1.81	2.02	2.05	1.72	1.71	1.65	1.95	1.78	4.01	2.34	2.87	2.61	1.13	1.72	2.03	1.38	2.33	2.09	1.76	3.92	1.14	1.81	2.07	2.14	5	0.96
36615	chr01	chr01.085482641	1.74	1.97	2.21	1.58	2.15	1.8	2.28	1.95	2.32	1.66	2.74	2.01	1.85	2.28	2.99	1.9	1.06	1.55	2.82	2.44	1.65	1.51	1.8	1.76	1.43	2.21	1.92	2.52	1.61	3.05	2.42	2.1	1.31	1.22	1.29	2.23	2.33	2.37	2.89	1.74	2.32	1.99	2.2	2.51	2.45	2	2.54
5505	chr01	chr01.085563329	1.6	2.05	2.22	1.92	2.43	1.92	2.24	1.58	2.53	1.91	3.21	1.92	2.05	1.8	1.8	2.83	1.83	2.17	1.84	1.85	2.37	2.04	1.96	2.36	2	1.8	2.21	1.89	1.24	2.69	2.03	2.35	2.03	1.61	1.69	1.7	2.47	2.07	1.91	1.76	2.54	1.59	1.97	1.51	2.96	1.21	0.99
11365	chr01	chr01.085587643	1.37	1.77	2.43	1.53	2.37	2.06	1.87	2.28	2.05	1.78	2.62	2.03	2.46	1.86	1.86	2.63	1.8	1.8	2.33	2.36	1.73	1.41	2.58	1.8	2.38	1.81	2.58	2.02	1.71	2.92	2.25	2.26	1.67	1.03	1.49	1.43	1.91	2.03	1.9	1.66	1.79	4.01	2.13	3.14	2.6	1.31	1.94
25370	chr01	chr01.085601617	1.71	2.32	1.93	2.21	2.2	1.98	1.73	1.99	2.37	2.09	2.04	1.97	2.03	1.54	2.35	1.6	1.52	1.54	1.49	2	1.99	1.77	2.37	2.1	2.08	2.03	2.47	1.8	1.5	3.66	2.4	2.97	1.52	1	1.07	2.04	2.01	1.63	2.33	1.7	2.47	1.08	1.55	2.52	1.96	2.43	1.1
23007	chr01	chr01.085636020	0.87	1.3	2.41	1.97	2.17	1.88	2.06	3.32	1.71	1.86	2.18	1.52	2.58	1.93	2.21	1.66	1.24	1.55	2.08	1.96	1.47	1.32	2.33	2.02	2.09	2.21	1.95	1.83	1.41	3.76	2.21	3.09	2.69	1.01	1.32	1.55	1.98	2.22	1.86	2.57	2.88	6.16	1.65	2.33	2.05	1.54	2.12
24908	chr01	chr01.085637256	1.51	2.76	2.47	1.68	3.09	2.76	2.78	2.9	2.45	1.8	2.46	2.33	1.68	1.77	1.61	2.64	1.62	2.05	1.75	1.81	2	1.71	3	1.85	3.37	1.67	1.75	1.72	1.44	3.77	2.59	3	1.89	1.28	1.77	1.84	1.94	1.9	1.78	1.56	3.27	2.57	2.91	2.39	2.64	1.7	3.13
12576	chr01	chr01.085651371	1.68	1.54	1.7	1.96	2.47	1.7	1.76	2.31	2.12	2.28	1.86	1.22	2.51	1.5	2.36	2.11	1.46	1.4	1.7	2.66	1.65	1.65	1.53	1.91	2.23	2.18	1.81	2.29	1.49	2.33	1.89	2.33	1.96	1.43	1.52	1.49	2.13	2.61	1.86	1.64	1.62	2.53	2.05	2.07	1.87	1.65	1.72
1834	chr01	chr01.085651875	1.93	2.06	1.6	1.54	1.83	1.93	1.82	1.37	2.11	2.43	1.84	1.86	1.77	1.93	1.43	1.62	0.8	0.86	2.13	2.05	1	1.22	1.11	1.05	1.73	1.63	1.56	2.8	1.33	2.19	2.32	2.87	1.35	1.31	1.61	1.81	1.4	2.59	2.01	2.87	2.85	-17.62	1.81	2.2	1.89	2.95	4.23
7295	chr01	chr01.085654900	1.58	1.8	1.78	1.55	2.33	1.92	1.52	1.61	2.2	1.84	1.85	1.65	2.5	1.95	2.05	1.76	1.4	1.64	1.82	2.05	1.57	1.56	1.95	1.79	2.2	2.11	2.29	2.12	1.93	2.31	1.53	2.13	2.08	0.77	1.47	1.14	1.71	1.85	1.66	1.89	1.19	2.3	2.38	1.58	1.58	0.91	1.85
53322	chr01	chr01.085706184	2.18	2.16	1.88	1.7	4.34	1.55	1.86	2.29	2.61	1.94	2.55	2.45	1.19	1.55	1.86	1.1	1.63	1.62	1.92	2.13	1.74	1.27	1.82	1.38	1.61	2	1.51	1.97	1.96	2.77	7.53	5.2	2.15	1.34	1.75	2.05	1.84	1.36	2.04	1.98	1.99	1.68	1.49	2.24	1.89	1.86	2.15
62074	chr01	chr01.085709307	2.1	2.43	2.05	1.66	3.75	1.98	2.23	2.42	2.93	1.74	2.33	2.62	1.47	1.76	2.23	1.98	1.59	1.86	1.81	2.53	2	2.01	2.33	1.91	1.96	2.16	2.23	1.94	2.07	3.59	4.27	3.71	2.07	1.42	1.55	2.23	2.26	1.4	2.02	1.93	2.48	1.52	1.74	1.86	2.28	2.79	1.6
59750	chr01	chr01.085727736	1.5	1.83	1.98	1.43	2.53	2.08	2.62	2.47	2.31	1.81	2.76	2.05	2.33	1.68	2.17	1.77	1.43	1.48	1.62	1.7	1.83	1.3	2.11	1.53	2.17	1.78	0.81	1.93	1.15	3.79	2.27	3.07	1.79	1.02	1.52	1.93	2.02	1.59	1.78	1.58	1.92	1.09	2.08	1.89	2.25	1.73	1.66
2458	chr01	chr01.085751032	2.04	2.3	1.69	1.68	1.69	1.96	1.89	1.2	2.11	2.02	1.67	1.07	1.87	1.68	1.94	2.17	1.52	1.16	1.7	1.49	1.57	1.53	1.56	2	2.74	1.9	1.85	1.93	1.08	2.45	2.47	2.43	2.19	1.12	1.93	1.55	2.1	3.08	1.96	2.55	1.24	7.1	1.64	1.55	1.8	2.03	3.28
17579	chr01	chr01.085773612	1.54	2.15	1.99	1.89	2.34	1.38	1.97	1.42	2.49	2.25	1.77	1.06	2.31	1.87	1.51	2.18	1.32	1.3	3.17	1.51	1.66	1.31	1.71	2.03	2.46	1.94	1.63	2.27	1.09	3.1	2.2	3.06	1.99	1.23	1.58	1.66	1.98	1.79	1.79	1.29	1.44	4.3	1.52	3.45	1.86	1.25	2.95
24433	chr01	chr01.085774932	1.77	2.14	2.09	1.42	1.73	1.8	1.85	1.62	2.27	1.23	1.75	1.69	2.21	2.27	2.16	1.42	1.32	1.5	2.12	1.28	1.72	1.75	1.72	1.98	13.94	1.84	1.3	2.55	1.38	3.09	2.09	2.03	2.17	1.15	1.66	1.53	1.97	2.45	2.35	2.09	2.57	5.95	2.08	1.49	2.18	2.65	2.94
45101	chr01	chr01.085798286	0.8	1.88	2.7	1.51	3.6	2.51	2.23	2.08	2.32	1.96	2.65	2.76	1.51	1.49	2.11	1.93	1.45	1.79	1.56	1.25	2.69	2.26	3.26	1.9	3.64	1.95	1.58	1.71	1.17	2.75	3.31	3.23	3.2	1.36	3.08	2	5.78	1.41	2.43	1.55	1.89	-7.28	2.86	3.47	1.9	1.45	5.54
8929	chr01	chr01.085945892	1.02	1.28	2.38	1.81	3.11	2.79	2.71	3.22	2.14	1.59	2.84	2.67	1.87	1.34	2.07	1.62	1.76	1.24	1.59	2.08	1.68	1.08	1.85	1.16	2.81	1.85	1.21	1.75	1.66	2.27	1.5	2.41	1.5	0.93	1.61	1.41	1.49	1.5	1.94	1.65	1.39	-9.76	3.17	1.65	1.66	1.07	3.38
20077	chr01	chr01.085963857	1.74	1.74	1.76	1.89	2.37	1.77	1.44	1.72	2.15	2.18	1.72	1.56	2.22	2.1	2.13	1.97	1.4	1.49	1.69	1.56	1.62	1.62	1.74	1.87	2.26	1.68	2.12	1.51	1.42	2.6	1.74	1.85	1.62	1.2	1.34	4.64	1.68	1.57	1.62	0.43	1.71	1.04	1.62	2.53	1.68	2.33	1.19
54431	chr01	chr01.085985472	1.62	1.86	1.77	1.66	2.66	1.89	2.03	2.5	2.55	1.93	2.45	1.98	1.87	1.5	1.76	1.85	1.53	1.41	1.43	2	1.72	1.27	1.67	1.53	2.31	1.68	1.72	1.81	1.41	2.81	2.32	2.62	1.73	1.15	1.3	2.18	1.86	1.65	1.64	1.77	1.67	1.08	2.03	1.97	2.03	1.47	1.47
20091	chr01	chr01.085986610	1.92	1.52	1.69	1.58	2.18	1.8	1.33	1.4	2.27	2.01	1.45	1.36	2.33	1.75	2.04	2.13	1.12	1.51	1.77	1.8	1.76	1.79	1.61	1.95	2.47	2.16	1.74	2	2.39	2.74	2.26	2.63	2.01	1.41	1.87	1.53	2.58	2.55	1.98	2.03	1.54	5.06	2.38	2.17	1.99	1.57	2.35
27588	chr01	chr01.086038019	2.13	2.56	1.75	3.64	2.01	2.04	2.34	1.68	2.61	2.5	2.02	1.77	1.61	1.71	3.29	1.62	0.93	2.21	1.9	1.39	2.86	2.97	1.33	3.05	1.47	3.16	2.93	1.87	1.28	3.12	1.79	1.74	1.44	1.08	1.1	1.58	2.03	2.15	2.45	1.8	1.84	1.44	1.61	1.48	1.35	2.2	2.09
4217	chr01	chr01.086093671	1.51	1.62	2.16	2.07	2.6	2.55	2.14	2.34	2.34	1.78	2.63	2.14	2.14	1.56	2.04	3.37	2.23	1.76	1.59	2.01	1.74	1.87	2.48	2.21	3.28	1.61	2.22	1.78	1.29	2.24	1.54	2.15	1.67	1.13	1.22	2.04	1.92	1.87	1.62	1.66	2.81	1.94	1.88	2.18	1.94	3.11	2.27
31556	chr01	chr01.086159508	1.49	1.62	2	1.85	2.81	1.86	1.75	1.87	2.74	2.14	2.18	1.98	2.07	1.81	1.62	3.78	1.76	1.49	1.83	1.65	1.4	1.36	2.3	1.55	3.45	1.91	1.52	2.38	1.37	1.95	1.69	1.77	1.56	2.87	2.15	2.47	1.44	1.84	1.33	1.78	2.34	-4.53	2.59	3.48	2.08	1.04	2.86
55500	chr01	chr01.086169446	1.78	1.78	2.02	1.95	2.36	1.84	1.67	1.74	1.99	2.13	2.18	1.79	1.44	1.9	2.04	1.7	1.01	1.18	1.53	2.04	1.69	1.25	1.42	1.5	0.92	1.89	1.57	2	1.65	1.87	1.95	1.84	1.27	2.44	1.06	2.06	1.56	1.91	2.51	1.92	1.96	0.64	2.02	1.47	2.36	2.16	0.94
9095	chr01	chr01.086211010	1.8	2.04	1.81	2.25	2.49	1.71	1.98	2.12	2.66	1.98	2.25	1.54	1.47	1.59	1.47	1.78	1.19	1.55	1.24	1.34	1.75	1.29	1.32	1.57	1.39	1.66	2.1	2.09	0.43	2.47	2.03	1.68	1.59	1.17	0.79	1.66	2.28	1.52	1.8	1.47	0.69	0.44	1.93	1.43	1.94	1.48	0.87
5021	chr01	chr01.086213639	1.37	1.45	1.68	2.1	2.26	1.79	2.07	1.74	2.06	1.75	2.11	1.88	1.9	1.89	2.58	1.06	1.02	2.13	1.97	1.14	1.95	1.92	1.64	2.27	2.51	2.6	2.04	2.6	1.15	1.96	2.25	2.04	1.45	1.25	1.96	1.43	2.13	1.91	2.63	2.19	1.51	4.86	2.07	2.23	1.36	1.97	2.51
15218	chr01	chr01.086259702	1.36	1.62	1.9	2.43	2.2	1.79	2.01	2.29	2.72	2.46	2.01	1.95	2.17	1.53	1.77	1.56	1.09	1.71	1.56	1.85	1.72	1.54	1.54	1.73	2.03	1.91	1.91	2.11	1.32	1.91	2.09	2.3	1.56	1.08	1.4	1.51	1.21	1.12	1.39	1.29	1.34	1.07	1.39	3.55	2.03	1.09	0.9
9838	chr01	chr01.086274073	1.35	2.2	1.74	1.59	2.93	2.27	1.79	2.16	1.89	1.52	2.35	2.46	1.58	1.5	2.56	1.9	0.91	1.15	1.61	1.96	1.92	1.23	2	1.61	2.95	1.92	0.79	1.76	1.68	2.7	3.43	2.62	1.94	0.92	1.52	2.23	1.96	2.27	2.43	1.87	2.15	13	2.25	3.5	2.05	2.89	3.65
58939	chr01	chr01.086331363	1.88	1.98	2.02	1.73	1.91	1.72	2.04	1.98	2.4	2.06	2.13	1.72	1.87	1.62	2.18	1.62	0.73	1.43	1.73	2.15	1.72	1.65	1.52	1.33	1.32	1.95	1.72	1.96	1.37	2.61	1.81	1.58	1.65	1.3	1.31	1.96	1.83	1.72	2.56	1.41	1.74	0.95	1.6	1.58	2.05	2.36	1.31
34592	chr01	chr01.086348897	1.37	2.2	2.02	1.87	2.53	2.03	2.05	2.2	2.46	1.96	2.48	2.14	1.93	1.53	2.2	2.03	1.59	1.61	1.45	1.99	1.49	1.47	2.35	1.82	2.1	1.77	2.08	1.87	1.8	3.12	1.82	2.29	1.75	1.2	1.43	2.14	1.91	1.52	1.75	1.44	1.51	1.4	1.71	1.88	1.84	2.1	1.74
36616	chr01	chr01.086407752	1.53	2.08	2.44	1.69	2.57	2.22	2.45	2.42	2.79	2.11	2.64	2.08	2.26	1.7	1.94	1.64	1.59	1.47	1.54	1.93	1.71	1.55	1.73	1.57	2.57	2.15	2.16	1.89	1.88	1.95	2.01	2.28	1.65	1.23	1.14	2.42	1.52	1.81	1.42	1.69	2.12	1.57	1.77	2.29	1.6	2.71	1.71
34253	chr01	chr01.086461458	2.11	1.43	1.7	2.83	2.4	2.05	1.64	1.68	2.35	2.3	1.86	1.77	1.77	1.78	1.92	1.92	1.66	1.18	1.35	1.91	1.6	1.07	2.36	1.61	2.55	1.84	2.05	2.35	1.65	2.22	2	2.05	1.65	1.44	1.5	2.23	1.96	1.53	1.64	1.14	1.35	1.5	1.49	2.9	1.61	0.89	0.64
53033	chr01	chr01.086463136	1.56	2.28	2.04	1.7	2.75	2.33	2.08	1.88	2.07	1.79	2.19	2.41	1.03	1.45	1.78	1.59	0.99	1.43	2	1.15	1.58	1.51	2.26	1.27	1.75	1.97	1.54	2.15	1.18	1.71	2.8	2.25	2.14	1.37	1.94	2.67	2.32	1.97	2.2	1.46	1.65	67.62	2.72	3.42	2.01	1.43	4.2
43591	chr01	chr01.086463775	1.78	1.96	2.09	1.9	2.75	2.28	1.99	2.77	2.32	1.79	2.34	2.41	1.27	1.26	1.66	1.29	1.03	1.3	1.16	1.19	1.72	1.3	2.28	1.3	1.6	1.43	1.37	1.3	1.03	2.49	2.42	1.73	1.34	1.14	1.08	1.93	2.3	1.43	1.93	0.86	2.29	1.71	1.61	2.54	2.07	1.75	2.14
33253	chr01	chr01.086499788	1.48	1.71	1.85	1.42	2.02	1.61	1.61	2.1	1.86	2.2	2.41	1.87	1.79	1.52	1.83	2.48	1.89	1.88	1.41	1.86	1.72	1.51	1.77	1.76	2.27	1.59	2.21	1.53	1.21	2.22	1.72	1.75	1.65	1.41	1.03	1.96	1.62	2.06	1.92	1.99	2.4	1.76	2.44	2.58	2.1	1.28	1.39
23571	chr01	chr01.086644286	1.53	1.52	1.67	2.27	2.32	1.67	2	1.59	2.37	2.07	1.9	1.6	2.03	1.82	1.83	2.49	1.3	1.6	1.61	1.95	2.14	1.9	1.95	2.63	1.81	1.68	2.82	2.03	1.78	2.63	1.91	3.04	2.19	1.64	1.2	1.76	1.23	2.27	1.79	2.02	1.11	-0.5	1.48	2.15	1.82	1.24	0.92
53799	chr01	chr01.086650861	1.74	2.37	2.36	2.02	2.55	2.18	2.21	2.88	2.56	1.67	2.83	2.26	2.26	1.62	2.58	1.88	1.47	1.84	1.74	2.68	2.04	1.66	3	2.06	2.4	1.92	2.05	1.71	1.9	4.27	2.04	3.16	1.13	1.54	1.03	2.19	1.86	1.47	1.68	1.25	1.93	1.37	1.76	2.37	1.75	1.95	1.71
574	chr01	chr01.086797287	1.88	2.47	1.77	1.92	2.41	1.95	1.77	1.3	2.08	1.95	2.06	1.74	0.95	2.15	1.84	1.81	1.15	1.82	2.46	1.43	1.72	1.59	1.68	1.53	1.58	1.96	2.27	2.69	0.94	1.74	1.79	1.9	1.02	1.23	0.95	1.88	2.09	2.16	2.2	1.5	1.83	1.79	2.03	2.27	1.79	1.74	1.63
54571	chr01	chr01.086867288	1.75	1.56	2.26	2.1	2.23	2.11	2.06	2.42	2.27	2.15	2.07	1.57	1.76	1.72	2.24	1.45	1	1.33	1.88	1.69	1.45	1.58	1.71	1.63	1.37	1.85	1.93	1.85	1.46	2.56	1.63	1.68	1.97	1.57	1.48	1.95	2.17	2.27	1.92	1.76	2.09	1.14	1.58	2.24	1.68	2.5	1.48
36617	chr01	chr01.086977827	1.72	2.19	2.45	1.5	2.43	2.46	2.43	2.34	2.39	1.72	2.5	2.16	2.29	2.28	2.51	1.9	1.53	1.83	1.94	2.32	1.65	1.65	1.35	2.07	2.64	2	2.07	2.46	2.04	1.64	1.49	2.09	1.43	1.81	1.48	1.89	1.77	2.78	2.22	1.71	1.74	3.45	2.85	2.17	1.62	2.04	1.7
10783	chr01	chr01.087028728	1.57	1.98	2.31	2.05	2.18	1.76	1.76	1.98	2.68	2.26	1.97	1.94	2.08	1.77	2.07	1.65	1.28	1.65	1.87	1.99	1.76	1.33	1.81	1.79	1.71	1.89	2.01	2.02	1.5	1.73	2.26	2.41	2.29	1.7	1.58	2.4	1.83	1.57	2.12	1.8	2.03	0.97	1.67	2.38	1.93	1.53	1.01
8273	chr01	chr01.087232991	1.74	1.85	2.19	1.59	2.18	2.08	2.34	2.42	2.17	1.9	2.33	1.65	1.96	1.83	1.89	2.33	1.56	1.63	2.43	2.12	1.9	1.4	1.91	1.71	1.25	1.82	1.79	2.03	1.45	1.7	1.46	2.23	1.28	1.61	0.83	2.58	1.97	2.43	1.86	1.8	1.54	1.28	2.52	2.78	2.38	1.5	1.32
3598	chr01	chr01.087341056	1.62	1.88	2.02	1.53	2.89	1.96	2.21	2.53	2.53	1.74	2.5	3.03	1.95	1.46	2.12	2.19	1.41	1.81	1.71	2.01	1.68	2.64	2.21	2.14	2.36	1.59	2.31	1.79	1.57	2.73	1.97	2.09	1.72	0.81	2.19	1.42	1.94	1.91	1.95	1.82	2.21	3.96	2.71	2.3	2.08	1.76	2.84
10119	chr01	chr01.087343795	1.66	1.93	1.83	1.33	2.31	1.6	1.67	1.82	2.24	1.91	1.75	2.05	2.23	1.96	2.38	2.1	1.49	1.51	2.07	2.1	1.59	1.48	2.05	2.09	1.7	2.1	2.17	2.45	1.96	1.78	1.51	1.93	1.55	1.04	1.44	2.18	2.59	2.37	1.91	2.09	1.59	1.93	2.08	2	1.8	2.04	2.05
62341	chr01	chr01.087383322	2.29	1.89	1.38	1.82	1.73	1.83	1.81	1.68	2.48	2.87	1.9	1.54	1.91	1.46	1.54	2.16	1.16	0.97	2.1	1.89	2.18	2.09	1.62	2.07	1.33	1.58	3.29	1.82	1.89	1.99	1.97	1.96	2.44	1.25	1.99	0.72	1.68	1.52	1.59	1.11	3.63	-2.96	1.44	2.3	1.82	1.5	0.7
35118	chr01	chr01.087456441	1.17	2.11	2.08	1.86	2.93	1.72	2.22	2.47	2.7	1.86	2	2.34	2.04	1.6	2.26	1.26	1.37	1.65	1.74	1.67	1.71	1.06	1.74	1.67	1.66	1.86	1.86	2.22	1.52	2.56	1.95	2.42	1.95	1.09	1.38	1.81	2.2	1.91	1.66	1.33	1.15	3.03	2.03	4.06	1.94	1.13	2.25
42642	chr01	chr01.087585550	1.43	1.93	2.24	1.63	2.18	1.87	2.18	2.44	2.48	1.74	2.58	1.83	2.16	1.9	2.18	2.13	1.5	1.33	1.81	1.94	1.67	1.45	2.05	1.77	2.85	1.85	2.01	2.14	1.98	2.37	1.93	2.02	1.84	1.47	1.25	2.38	1.54	1.71	2.27	1.45	2.08	3	2.01	3.84	1.92	2.3	2.28
32340	chr01	chr01.087777760	1.71	2.4	1.82	1.69	2.23	1.78	2.2	2.21	1.46	1.95	2.09	2.13	1.94	1.48	2.16	2.2	2.15	1.33	1.69	1.94	1.38	1.49	1.72	1.59	2.98	1.64	1.99	1.82	1.76	3.14	2.1	2.28	1.62	1.1	1.3	1.91	1.84	1.93	1.88	1.52	5.12	3.55	2.1	2.95	3.55	2.37	2.68
32297	chr01	chr01.087794557	1.52	2.58	1.9	2.14	2.14	1.82	2.14	1.46	1.54	1.66	1.85	1.69	2.18	1.93	2.21	2.13	1.44	1.9	2.46	1.81	1.66	1.71	1.85	1.89	2.06	1.86	2.46	2.37	1.55	3.33	1.62	1.97	1.37	1.41	1.21	3.15	1.98	1.73	2.18	1.7	2.08	2.39	2.03	2.18	2.09	3.36	1.42
46068	chr01	chr01.087802834	1.65	2.54	1.79	1.73	2.19	1.97	1.77	2.14	1.53	1.86	2.72	2.14	1.7	1.92	2.4	2.79	1.58	1.42	1.64	1.36	1.61	1.64	2.08	1.8	3.27	1.81	1.93	2.12	1.35	2.68	2.17	2.14	1.72	1.26	1.95	2.02	1.81	1.85	1.79	2.01	2.36	2.84	2.29	3.26	1.75	2.52	2.64
37602	chr01	chr01.087812960	1.48	1.7	1.69	1.75	2.31	1.47	1.91	1.62	2.51	1.91	1.99	1.96	2.15	1.48	1.79	3.08	2.04	1.28	2.02	2.45	1.41	1.62	2.08	2.26	2.39	1.82	2.71	2.09	1.47	3.68	2.07	1.58	2.45	1.02	1.55	2.34	2.34	3.13	1.69	1.79	3.58	3.65	1.7	3.95	2.43	2.19	2.19
61828	chr01	chr01.087828881	1.89	2.13	1.82	2.17	2.02	1.46	1.78	2.14	1.76	2.04	2.1	1.47	1.66	1.34	2.06	1.36	0.96	1.64	1.59	1.77	1.6	1.48	1.52	1.91	1.32	1.88	1.98	1.82	1.46	1.86	1.99	1.49	1.4	1.17	1.08	2.2	1.87	1.99	1.98	1.46	2.18	1.26	1.77	2.23	1.86	2.25	1.51
43592	chr01	chr01.087904321	1.76	1.96	1.76	2.21	2	1.92	1.8	1.78	1.6	2.19	1.84	1.81	2.43	1.69	1.83	1.94	1.38	1.31	1.51	1.89	1.7	1.72	2.01	2.04	2.17	1.73	2.21	1.82	1.62	2.76	1.76	2.03	2.08	1.21	1.42	1.88	2.09	1.83	1.81	1.45	1.65	2.07	1.81	2.77	1.68	2.26	1.51
37603	chr01	chr01.087914789	1.37	2.07	1.9	1.43	2.57	2	2.42	2.32	1.57	1.61	2.38	2.23	2.03	1.79	2.14	2.54	1.93	1.82	2.63	2.06	2.13	1.78	3.18	1.85	3.71	2.14	1.99	2.36	1.78	2.61	2.49	2.56	1.85	1.25	1.85	2.23	1.99	1.61	1.79	1.41	1.51	6.6	2.33	3.18	1.75	1.11	3.62
35778	chr01	chr01.087921362	1.85	2.14	1.7	1.51	2.14	1.71	2.15	1.58	1.69	2.2	1.79	1.59	1.7	1.55	2.37	1.36	1.04	1.27	1.62	1.43	1.66	1.71	1.35	1.72	1	2.02	1.92	1.95	1.06	2.92	1.62	1.77	1.77	1.3	1.59	1.74	1.87	2.05	2.04	1.32	1.55	2.57	2.02	1.76	1.97	1.91	1.51
39598	chr01	chr01.087970019	1.54	1.71	1.76	1.26	2.5	1.72	1.89	2.22	1.32	2	2.85	1.43	2.55	2.27	2.48	3.04	2.02	1.73	2.19	2.19	1.37	1.22	1.92	2.08	2.48	1.83	2.37	2.26	1.5	1.9	1.79	2.06	2.57	1.16	2.12	1.77	1.91	1.78	1.76	1.15	1.54	1.46	1.6	2.05	2.24	2.04	1.4
35119	chr01	chr01.087979658	1.64	2.03	1.8	1.66	2.28	1.62	2.31	2.25	1.42	2.2	1.67	1.78	1.51	2.18	1.12	2.76	1.21	1.68	2.46	1.57	2.07	1.3	1.63	1.94	1.37	1.88	1.47	2.34	1.25	1.58	1.92	2.65	0.86	1.09	0.94	1.88	2.46	2.6	2.07	2.08	1.58	6.6	3.59	3.92	2.34	1.02	5.7
48176	chr01	chr01.087985811	1.5	1.81	1.93	1.6	2.47	1.86	2.35	2.51	1.55	2.21	2.4	1.57	2.77	1.62	2.01	1.68	1.3	1.36	1.46	1.73	1.36	1.26	1.85	1.46	1.96	1.8	1.84	1.87	1.53	1.49	1.73	2.1	1.75	1.12	1.49	2.37	2.05	1.43	1.42	1.7	2.4	1.2	1.75	3.06	1.97	1.43	2.04
40581	chr01	chr01.088192117	1.99	2.04	1.89	1.74	2.05	1.66	1.82	1.78	1.43	2.21	1.87	1.52	1.77	1.85	2.07	2.01	1.62	1.39	1.94	1.93	1.45	1.28	1.49	1.72	1.52	1.98	1.95	2.2	1.18	1.59	2.02	2.61	1.22	1.21	1.17	2.06	1.91	2.45	1.81	2.84	1.51	2.83	2.38	2.57	1.82	2.52	4.47
32791	chr01	chr01.088200383	1.45	2.5	1.72	1.88	2	1.97	1.75	2.12	1.97	1.83	2.32	2.45	1.8	1.49	2.76	2.44	2.11	1.81	1.82	1.81	2.12	2.04	1.7	2.41	1.47	2.38	2.68	1.91	1.59	1.79	1.48	2.26	2.18	1.23	1.4	5.44	2.01	2.39	2.52	2.16	2.68	1.34	1.73	4.16	1.91	2.2	1.77
60609	chr01	chr01.088285999	1.72	1.99	1.93	1.61	2.99	2.22	2	2.51	1.42	1.75	2.23	1.7	2.06	1.51	2.07	2.01	1.73	1.65	1.65	2.42	1.61	1.76	2.15	1.62	1.93	2.1	1.96	2.06	1.71	2.25	2.2	2.06	1.82	0.99	1.19	2.15	1.97	1.83	2.2	1.53	2.19	0.93	1.95	2.67	2.08	3.99	1.88
33479	chr01	chr01.088332084	1.75	1.83	1.64	1.39	1.82	1.43	1.66	1.47	1.64	2.65	1.48	1.21	1.38	1.86	1.92	1.43	0.78	1.17	1.93	1.85	1.14	1.06	0.97	1.37	1.01	1.96	1.72	2.16	1.27	1.56	1.76	1.58	1.47	1.02	1.15	1.33	2.03	2.79	2.22	2.34	1.41	3.43	1.79	1.97	1.69	2.08	2.38
39599	chr01	chr01.088336576	2.1	2.06	1.43	2.11	1.88	1.94	1.69	1.31	1.44	1.73	1.51	0.88	1.63	1.8	1.13	2.68	2.94	2.48	1.24	1.76	2.9	2.02	2.12	2.37	2.53	1.14	2.91	2.03	0.92	2.05	2.74	2.07	1.84	2.01	1.33	1.69	1.55	2.09	1.25	1.54	1.73	-1.48	1.68	2.34	1.81	1.38	1
51358	chr01	chr01.088344172	1.55	2.28	2.34	2.05	2.14	2.06	2.15	2.34	1.72	2.25	2.24	1.86	2	1.55	1.69	2.11	1.8	1.57	1.61	2.17	1.61	1.32	1.69	1.79	1.62	1.61	1.78	1.89	1.6	2.23	1.64	1.97	1.73	0.96	0.94	1.87	1.93	2.71	1.79	1.88	2.17	2	2.32	1.96	2.08	2.24	2.11
43083	chr01	chr01.088353622	1.74	2.01	2.04	2.14	2.15	1.88	2.57	1.77	1.99	2.5	2.64	1.81	2.05	1.51	2.29	1.93	1.99	1.38	1.62	2.06	1.8	1.6	2.24	1.78	3.11	2.02	1.84	2.06	1.77	1.79	1.76	2.13	1.54	1.15	1.29	2.35	2.17	2.23	1.76	1.2	2.04	1.17	1.82	1.76	1.93	1.68	1.03
16991	chr01	chr01.088642115	1.89	2.68	2.3	1.35	2.6	1.79	2.18	2.64	1.74	1.99	2.39	2.3	1.85	2.46	2.25	2.05	1.83	1.67	1.9	1.73	2.58	1.83	1.55	1.81	1.76	1.86	1.85	1.86	1.34	2.51	1.98	2.46	1.81	1.45	1.22	2.05	1.87	2.04	2.15	1.89	3.11	1.02	1.89	2.12	2.14	3.04	1.78
55004	chr01	chr01.088653255	1.97	2.39	2.11	1.79	2.49	1.79	2.12	2.04	1.74	2.07	2.84	1.98	1.56	1.89	1.56	1.5	1.51	1.54	1.49	1.83	1.66	1.56	1.54	1.67	1.5	1.6	2.02	1.84	1.29	2.27	1.93	1.78	1.4	1.14	1.15	2.04	2.45	1.78	2.02	1.63	1.82	0.86	1.56	1.55	2.1	2.1	1.27
12395	chr01	chr01.088750526	1.68	2.09	1.22	1.8	1.82	2.14	1.71	1.79	1.61	2.01	1.49	1.72	2.34	2.05	1.39	3.52	2.86	1.82	1.36	2.44	2.42	1.69	2.39	2.25	2.09	1.22	2.3	1.14	2.02	2.25	2.21	1.74	1.82	1.25	1.27	2.15	1.81	6.57	1.74	0.93	1.01	1.75	1.18	2.7	1.44	0.74	1.07
19867	chr01	chr01.089179808	1.68	2.17	1.8	1.26	3.15	2.17	1.78	2.72	1.63	1.48	2.47	2.14	1.99	1.88	1.7	2.71	2.78	1.77	1.64	2.02	1.58	1.67	2.03	1.93	3.02	1.64	1.84	1.7	2.11	2.81	2.07	2.43	1.72	1.3	1.24	3.05	1.17	2.43	1.25	1.11	2.76	1.58	2.08	3.74	2.51	2.11	2
10264	chr01	chr01.089212403	1.78	2.47	2.25	1.62	3.11	1.82	2.32	2.39	1.5	1.38	2.68	1.24	2.33	2.14	3.95	3.18	2.85	1.5	2.18	2	1.83	2.03	2.18	2.18	2.23	2.35	2.26	2.34	1.51	1.81	2.07	2.01	2.12	1.02	1.64	3.03	2.19	3.49	2.34	1.97	2.86	6.76	2.74	2.32	1.97	2.46	4
52243	chr01	chr01.089342742	2.46	2.16	2.05	1.22	2.35	1.51	1.95	1.65	1.52	1.93	2.26	2.31	1.83	2.21	2.09	2.13	1.6	1.54	2.38	2.42	2.17	1.62	1.23	1.7	1.48	2.49	1.74	1.8	1.61	1.73	2.18	2.37	1.49	1.19	0.9	1.61	2.12	2.16	2.75	1.32	1.17	2.55	2.9	1.73	2.4	1.43	1.91
35779	chr01	chr01.089495501	1.86	2.2	2.44	1.22	3.13	2.11	2.52	2.15	1.63	2.09	2.88	3.16	1.95	2.79	2.66	1.38	1.07	0.8	2.59	1.45	1.51	1.36	1.89	1.49	2.2	2.15	1.22	2.93	1.92	2.84	1.71	2.66	3.02	1.1	2.64	2.17	2.43	1.91	3.5	1.5	1.15	2.12	2.07	2.45	2.22	0.97	2.81
47091	chr01	chr01.089648204	2.42	2.5	2	1.97	3.02	1.99	2.37	3.33	1.68	2.01	2.46	2.23	1.58	1.95	2.44	1.79	1.76	1.59	1.51	1.75	1.85	1.75	1.89	2.02	1.99	1.8	2.17	1.76	1.51	2.19	1.95	2.2	1.59	1.09	1.26	2.05	1.95	1.73	2.11	1.54	2.22	1.1	1.72	2.17	2.14	2.14	1.35
61013	chr01	chr01.089736668	2.79	1.61	1.56	1.76	1.95	1.71	1.55	1.46	1.98	2.39	1.72	1.28	2.15	2.23	2.03	1.92	2.27	1.46	1.93	2.02	1.47	1.49	1.72	2.03	1.61	1.94	2.28	2.14	1.8	2.13	1.74	2.1	1.93	1.3	1.44	2.4	2.46	3.05	1.7	1.56	3.42	5.77	2.31	2.26	1.95	3.32	3.04
19707	chr01	chr01.089910630	1.69	1.77	2.26	1.43	2.32	1.48	2.06	1.82	1.87	1.97	2.96	3.2	2.29	2.18	2.16	2.87	2.31	1.35	1.4	1.96	1.53	1.54	1.9	1.53	1.99	1.74	1.95	1.79	1.29	3.39	2.08	2.65	1.95	1.09	1.69	2.6	2.01	1.6	1.97	1.36	3.11	1.38	1.62	1.91	2.31	3.19	1.4
27520	chr01	chr01.089997211	1.7	1.82	2.38	2.47	2.68	2.68	2.06	2.09	1.61	1.92	1.98	2.37	2.69	1.91	2.42	2.51	2.26	1.81	1.51	2.07	1.86	2.14	1.95	2.59	1.58	1.81	2.09	2.27	1.68	4.98	2.17	2.95	2.42	1.28	2.46	1.24	2.06	2.12	1.91	2.99	2.97	-16.57	2.09	2.15	2.31	1.24	2.56
52765	chr01	chr01.090197021	1.54	1.86	1.51	2.24	2.41	1.84	1.89	1.93	1.34	2.64	1.88	2.27	1.85	1.55	1.51	1.56	1.76	1.17	1.34	1.89	1.44	0.95	1.2	1.14	0.8	1.57	1.48	1.66	1.17	1.45	2.22	2.73	2.11	2.08	1.53	3.34	2.22	2.66	2.02	0.92	1.43	0.78	1.99	2.46	2.13	2.34	2.92
61349	chr01	chr01.090244340	1.83	2.28	2.05	2.27	2.65	1.93	1.92	1.74	1.79	1.98	1.98	2.65	1.95	1.77	1.9	1.67	2.02	1.62	1.3	1.89	1.73	1.48	2.15	1.68	2.6	1.83	2.27	1.65	1.88	2.26	2.01	1.93	1.4	1.27	0.93	2.17	1.92	1.79	1.83	1.26	1.58	1.22	2.14	1.94	1.85	2.06	1.52
59581	chr01	chr01.090279286	1.82	2.34	2.57	1.5	2.55	1.52	2.3	1.67	2.01	2.4	1.81	3.67	1.82	2.09	1.93	2.11	2.07	1.52	1.67	2.14	1.68	1.14	1.56	1.33	1.66	1.63	1.51	2.23	1.44	1.34	2.68	2.21	1.43	1.2	1.21	1.75	1.56	2.08	1.86	2.34	1.67	2.3	2.39	1.61	1.58	1.94	1.95
35780	chr01	chr01.090299262	1.68	1.9	1.77	1.76	2.04	1.78	1.85	1.6	1.74	2.22	1.91	2.2	1.62	2.75	1.8	2.32	2.04	1.35	2.74	1.63	1.66	1.45	2.09	1.67	2.8	1.91	1.59	2.57	1.02	1.32	1.7	2.93	1.1	1.04	0.99	2.03	1.8	2.36	2.07	1.16	1.82	2.58	2.22	1.96	2.28	1.6	2.47
47092	chr01	chr01.090352354	1.82	1.8	1.83	1.62	2.49	2.24	1.99	2.23	1.84	1.76	3.31	3.33	1.63	1.94	2.02	1.94	2.22	1.53	1.7	2.03	1.87	1.56	1.99	1.52	2.14	1.87	1.82	1.81	1.24	2.34	1.16	1.85	1.5	0.84	1.12	1.61	1.92	1.74	1.9	1.41	1.85	65.69	2.37	1.44	2.1	1.68	2.09
33739	chr01	chr01.090371462	1.28	1.51	1.69	1.79	2.51	1.97	1.8	1.56	1.53	2.04	2.08	2.95	2.26	3.24	1.73	1.95	1.83	1.68	2.56	2.55	2.35	1.63	1.79	1.8	1.35	1.94	1.72	2.04	1.87	1.92	2.7	2.85	1.66	1	0.86	2.91	2.04	1.76	1.9	1.57	1.56	-0.16	3.06	3.77	2.33	1.06	1.8
32792	chr01	chr01.090424392	1.74	1.65	2.23	1.6	2.16	1.86	1.7	1.6	1.55	1.62	2.22	2.48	1.72	2.04	2.22	3.22	2.96	1.91	1.65	1.5	2.14	1.73	2.98	2.05	3.59	1.48	2.09	2.07	1.61	3.43	1.64	1.74	2.13	1.23	1.31	3.2	1.8	1.85	1.82	1.41	3.26	1.84	1.58	1.78	2.45	2.25	1.36
32793	chr01	chr01.090531021	1.54	1.95	1.67	2.06	2.29	1.68	1.74	1.39	1.6	1.88	1.51	2.36	1.98	2.32	1.79	2.48	2.08	1.59	2.01	2.24	1.97	1.4	2.64	1.8	2.44	1.88	2.31	2.1	1.78	3.41	1.95	2.11	2.21	1.34	2.39	1.5	1.76	1.8	1.72	1.46	1.79	1.9	1.34	1.72	1.72	1.91	1.9
33740	chr01	chr01.090548760	1.88	1.77	1.99	1.22	2.59	2.51	2.19	1.95	1.43	1.78	2.53	3.44	2.99	2.37	2.39	1.31	1.56	1.39	2.33	1.75	1.71	1.44	1.73	1.35	2.17	1.89	1.55	2.07	1.57	3.15	1.71	1.34	2.17	1.1	2.6	1.75	2.05	1.6	2.03	1.94	1.33	79.99	2.29	1.78	1.77	1.94	2.81
51065	chr01	chr01.090625603	2.03	1.86	1.25	2.84	2.21	1.67	1.36	0.97	2	2.66	1.46	2.96	2.39	1.53	1.35	1.25	2.14	1.29	0.9	1.88	1.39	1.35	1.3	1.44	1.25	1.56	2.26	2.39	1.63	1.26	1.35	1.06	2.74	1.14	1.12	34.49	1.97	2.81	1.78	1.61	20.7	0.52	1.13	19.66	2.74	17.95	1.54
48177	chr01	chr01.090638315	1.74	1.33	1.74	1.7	2.23	1.39	1.74	1.66	1.51	1.98	1.58	2.35	2.39	1.95	1.22	1.24	1.35	1.62	1.33	1.85	1.49	1.27	1.52	1.43	1.21	1.82	1.72	1.97	1.62	2.02	1.9	1.79	1.92	1.37	2.03	2.09	2.01	2.06	1.93	1.3	1.59	-58.12	1.85	1.99	1.71	0.84	1.64
38593	chr01	chr01.090652044	1.97	1.6	1.78	2.2	2.02	1.96	1.94	1.98	1.63	2.31	1.8	1.95	2.13	1.86	1.9	1.78	1.88	1.64	1.28	2.1	1.76	1.66	1.74	1.41	1.56	1.77	2.46	1.8	1.18	2.44	2.05	1.66	1.38	1.27	1.55	2.02	2.09	1.92	2.15	1.22	2.85	1.08	1.49	1.72	2.11	2.64	0.52
42771	chr01	chr01.090662753	1.67	1.52	1.91	2.83	2.19	1.98	2.05	1.81	1.91	1.96	1.82	5.16	1.26	2.49	2.55	1.34	1.17	1.01	1.94	2.22	1.5	1.54	0.83	1.72	0.92	2.24	2.08	2.26	1.54	2.58	1.21	1.5	1.96	0.87	1.51	2.03	1.88	1.79	2.75	1.25	2.21	23.58	1.9	1.63	1.61	3.32	1.47
40582	chr01	chr01.090724130	2.02	2.11	1.72	1.37	2.88	1.95	2.37	2.12	1.43	1.96	2.29	3.32	1.38	1.88	1.7	1.6	1.14	1.21	1.5	1.87	1.88	2.08	1.75	1.52	1.71	1.53	1.25	1.73	2.31	1.94	2.77	2.94	2.98	1.02	4.31	2.49	2.09	2.12	1.87	2.34	3.84	5.2	2.25	4.01	2.22	2.93	4.99
33997	chr01	chr01.090738020	1.72	1.59	2.12	1.37	2.41	1.69	2.05	1.85	1.87	2.15	1.71	2.48	1.95	2.98	1.94	2.23	1.91	1.82	1.99	2.38	1.74	1.18	2.14	1.72	2.62	2.09	1.93	2.48	1.96	1.89	1.96	2.94	1.38	1.35	1.55	2.31	1.52	2.25	1.7	2.23	0.92	3.33	2.81	2.15	1.88	1.04	3.09
44296	chr01	chr01.090761360	1.96	1.89	1.91	2.05	2.35	1.57	1.67	1.53	1.98	2.11	1.88	2.4	2.33	2.21	1.97	1.96	2.27	1.36	1.9	2.49	1.73	1.62	1.48	3.25	1.31	1.79	2.65	2.44	1.47	2.03	1.17	1.26	2.04	1.02	2.49	2.15	2.16	3.73	2.08	2.77	1.47	2.03	2.03	2.01	2.24	1.8	1.72
42419	chr01	chr01.090802146	2.16	2.08	1.74	2.02	2.46	1.93	1.68	1.69	1.46	2.64	1.84	2.4	1.55	1.75	1.84	2.4	2.04	1.6	1.15	1.69	1.87	1.39	2.38	1.6	3.03	1.81	2.3	1.81	1.72	2.16	3.22	2.03	1.89	1.25	1.83	2.01	1.6	1.7	2.22	1.18	2.65	6.71	1.25	2.9	1.31	1.46	1.56
2230	chr01	chr01.090819584	1.62	1.65	1.77	2.05	2.45	1.67	1.86	1.8	1.31	2.13	1.82	2.47	1.69	2.34	1.95	1.28	1.54	1.53	1.74	1.5	1.18	1.66	2.04	1.6	2.24	2.61	1.81	2.39	1.41	1.77	1.62	2.32	1.25	1.3	2.08	1.45	1.92	1.62	2.21	1.23	1.14	1.47	1.67	1.76	1.41	0.86	1.38
22827	chr01	chr01.090824790	1.7	2.29	2.08	1.88	2.53	2.06	2.25	2.14	1.71	2.3	2	2.62	1.56	2.08	1.71	1.82	1.46	1.2	1.24	1.37	1.43	1.19	1.14	1.4	1.66	1.63	1.43	1.95	0.98	2.81	2.33	2.1	1.54	1.13	1.76	2.05	1.99	1.78	2.25	1.79	1.67	1.42	2.01	1.3	1.66	1.47	1.8
5642	chr01	chr01.090831520	1.95	1.96	1.58	2.3	2.54	1.85	1.55	1.95	1.75	2.3	1.95	2.95	0.94	1.6	1.69	2.11	1.58	0.87	1.37	1.24	1.26	1.4	1.39	1.31	1.33	0.96	1.87	1.58	0.91	1.86	1.64	1.88	1.48	1.34	1.32	2.11	2	2.61	2.21	2.36	1.73	3.38	2.87	1.69	1.67	1.43	2.38
31580	chr01	chr01.090835684	1.72	1.98	2.02	1.7	2.02	1.72	1.81	1.85	1.8	2.42	1.94	2.65	2.03	2.14	1.46	2.2	1.54	1.31	1.65	2.77	1.62	1.15	1.85	1.56	1.24	1.67	1.84	1.93	1.82	2.23	2.28	2.87	1.25	1.08	2.01	2.11	1.86	1.72	1.9	1.49	1.5	0.8	1.75	1.32	1.97	2.02	1.95
40583	chr01	chr01.090849617	1.51	1.56	1.84	1.75	0.74	1.8	2.02	2.03	1.58	2.14	1.56	2.15	1.71	2.16	1.58	1.81	2.23	1.54	1.85	1.64	1.77	1.36	2.19	1.82	1.6	1.5	2.25	2.31	1.52	1.71	1.83	2.3	1.23	1.36	1.31	2.58	1.81	2.18	1.66	1.63	1.24	0.72	1.69	1.82	1.74	1.15	1.76
39600	chr01	chr01.090954610	1.78	2.02	1.65	1.68	2.13	1.54	1.65	1.87	1.64	2.15	1.45	2.2	1.44	2.25	1.33	1.46	1.19	1.11	1.62	2.52	1.34	0.94	1.7	1.31	1.29	1.48	1.5	2.01	1.52	1.12	2.33	2.35	1.08	1.1	1.94	1.9	2	2.98	2.05	2.05	1.34	5.13	2.21	1.07	1.74	1.25	2.99
29981	chr01	chr01.091020417	1.75	2.04	2.36	1.77	1.98	2.12	2.07	2.06	1.54	2.11	2.09	2.46	2.34	2.32	2.33	2.54	2.15	1.84	2.46	2.08	2.1	1.67	2.84	2.2	3.35	2.4	2.28	2.24	2.18	1.47	2.47	1.7	1.62	1.39	2.09	2.12	2.12	2	2.02	1.04	1.7	2.49	1.87	3.1	2.18	1.08	2.62
8622	chr01	chr01.091168170	1.56	2.27	1.75	1.87	1.8	2.19	1.99	2.27	1.52	1.95	2.13	2.56	2.12	1.8	1.88	1.45	1.52	1.33	1.49	1.46	1.25	1.32	1.74	1.75	1.62	1.77	2.19	1.7	1.46	2.47	1.82	2.46	1.82	1.15	2.23	1.65	1.88	1.55	1.62	1.76	1.78	1.94	1.89	1.64	2.04	1.49	1.48
43084	chr01	chr01.091220504	1.48	2.81	2.37	2.04	2.07	2.73	2.24	1.85	1.86	2	2.4	3.45	2.58	2.24	2.23	2.01	1.78	1.39	1.67	1.44	1.86	1.95	2.02	2.63	1.87	2.17	2.49	1.88	1.4	2.59	2.07	1.8	1.88	1.3	2.3	2	2.43	2.18	2.23	1.27	1.19	2.45	1.81	2.01	1.89	1.47	2.24
59944	chr01	chr01.091260552	1.59	2.38	2.06	1.77	2.33	1.79	2.21	1.76	1.53	1.78	1.99	1.89	2.4	2.26	2.21	1.34	1.37	1.31	1.42	1.88	1.41	1.66	1.54	1.55	1.66	1.88	2.03	1.64	1.38	2.64	2.1	2.02	2.12	0.99	1.98	1.7	1.82	1.54	1.58	0.85	1.39	1.22	1.33	1.9	1.63	1.96	0.94
62600	chr01	chr01.091269724	1.6	2.61	2.13	1.62	2.39	1.89	2.29	1.88	1.49	1.77	2.11	2.84	1.89	2.33	2.38	2.08	1.43	1.35	1.94	2.3	1.32	1.44	1.52	1.31	1.58	2.35	1.46	2.17	1.65	5.75	2.8	2.91	2.92	1.12	3.41	2.07	2.14	2.76	2.98	2.64	2.24	3.66	2.7	1.45	2.65	2.99	2.72
49136	chr01	chr01.091316543	1.73	1.69	2.35	1.51	2.29	2.2	2.15	2.45	1.25	1.54	2.62	2.85	2.06	2.45	2.03	2.21	2.09	1.64	1.49	1.89	1.87	1.47	1.62	2.08	1.82	1.77	1.92	1.85	1.69	1.61	1.58	1.76	1.43	0.5	2.38	1.96	2.09	1.95	2.28	1.72	1.56	11.38	3.07	2.61	2.66	1.51	2.02
39601	chr01	chr01.091330417	1.63	2.51	2.07	2.01	2.32	1.93	2.02	1.98	1.72	1.98	2.46	3.27	2.25	2.23	2.07	2.11	1.69	1.49	1.86	2.3	1.64	1.48	1.72	1.68	1.87	2.13	2.07	2.18	1.65	2.98	2.07	2.13	1.52	1.21	2.35	2.49	2.59	1.91	2.17	2.34	1.9	1.04	1.83	2.06	2.06	2.11	1.56
30349	chr01	chr01.091435156	1.33	2.32	2.09	1.73	2.87	2.73	1.93	2.13	1.99	1.45	2.53	4.98	1.86	1.66	1.37	2.54	2.29	1.82	1.45	1.95	2.03	1.75	2.5	1.9	2.38	1.64	1.38	1.44	1.44	3.46	2.59	2.51	1.84	1.06	2.6	4.25	2.22	3.1	2.16	2.48	2.62	9.92	2.94	6.46	1.7	1.21	3.52
14511	chr01	chr01.091484813	1.17	1.67	1.96	1.96	2.65	2.24	1.73	1.65	1.6	1.79	2.07	3.49	1.39	2.73	2.2	0.98	0.76	1.47	2.32	1.95	1.25	0.75	1.56	1.61	1.17	1.9	1.33	2.47	1.69	2.18	1.89	2.41	2.61	0.88	1.9	2.92	1.63	1.6	2.12	1.23	1.51	1.53	1.36	1.92	1.76	0.68	1.34
58524	chr01	chr01.091578877	1.89	2.12	2.19	1.93	2.18	1.93	1.77	2.35	1.63	2.08	2.07	2.67	1.79	2.17	2.15	2.07	1.65	1.53	1.58	1.89	1.65	1.45	1.49	1.53	1.26	1.84	1.73	2.04	1.39	3.25	2.7	2.85	1.45	1.89	1.54	1.83	1.75	2.04	2.12	1.63	2.16	0.66	1.7	1.37	2.18	1.77	1.22
31756	chr01	chr01.091740959	2.26	1.98	1.68	1.63	2.17	1.65	1.9	1.9	1.32	1.89	1.67	2.3	1.74	1.77	2.17	1.44	1.42	1.14	1.64	1.71	1.59	1.54	1.67	1.71	1.4	1.84	2.03	2.07	2.05	2.42	1.98	2.4	1.39	1.5	1.67	1.04	1.72	1.85	1.98	1.27	2.46	1.47	1.23	1.26	1.28	1.51	0.94
31334	chr01	chr01.091774161	1.76	2.38	2.2	1.61	2.67	1.98	2.47	2.3	1.49	1.77	2.32	3.88	1.98	1.7	2.36	1.73	1.68	1.43	1.78	1.62	1.9	1.71	2.36	1.54	2.23	2.12	1.3	1.76	1.31	2.12	1.85	2.26	1.81	1.64	2.25	1.82	2.01	1.77	2.32	1.78	1.29	2.18	1.37	1.54	1.96	1.3	2.02
55509	chr01	chr01.091793051	1.97	2.02	1.83	1.74	1.95	1.61	1.66	1.4	1.46	1.94	1.87	2.9	2.01	2.48	2.21	1.9	1.59	1.63	2.06	1.91	1.88	1.89	2.11	2.25	1.84	2.23	2.15	2.06	1.74	1.91	1.81	2.29	1.53	1.61	1.97	1.51	1.93	2.26	2.49	1.96	2.26	1.42	1.63	1.83	2.2	2.23	1.45
31531	chr01	chr01.091807099	1.85	1.96	1.72	1.7	2.13	1.61	1.63	1.24	1.27	2.31	1.55	2.12	1.61	1.92	1.5	2.84	2.29	1.63	1.64	1.25	2.07	1.03	7.58	2.45	2.78	1.32	1.99	1.38	1.28	3	2.97	2.48	0.86	1.34	1.71	3.8	3.29	1.86	2.03	1.56	1.59	-0.8	1.5	6.38	3.81	0.82	3.49
15890	chr01	chr01.091827862	1.25	1.76	1.69	1.19	2	1.65	2.03	1.58	1.58	1.64	2.28	2.64	2.5	3.14	1.83	2.75	1.88	1.71	2.22	2.73	1.39	1.51	2.33	1.65	1.47	1.92	1.49	2.7	2.38	2.7	1.82	2.13	1.55	1.47	1.49	2.48	1.54	1.46	1.63	2.21	1.02	-3.08	2.11	1.61	2.11	-0.05	1.84
18356	chr01	chr01.091831938	1.65	1.83	1.56	1.34	3	1.6	1.97	1.77	1.11	1.65	1.78	2.56	2.03	2.06	1.86	2.06	2.11	1.59	2.05	1.83	1.79	1.66	1.86	1.9	3.33	1.92	1.53	1.88	1.72	3.7	3.08	3.33	2.45	1.58	3.05	1.88	2.38	1.83	1.88	1.38	1.93	4.81	1.82	4.79	1.84	1.96	3.83
20339	chr01	chr01.091865995	2.06	2.02	1.83	1.45	2.48	1.85	2.13	1.81	1.5	1.77	2.02	2.66	2	2.38	2.09	2.33	2.09	1.64	1.76	1.79	1.82	1.94	1.73	2.24	2.46	1.91	2.18	2.23	1.4	3.54	1.82	2.3	1.66	1.72	2.07	1.95	2.3	2.2	1.96	1.6	2.36	2.35	2.33	1.9	2.25	1.51	2.5
7951	chr01	chr01.091950963	1.39	2.36	1.94	1.92	2.56	2.21	2.9	2.13	1.26	1.27	1.9	2.63	2.59	1.99	2.51	1.99	2.05	1.86	1.94	2.49	1.91	2.83	2.47	1.86	2.1	2.3	3.08	1.89	1.89	3.2	3.65	3.43	2	1.46	1.98	2.04	2.55	2.19	1.77	2.13	2.68	3.42	2.48	2.41	2.13	1.77	3.11
6083	chr01	chr01.092022895	1.74	1.99	1.7	2.57	2.26	2.12	1.65	1.46	1.16	1.58	1.52	1.7	2.27	1.88	1.93	1.47	1.92	2.09	1.42	1.27	1.88	2.53	1.53	2.8	2.12	2.07	2.42	1.97	1.01	5.46	2.73	2.9	1.51	2.86	2.95	1.15	2.21	2.92	1.67	2.34	2.58	5.89	3.2	1.88	1.38	1.33	1.65
25022	chr01	chr01.092078195	1.83	2.53	2.52	1.9	2.7	2.18	1.93	2.05	1.41	2.48	2.4	3.95	1.65	2.03	1.81	2.18	1.71	1.46	1.58	1.81	2.17	1.73	2.12	2.12	1.79	1.65	2.15	1.5	1.32	2.84	3.52	3.38	2.05	1.08	1.71	1.82	1.86	1.68	2.68	0.76	1.07	1.08	1.41	2.44	2.01	1.04	1.33
8675	chr01	chr01.092214081	1.48	1.99	1.75	1.81	2.21	2.27	2.2	2.08	1.57	1.79	2.3	3.67	2.21	2.11	2.63	1.72	2.02	1.62	1.8	2	1.83	1.63	2.04	1.99	1.82	2.2	2.24	1.85	1.37	2.39	2.43	2.07	1.57	1.8	2.02	1.69	1.83	1.83	1.96	1.52	1.8	2.13	1.77	1.56	1.62	1.59	1.48
24086	chr01	chr01.092218555	1.8	1.71	2.45	1.52	1.74	2.28	1.8	2.51	1.48	1.01	2.55	3.37	1.58	1.77	1.79	1.99	2.05	2.04	1.92	2.11	1.78	2.02	2.23	2.24	1.51	2.35	1.72	2.28	1.78	1.28	1.91	1.86	1.45	1.64	2.42	6.03	1.37	1.77	1.34	1.36	2.36	-7.79	1.62	0.74	1.34	5.56	2.34
757	chr01	chr01.092439161	1.53	2.34	1.66	2.07	2.49	2.26	1.96	1.38	1.73	1.91	2.27	2.29	2.39	2.18	1.89	2.71	2.8	1.88	1.64	1.42	2.16	2.1	2.2	2.35	3.38	2.3	2.72	2.12	1.55	1.96	2.02	2.26	1.69	2.57	3.27	1.34	1.88	2.21	1.6	1.68	1.18	3.25	1.73	1.51	1.37	1.06	1.75
4017	chr01	chr01.093203296	1.42	2.17	2.07	1.87	2.22	1.87	2	2.29	1.39	2.07	2.21	3.16	2.34	2.18	2.56	1.45	1.77	1.4	2.13	2.23	1.54	1.5	2.08	1.99	1.93	2.57	1.94	2.24	2	2.15	1.54	2.15	1.58	1.73	2.13	1.9	2.15	1.89	1.89	2.03	1.52	1.58	2.08	2.71	1.68	1.48	1.87
6148	chr01	chr01.093318961	1.93	2.21	2.02	1.92	2.45	2.19	1.95	2.15	1.7	1.89	2.25	2.84	2.57	2.07	1.69	1.83	1.78	1.39	2.15	2.22	1.5	1.51	1.49	1.48	2.24	1.79	1.7	1.84	1.67	2.27	2.19	2.61	1.63	1.12	3.82	2.78	1.88	1.72	1.81	1.17	2.29	0.82	1.49	2.36	1.81	1.58	1.28
28161	chr01	chr01.093698238	2.26	2.28	1.68	2.26	2.41	1.64	1.8	1.63	1.49	2.48	1.84	2.18	2.03	1.97	1.7	1.63	1.69	1.4	1.62	1.78	1.41	1.37	1.31	1.72	1.64	1.83	2.01	1.86	1.41	2.5	2.55	2.4	1.51	2.34	2.07	1.61	1.86	2.41	1.95	1.43	2.75	1.23	1.86	1.65	1.84	1.82	1.59
27413	chr01	chr01.093754228	1.55	2.05	1.95	1.73	2.43	1.68	2.25	1.92	1.36	2.02	1.45	2.46	2.46	1.83	2.36	2.66	2.2	1.7	1.79	2.62	1.62	2.28	2.11	2.98	1.48	1.81	2.43	1.55	1.95	2.45	1.96	3.06	2.76	3.05	3.12	1.07	2.02	2.26	1.9	1.93	3.2	9.76	1.76	1.16	2.32	2.17	2.12
27724	chr01	chr01.093835002	2.02	2.09	1.72	1.79	2.89	1.95	1.8	2.37	1.52	1.87	2.1	3.38	1.62	2.27	1.55	2.55	2.1	1.41	2.03	1.49	1.7	1.5	1.48	1.38	2.01	1.61	1.32	1.67	1.43	2.07	3	2.47	1.68	2.13	1.92	1.9	1.89	2.11	2.27	1.54	2.7	3.41	1.7	1.24	1.98	1.41	2.69
24532	chr01	chr01.093872808	2.41	2.48	2.7	1.47	2.52	2.3	2.08	3.18	1.3	2.28	2.21	3.05	1.64	2.42	3.03	3.17	2.35	2.22	2.07	2.88	2.03	2.19	3.18	2.62	2.54	2.81	2.06	2.01	2	2.75	1.82	2.45	1.6	1.62	2.42	2.74	1.98	1.89	2.75	1.83	1.97	2.23	2.08	2.67	2.44	1.71	2.4
2237	chr01	chr01.094172364	2.66	2.13	2.52	1.45	2	1.98	2.14	2.93	1.39	1.86	2.53	2.54	1.52	1.63	0.93	2.21	2.2	1.34	2.22	2	1.46	1.02	2.64	1.26	1.36	1.29	1.3	1.28	1.49	1.84	2.8	3.69	1.17	1.89	1.94	1.94	2.02	2.16	1.87	1.3	1.81	1.96	1.85	1.11	2.74	1.4	1.31
11369	chr01	chr01.094184930	2.71	1.98	1.49	2.05	1.79	1.68	2.06	1.99	1.93	2.56	1.58	2.18	2.32	2.31	1.95	3.03	2.49	1.65	1.75	1.77	2.11	2.01	2.7	2.62	2.52	1.75	2.9	2.04	1.49	2.1	1.67	2.33	1.65	2.6	2.38	1.88	2.45	2.76	1.76	1.64	1.61	6.53	2.08	2.08	2.39	1.46	2.02
14434	chr01	chr01.094188056	2.23	1.93	1.93	1.31	2.2	1.85	1.89	2.25	1.28	2.01	2.14	2.93	2.5	2.38	1.79	2.28	2.13	1.77	1.66	2.12	1.64	1.71	2.27	1.94	2.18	1.97	2.15	2.25	2.08	2.11	1.87	2.56	1.97	2.21	2.18	1.92	1.85	1.9	2.09	1.82	2.47	1.74	1.37	1.85	2.51	2.02	1.24
22748	chr01	chr01.094207428	1.98	1.63	1.52	1.79	2.78	1.32	1.39	1.49	0.98	1.43	1.48	1.51	3.03	3.29	3.44	1.97	1.16	3.37	1.71	2.01	2.29	1.9	1.59	2.8	0.9	2.21	2.82	2.28	3.49	3.73	3.11	1.89	1.93	2.88	2.26	0.19	2.56	2.71	2.32	1.81	1.59	-4.86	3	1.14	1.93	1.22	5.04
12444	chr01	chr01.094224914	1.96	1.31	1.59	1.38	1.72	1.59	1.54	1.69	1.27	2.1	1.75	1.77	2.17	2.29	1.87	1.89	2.06	1.69	2.13	2.69	0.99	1.7	1.54	2.27	1.26	2.03	2.07	2.09	1.58	4.6	3.69	4.15	1.32	2.69	2.92	1.73	2.35	2.05	1.79	1.94	2.78	11.04	1.24	4.11	2.32	1.48	1.3
27717	chr01	chr01.094243345	2.05	2.63	1.78	1.59	2.45	1.67	2.17	1.96	1.75	1.14	2.33	3.03	2.01	2.32	1.72	2.7	2.1	1.57	1.63	1.83	1.69	1.32	2.02	1.97	3.42	1.75	1.95	1.88	1.44	3.79	3.8	3.63	2.65	2.3	3.02	2.4	2.56	2.41	1.92	1.93	2.84	3.66	2.19	2.01	2.19	1.71	3.79
8404	chr01	chr01.094301013	2.31	2.33	1.95	1.95	2.02	2.03	1.76	1.62	2	2.22	2.08	2.3	1.91	2.56	2.18	2.31	2.11	1.65	1.95	1.75	1.57	1.99	2.41	2.41	3.34	2.29	2.48	2.2	1.61	2.61	2.3	2.68	1.91	2.38	2.47	3.02	2.49	1.81	2.31	1.5	2.44	2.21	1.6	2.2	1.65	1.47	1.87
13581	chr01	chr01.094321267	1.9	1.8	1.81	1.55	2.21	1.46	1.92	1.76	1.86	2.3	1.72	2.44	1.64	2.15	1.85	1.36	1.77	1.57	1.71	1.67	1.69	1.44	1.77	1.63	1.6	2.07	1.78	2.39	1.47	3.46	2.32	2.61	1.08	2.43	1.88	2	2.2	2.17	2.29	2.05	2.24	1.14	1.82	1.1	1.99	1.37	1.76
5406	chr01	chr01.094355552	1.79	2.05	2.11	1.52	2.33	1.83	2.25	1.54	1.44	1.75	2.65	3.04	1.94	2.43	1.82	2.1	2.25	2.15	1.67	1.47	1.69	1.73	2.35	1.95	2.15	1.92	1.89	2.1	1.56	2.79	2.8	3.36	1.41	2.26	2.45	2.03	2.1	2.27	2.05	2.14	2.61	3.05	3.41	1.6	2.38	1.78	2.31
22712	chr01	chr01.094358460	1.48	1.66	2.88	1.49	2.98	2.1	2.22	3.73	1.3	1.56	2.9	3.64	2.59	1.96	1.88	1.82	2.05	1.96	1.67	2.43	1.73	1.58	3.15	1.73	2.17	1.55	1.55	1.57	2.98	2.89	3.04	3.16	2.05	1.83	3.33	1.76	1.89	1.74	1.97	1.14	2.82	4.45	1.94	2.04	2.33	1.75	3.21
17019	chr01	chr01.094635854	1.93	2.16	2.07	1.88	2.45	2.26	2.07	2.64	1.31	2.18	2.15	3.28	1.66	2.26	2.02	2.2	2.28	1.82	2.03	1.22	1.73	1.6	2.1	1.59	2.74	2	1.82	1.84	1.19	2.91	2.48	2.42	1.92	2.27	2.81	1.52	2.15	2.2	1.97	1.79	2.45	4.92	2.35	1.81	1.76	2.62	3.55
52482	chr01	chr01.094764497	2.14	2.74	1.94	1.68	2.37	1.88	2.14	1.81	1.53	2.12	1.69	2.25	1.6	1.66	1.83	1.94	2.24	1.87	1.19	1.48	3.13	2.3	1.68	3	2.07	1.59	2.09	1.06	1.23	2.34	2.83	2.44	1.53	2.94	2.29	3.93	1.98	2.64	2.11	1.86	1.89	-3.52	11.29	1.67	1.72	2.17	25.84
5092	chr01	chr01.094790682	2.05	3.01	1.39	1.54	2.62	1.71	1.66	2.17	1.42	1.8	1.78	2.15	1.55	2.57	1.82	2.66	2.18	0.84	2.17	1.52	1.88	1.4	2.92	1.64	3.2	1.72	1.76	2.57	1.48	2.94	2.67	2.04	2.53	2.02	4.53	2.54	2.77	3.19	1.89	2.19	1.78	10.56	2.54	3.25	1.66	1.35	3.11
20459	chr01	chr01.094805910	2.6	2.51	1.84	1.89	1.57	1.6	1.97	1.9	1.58	1.98	1.26	1.58	1.92	4.14	1.1	2.5	2.04	1.43	2.32	2.31	1.51	0.91	2.88	1.45	2.11	1.44	1.27	2.75	1.54	2.18	2.06	2.37	1.39	2.26	3.13	1.26	2.05	2.66	1.81	1.24	2.18	3.72	1.6	1.53	2.57	1.01	2.33
25675	chr01	chr01.094810091	2.18	3.04	1.58	1.57	2.47	2.34	2.07	2.76	1.63	1.79	2.2	2.73	1.78	1.96	1.86	2.29	2.55	1.58	1.77	1.72	2.15	1.74	2.76	1.96	3.54	1.63	2.02	1.76	1.54	2.82	2.91	2.8	2.65	2.22	3.59	1.8	1.61	1.98	1.86	2.32	2.36	3.61	2.62	2.03	1.88	1.98	3.48
7123	chr01	chr01.094818529	2.29	2.29	1.37	1.48	2.07	1.89	1.89	1.65	1.62	2.02	2	2	1.79	2.63	1.89	2.31	2.3	1.76	2.39	2.1	2	1.86	2.53	1.95	1.57	1.91	2.43	2.2	1.25	2.27	2.08	2.42	0.91	2.53	1.6	2.04	2.14	2.38	1.93	1.57	2.06	3.67	1.97	2.06	2.22	1.34	2.7
60925	chr01	chr01.094862887	2.3	2.52	2.18	2.19	1.93	1.81	2.53	2.2	1.54	2.13	1.9	2.46	2	3.11	3.47	2.38	2.38	1.95	2.52	1.89	1.78	1.77	1.83	2.23	1.86	3.07	2.13	2.78	1.49	2.52	1.4	2.63	1.83	2.72	3.01	1.87	2.04	2.71	2.84	2.36	1.91	3.9	2.22	2.47	1.82	1.29	3.04
47093	chr01	chr01.094915233	1.41	1.91	1.72	2.26	1.95	1.89	1.79	1.26	1.62	2.1	1.92	2.43	1.97	3	2	2.43	2.6	1.43	1.95	2.32	2.32	1.54	2.37	2.81	2.88	1.89	2.47	2.21	1.79	2.55	2.46	2.99	1.78	2	2.8	3.7	1.95	2.08	1.9	1.79	1.59	20.22	1.89	2.84	2.16	1.34	1.67
43593	chr01	chr01.094949549	2.14	2.81	2.15	1.59	2.56	2.24	2.26	2.32	1.67	1.7	2.28	2.77	2.28	2.33	1.91	2.41	2.07	1.93	1.47	1.89	2.13	1.89	2.68	1.78	2.51	1.85	2.08	1.57	1.63	6.64	4.05	3.35	2.26	2.15	2.71	2.17	2.39	1.76	1.93	1.44	2.56	2.45	1.93	2.34	2.03	1.57	2.61
46069	chr01	chr01.094959229	1.94	3.68	2.22	1.19	3.39	1.85	2.33	2.38	1.76	1.79	2.78	3.73	1.85	2.16	2.13	2.19	2.24	1.31	2.19	1.91	1.85	1.64	2.14	1.77	3.25	1.79	1.73	2.13	1.68	3.53	4.17	3.75	2.31	2.11	3.01	2.38	2.28	1.95	2.27	1.85	1.71	3.79	2.33	2.24	2.43	1.28	4.88
8780	chr01	chr01.095005026	2.15	2.04	1.6	1.97	2.13	2.5	1.9	1.67	1.42	2	1.83	2.81	2.49	2.36	2.24	1.98	1.99	2.21	2.73	2.02	2.17	1.83	3.19	2.31	2.19	2.19	2.46	2.24	1.78	3.15	2.53	2.23	1.58	1.7	2.83	1.99	2.19	2.46	1.79	2.2	1.94	-3.13	2.22	1.28	1.91	1.81	2.75
53778	chr01	chr01.095128762	1.51	2.52	2.24	1.62	2.59	2.09	2.68	2.32	1.37	1.22	2.36	3.33	2.47	2.1	2.68	2.47	2.59	1.89	1.9	2.08	1.62	1.65	2.96	1.84	3.29	1.93	1.72	1.83	2.13	3.68	1.31	3.44	2.01	2.27	3.31	2.29	2.19	1.65	1.9	2.28	3.89	2	2.3	2.93	2.35	2.48	3.33
15921	chr01	chr01.095129910	1.82	1.97	3.06	1.72	2.01	2.57	1.47	1.58	1.32	1.37	1.84	2.18	2.59	1.84	2	3.29	3.94	2.15	1.94	4.2	2.04	1.66	1.12	2.3	2.33	2.05	2.13	2.13	2.77	3.4	3.01	3.9	1.67	2.6	1.78	2.71	1.93	2.7	1.31	1.23	1.67	-22.44	2.07	1.26	2.5	0.36	3.74
27533	chr01	chr01.095136286	2.34	2.05	1.8	1.7	2.27	1.67	1.73	1.65	1.54	1.75	1.22	2.35	2.17	2.43	2.35	2.85	2.6	1.72	1.97	1.69	2.36	1.96	2.73	2.39	2.81	1.94	2.63	2.1	1.39	3.43	1.48	2.36	2.12	1.9	2.81	1.83	2.09	2.11	2.46	1.37	3.25	1.85	1.93	2.5	1.87	1.71	1.8
28977	chr01	chr01.095139269	1.89	2.67	1.93	1.75	2.13	1.86	2.04	1.75	1.52	1.89	2.2	2.68	1.91	2.56	2.31	2.05	1.91	1.45	1.74	1.8	1.67	1.48	1.54	1.34	2.23	1.9	1.79	2.71	1.36	2.79	1.26	1.76	1.87	2.15	2.2	2.43	1.85	2.29	2.44	2.08	2.72	1.24	2.76	1.24	2.71	1.97	2.14
58942	chr01	chr01.095147478	1.96	1.8	1.82	2.18	2.08	2.02	1.58	1.72	1.79	2.43	2.16	2.89	1.86	2.23	1.63	2.14	1.93	1.48	2.15	2.4	1.4	1.05	1.55	1.44	1.87	2.27	1.55	2.07	1.88	2.22	1.46	2.1	1.61	2.81	2.08	1.44	1.48	2.44	2.59	1.39	3.31	3.18	1.46	1.52	2.75	1.39	1.19
55587	chr01	chr01.095183762	2.02	1.97	2.16	1.65	2.65	2.03	2.18	2.46	1.51	1.85	2.1	3.06	2.12	2.17	2.21	2.94	2.51	1.71	1.64	2.11	1.93	1.64	2.19	1.82	2.24	2.12	1.99	1.83	1.58	4.26	1.34	2.39	2.35	2.55	2.32	2.61	1.61	1.81	2.65	1.73	5.09	0.64	2.07	1.98	2.68	2.5	1.37
25234	chr01	chr01.095279357	1.15	1.3	1.98	1.79	2.5	1.55	2.13	1.82	1.41	1.88	1.92	2.56	2.78	2.12	2.42	1.51	1.63	1.65	1.66	2.72	1.63	1.31	2.59	1.5	1.91	2.53	1.53	1.57	2.4	2.11	1.18	2.01	1.48	2.01	2.37	1.95	1.99	1.19	1.98	1.58	1.49	0.56	1.7	3.49	2.56	0.87	1.64
10275	chr01	chr01.095323738	1.48	1.58	1.97	3.02	2.2	2.65	1.65	1.39	1.38	1.78	2.06	2.02	4	1.9	2.5	1.68	1.82	1.32	1.63	2.25	1.88	1.8	1.68	2.15	2.19	2.5	2.52	2.25	1.74	1.46	1.35	1.37	1.25	1.81	2.04	2.63	1.58	3.31	2.17	1.47	1.17	-6	2.42	2.88	3.83	1.22	1.32
25321	chr01	chr01.095370791	2.07	1.85	1.95	2.03	2.46	1.9	2.21	2.66	1.43	2.06	2.22	2.44	1.86	1.69	1.76	1.72	1.92	1.58	1.39	1.38	1.84	1.47	2.1	1.57	1.94	1.95	2.2	1.8	1.37	2.13	1.41	2.43	1.72	2.38	1.91	1.43	1.68	1.48	1.82	1.42	1.78	1.16	1.64	1.22	1.53	1.4	1.44
1159	chr01	chr01.095378842	1.93	2.17	2.05	1.85	2.02	1.91	1.87	1.87	1.51	2.21	2.35	2.69	2.09	2.38	1.83	2.44	2.28	1.77	1.91	1.82	1.67	1.83	2.12	2.32	2.7	1.71	2.51	2.17	1.42	1.32	1.3	2.09	1.17	2.16	2	1.82	2.24	1.74	1.63	2.31	1.46	4.38	2.89	2.41	1.91	1.17	3.16
35120	chr01	chr01.095562669	2.23	1.96	1.63	1.83	2.15	1.92	1.86	1.58	1.81	1.97	1.77	2.2	1.86	2.19	2.06	1.96	2.07	1.64	1.55	1.51	1.82	1.59	1.66	1.73	1.5	1.96	2.19	2	1.49	1.56	3.33	1.92	1.56	2.54	1.86	2.11	2.33	2.34	1.96	1.69	1.48	1.72	1.57	1.85	1.8	1.06	1.63
51359	chr01	chr01.095579695	1.68	1.72	1.84	1.57	2.52	1.75	2.07	2.19	1.73	1.97	2.06	2.92	1.78	2.28	1.94	1.41	1.51	1.94	1.38	1.54	1.59	1.33	1.4	1.73	1.65	1.66	1.86	1.9	1.54	1.64	3.95	2.61	1.5	2.33	2.21	3.7	2.11	2	1.71	2.33	1.85	3.16	2.63	2.12	1.65	1.57	2.97
53881	chr01	chr01.095701256	1.85	1.55	1.41	1.11	2.08	1.86	1.94	1.95	1.23	1.15	1.96	2.35	2.18	1.86	1.78	2.03	2.05	2.28	1.5	2.13	2.65	2.36	2.56	2.51	2.54	1.81	2.76	1.78	1.68	1.95	4.9	2.07	2.23	2.92	2.55	2.09	2.24	1.62	1.6	1.34	1.69	1.41	1.55	1.69	2.09	1.65	1.58
14793	chr01	chr01.095736734	2.02	1.44	1.32	3.34	2.91	1.8	1.49	2.74	1.15	1.52	2.59	4.43	1.88	2.05	2.27	1.08	1.31	1.68	2.29	2.23	1.53	1.62	1.7	1.42	0.91	1.78	1.24	2.12	1.82	1.95	4.37	2.36	3.53	2.12	2.52	1.55	1.65	1.47	2.22	2.29	1.87	5.4	1.51	3.57	2.32	1.54	4.11
4054	chr01	chr01.095803319	2.01	1.69	1.57	1.3	2.39	2.13	2	2.83	1.4	1.73	2.75	3.21	2.38	2.28	1.94	5.31	4.64	1.46	1.61	1.69	1.78	1.53	1.44	1.78	2.02	1.5	1.96	1.71	1.68	2.07	1.53	2.4	1.83	1.99	2.32	2.6	1.56	2.79	1.81	1.92	2.21	9.16	2.36	3.89	2.47	1.6	1.53
21582	chr01	chr01.095813912	1.67	1.87	1.76	1.63	1.87	1.53	2.16	1.98	1.6	2.24	2.24	2.67	2.08	1.81	1.97	2.14	2.34	1.35	1.88	2.47	2.25	1.92	2.96	2.38	1.75	1.62	3.47	1.68	1.91	2.99	1.93	3.68	1.91	2.49	1.32	2.42	1.63	2.7	1.43	1.98	1.28	8.27	2.73	4.16	1.56	1.28	2.09
58064	chr01	chr01.095873047	2.26	5.23	1.36	1.69	2.57	1.39	1.93	0.81	1.63	3.03	2.17	3.26	1.46	1.82	1.67	2.04	2.59	1.11	2.18	1.23	2.66	1.39	1.67	1.93	3.05	1.75	1.37	1.96	1.28	1.86	4.89	3.14	2.43	2.11	2.64	1.59	2.34	1.64	3.78	2.28	0.56	58.58	2.01	1.98	2.17	0.37	4.78
2821	chr01	chr01.095887122	1.93	2.09	2.09	2.01	2.14	1.86	2.36	2.16	1.52	2.04	2.32	2.33	1.29	2.21	2.08	1.3	1.38	1.35	1.77	1.87	1.62	1.29	1.47	1.37	1.33	1.81	1.94	2.09	1.55	2.07	1.68	1.5	1.45	1.92	1.95	1.72	1.42	1.98	2.04	1.43	1.7	0.58	1.64	1.36	2.39	2.13	1.39
13653	chr01	chr01.095899340	1.97	1.25	1.84	1.48	2.01	1.84	1.78	2.34	1.66	1.48	2.09	2.9	1.82	2.16	2.01	2.9	2.93	2	1.83	1.69	1.97	1.64	3.06	1.9	3.62	1.75	1.75	2.18	1.71	2.09	1.82	2.12	1.66	2.45	2.36	1.42	1.62	1.56	1.56	1.09	1.88	2.74	1.88	2.13	2.11	0.98	1.96
44297	chr01	chr01.095971828	1.75	1.98	1.96	1.59	2.59	2.16	2	2.51	1.64	1.71	2.67	3.15	1.91	2.11	1.79	2.07	1.9	1.72	1.55	2.03	1.77	1.95	2.33	1.97	2.11	1.71	2.14	1.62	1.61	2.12	1.81	2.1	1.31	1.9	1.67	2.33	1.84	1.93	1.8	0.86	1.3	1.07	1.69	1.86	2.18	1.1	1.66
34335	chr01	chr01.096113524	1.76	1.59	1.75	1.81	2.55	1.66	1.85	2.23	1.78	1.99	2.19	2.49	1.85	2.61	1.63	1.9	1.89	1.35	1.92	2.23	1.45	1.93	2.28	2.65	1.83	2.09	2.11	2.19	1.51	2.06	1.39	2.55	1.23	2.31	2.39	3.03	1.56	2.07	2.56	0.96	2.18	-11.07	2.03	5.43	1.62	1.57	2.29
37604	chr01	chr01.096166345	2.32	1.6	1.47	1.55	1.88	1.79	2.03	1.16	1.47	2.3	1.5	1.81	1.71	3.06	1.67	1.66	1.83	1.59	2.29	0.74	1.54	1.55	1.03	1.55	1.52	1.54	1.76	2.72	1.01	1.29	1.83	2.29	1.56	2.22	1.98	2.56	1.67	2.43	1.81	1.83	1.96	1.41	1.41	2.32	1.98	0.87	0.99
32999	chr01	chr01.096169023	1.77	1.99	2.51	1.67	2.3	2.16	2.46	2.27	1.71	1.82	2.8	3.93	1.8	1.95	2.14	1.61	1.8	1.55	1.84	2.25	1.65	1.41	1.7	1.5	1.67	1.88	1.78	1.62	1.8	2.14	1.96	1.75	1.44	2.26	1.46	1.9	2.13	1.75	2.08	1.83	2.14	0.95	1.62	1.37	2.03	2.22	1.83
40584	chr01	chr01.096172101	2.11	1.71	1.84	1.99	2.24	2.03	2.13	2.33	1.71	1.92	1.71	1.94	1.49	1.78	2.43	1.78	2.16	1.27	1.38	2.24	1.58	1.4	1.34	1.63	1.13	1.75	1.78	1.61	1.59	3.03	2.4	1.81	1.29	2.35	1.51	0.75	1.71	1.85	2.92	1.73	1.06	2.22	1.94	0.73	1.62	1.11	2.24
43085	chr01	chr01.096200195	1.67	1.47	2.47	1.77	2.71	1.77	2.32	2.09	1.34	1.99	2.29	2.73	2	2.81	1.86	1.76	1.72	1.58	1.58	2.34	1.44	1.32	1.65	1.42	1.26	1.53	1.93	2.42	2.11	1.79	1.51	2.05	1.49	1.91	1.47	2.66	1.73	2.32	1.82	1.56	2.5	2.75	2.68	1.36	1.86	1.67	2.06
59086	chr01	chr01.096404311	2.14	1.57	1.62	1.81	2.28	1.81	1.58	1.7	1.62	2.58	1.82	2.03	1.6	2.97	1.75	1.49	1.79	1.76	1.99	2.33	1.75	1.59	1.33	1.74	1.61	1.89	2.1	2.31	1.54	2.13	2.99	1.45	1.8	2.56	1.39	2.07	1.69	1.63	1.85	1.68	0.93	2.9	0.95	1.24	1.69	0.8	1.36
32612	chr01	chr01.096531583	2.17	1.78	1.93	1.89	1.95	1.99	1.77	1.92	1.55	2	2.03	2.36	1.6	2.04	1.76	1.97	1.65	1.56	1.38	1.69	1.57	1.5	1.24	1.81	1.56	1.67	2.04	1.84	0.93	2.46	1.83	2.35	1.65	2.32	1.78	2.05	2.43	2.29	1.84	2.19	2.22	1.44	2.26	1.68	1.76	2.4	1.93
62602	chr01	chr01.096597048	2.27	1.84	1.49	1.5	1.68	1.7	1.73	1.65	1.41	1.86	1.45	1.85	1.66	1.68	1.54	1.3	1.35	1.88	1.13	1.64	1.61	1.59	1.83	1.53	1.27	1.6	1.94	1.55	1.56	1.87	2.71	2.32	1.77	2.55	1.75	3.79	1.44	1.86	1.74	1.43	3.6	0.88	1.66	1.4	1.81	3.32	0.83
60360	chr01	chr01.096710147	2.66	2.01	2.14	1.51	2.07	2.02	1.98	2.13	1.42	2.04	2.22	3.39	1.84	2.49	2.31	2.07	1.56	1.31	2.06	2.19	1.2	1.42	1.71	1.45	1.64	2.07	1.38	2.03	1.71	2.07	2.07	2.68	1.3	2.47	2.2	2.43	1.54	2.35	2.16	2.7	2.9	4.68	2.18	2.55	1.75	2.82	4.01
51491	chr01	chr01.097139359	3.03	2.01	1.8	1.51	2.28	1.66	1.83	1.97	1.87	2.17	2.48	2.38	1.78	1.92	1.85	1.78	1.67	1.27	1.47	1.56	1.42	1.35	1.89	1.59	2.18	1.69	1.5	2	1.28	3.74	2.26	2.78	2.06	2.43	2.41	2.79	2.01	2.28	1.85	2.5	1.78	4.31	2.51	2.46	1.7	1.59	3.41
15322	chr01	chr01.097233532	2.22	2.45	1.97	1.5	3.08	1.59	2.95	2.88	1.56	1.41	2.33	2.69	1.52	2.01	2.63	2.09	1.54	1.87	1.58	1.91	1.45	1.69	2.29	2.05	1.54	1.88	1.98	1.99	2.01	2.1	2.18	2.52	1.57	2.05	2.58	2.64	2.09	2.59	2.21	2.54	1.44	4.01	2.99	2.82	2.42	1.21	3.06
30312	chr01	chr01.097270183	2.22	1.93	1.51	1.44	2.02	1.87	1.58	1.75	1.27	1.76	1.81	1.58	1.49	2.18	1.76	1.62	1.99	1.58	1.26	1.47	1.82	1.81	1.79	2.27	1.72	1.66	2.24	1.91	1.23	2.22	1.85	2.09	1.77	2.95	2.4	2.01	1.84	1.88	1.63	1.82	2.23	2.25	2.05	2.01	1.6	2.15	1.55
19982	chr01	chr01.097281565	2.29	1.84	1.76	1.51	2.43	1.7	1.97	1.79	1.7	2.19	1.8	2.31	1.43	1.69	1.44	1.48	1.49	1.39	1.03	1.36	1.53	1.24	1.08	1.37	1.45	1.45	1.5	1.31	1.15	2.38	1.79	2.19	1.5	1.79	2.01	2.43	1.88	1.72	1.84	1.99	3.06	2.19	2.01	1.84	2.38	2.76	2.02
25640	chr01	chr01.097328079	2.13	1.94	1.68	1.96	1.78	1.83	1.77	1.84	1.16	1.91	1.84	2.4	2.03	1.95	1.78	2.13	2.16	1.96	1.42	2.37	2.42	2.03	2.17	2.19	2.14	1.56	2.36	1.56	2.15	2.03	1.95	1.93	1.91	3.12	2.44	2.66	1.71	1.8	1.8	1.52	1.74	1.14	1.97	1.7	1.73	1.47	1.6
4575	chr01	chr01.097353792	2.01	1.88	1.8	1.51	2.19	1.92	1.91	2.07	1.44	1.82	1.87	2.52	2.22	2.82	2.06	2.19	2.11	1.84	1.97	2.2	1.85	1.62	2.01	1.9	2.76	1.83	2.4	2.22	1.5	2.01	2.11	2.28	2.06	2.76	3.3	2.27	2.45	2.11	1.92	1.56	1.39	3.19	2.4	2.06	1.99	1.24	2.58
27603	chr01	chr01.097365091	2.04	2.18	1.39	1.37	2.32	1.26	2.06	2	1.53	2.12	1.99	2.13	1.11	1.5	1.19	1.81	1.69	1.98	0.78	1.34	1.96	1.31	3.15	1.41	1.75	1.47	1.35	1.29	1.28	2.31	2.42	2.38	1.97	3.05	1.47	1.54	1.83	2.86	1.57	1.37	2.81	3.12	1.62	1.79	1.93	1.38	1.4
21390	chr01	chr01.097384859	1.82	1.79	2.05	1.8	3.04	2.51	2.52	2.37	1.57	2.19	2.42	3.02	1.88	2.08	1.18	1.89	1.41	1.62	1.46	1.44	1.79	0.99	2.02	1.41	1.97	1.54	1.21	1.82	1.47	2.23	1.72	1.97	1.45	2.52	1.73	1.89	1.93	1.3	1.66	0.94	2.22	1.32	1.59	2.07	1.7	1.03	1.93
18947	chr01	chr01.097388540	1.74	2.08	1.84	1.67	2.73	1.71	2.11	1.61	1.6	2.19	1.95	2.47	1.57	2.02	1.35	1.62	1.45	1.53	1.25	1.31	1.63	1.03	1.72	1.07	1.85	1.48	1.32	1.89	1.16	2.33	2.21	2.33	1.37	2.9	2.06	2.56	1.79	1.81	1.86	1.27	1.91	1.81	1.63	1.92	1.84	1.55	2.05
21712	chr01	chr01.097396349	1.66	1	1.96	1.42	2.18	1.71	2.2	2.32	1.53	1.99	1.87	2.46	1.68	2.38	0.93	2.25	2.02	1.84	1.97	1.09	2.2	1.36	3.17	1.46	2.66	1.24	1.38	1.59	1.29	1.91	1.88	1.75	1.21	2.49	1.92	1.86	1.67	1.85	1.47	0.92	1.46	3.77	1.67	2.24	1.8	1.07	2.15
58046	chr01	chr01.097411301	2.07	2.1	1.64	1.58	3.19	1.71	2.56	2.24	1.35	1.77	2.4	3.17	1.7	1.71	1.57	1.34	1.41	1.35	1.67	1.95	1.52	1.27	2.25	1.55	1.78	1.6	1.6	1.95	1.9	1.78	1.63	1.95	1.35	1.61	2.04	2.26	1.78	1.66	1.75	1.23	1.62	1.74	1.84	2.2	2.25	1.7	1.57
12904	chr01	chr01.097412610	1.65	1.49	2.05	1.82	2.39	1.83	2.13	2.18	2.01	2.21	2.25	3.07	1.96	2.18	1.92	1.69	1.67	1.52	2.27	1.99	1.42	1.23	2.21	1.49	1.81	2.18	1.44	2.36	1.6	1.99	2.34	2.51	1.43	2.64	1.26	3.69	1.5	1.41	2.31	1.4	1.23	2.68	1.5	2.98	2.23	0.73	1.51
28429	chr01	chr01.097429639	2.16	2.09	1.78	1.59	2.35	1.65	2.02	1.59	1.95	2.09	2.33	2.43	1.54	2.06	1.87	2.01	1.85	1.59	1.5	1.69	1.89	2.01	1.64	1.61	1.48	2.08	1.93	1.88	1.09	3.49	1.65	1.37	1.22	2.17	1.67	1.9	1.87	1.86	1.72	1.3	1.66	0.48	1.45	1.14	1.94	1.3	1.26
13553	chr01	chr01.097431955	1.72	1.9	2	2.05	2.09	2.26	2.23	2.33	1.63	2.12	2.66	2.48	1.86	1.68	1.76	1.74	1.89	1.69	1.63	1.45	1.87	1.37	2.48	1.67	1.96	1.73	1.75	1.52	1.33	2.56	1.51	1.62	1.69	1.96	2.34	2.58	2.54	2.1	1.58	1.39	2.87	3.25	1.67	2.13	2.64	1.13	2.9
10548	chr01	chr01.097472682	1.87	1.84	1.96	1.71	2.72	2.27	1.54	1.81	1.57	1.85	2.17	2.6	1.74	1.97	1.69	1.58	1.61	1.33	1.76	1.82	1.44	1.22	1.09	1.5	1.71	2.07	1.71	1.85	1.75	0.73	1.57	1.77	1.05	2.6	1.68	3.98	1.51	1.79	2.32	1.22	1.76	0.73	1.63	1.63	1.73	1.24	1.46
24337	chr01	chr01.097522628	2.08	2.48	1.86	1.9	2.52	1.68	2.19	2	1.66	2.2	1.8	2.1	1.34	1.77	1.58	1.59	1.26	1.13	0.99	1.78	1.2	0.98	1.23	1.45	1.22	1.62	1.55	1.5	1.49	2.38	2.05	2.4	1.41	2.16	1.42	2.36	1.73	2.02	1.99	1.98	1.82	0.98	1.83	1.48	1.64	1.69	1.77
26658	chr01	chr01.097531426	2.03	1.97	1.94	1.62	2.25	1.56	2.46	1.74	1.69	2.02	2.18	2.65	1.78	2.05	1.98	1.84	1.98	1.4	1.62	2.39	1.62	1.41	1.8	1.67	2.25	1.5	1.47	1.76	2.18	1.87	2.45	2.54	1.83	1.82	2.3	1.99	1.94	1.96	1.85	2.16	2.02	2.14	1.74	2.14	2.07	3.24	2.45
7756	chr01	chr01.097565464	2.55	2.05	1.64	2.07	2.06	2.02	1.68	1.74	1.63	2.04	1.59	2.06	1.95	1.94	1.91	1.59	1.34	1.54	1.56	1.65	1.9	2.12	1.61	2.54	1.13	1.58	2.82	1.82	1.28	3.19	2.09	1.51	1.71	2.27	2.64	1.77	2.22	2.08	1.61	1.45	1.84	2.28	1.37	1.72	2.06	1.73	1.45
22824	chr01	chr01.097582612	1.84	2.56	2.23	2.1	1.89	1.91	2.1	2.82	1.57	1.81	2.83	3.01	1.84	1.83	1.95	1.63	1.38	1.32	1.45	2	1.48	1.38	1.84	1.48	1.43	1.7	1.63	1.77	1.54	2.26	2.6	1.99	1.69	2.15	1.99	1.9	2.13	1.7	2.29	1.26	2.31	1.47	1.82	1.93	2.47	1.46	1.62
28930	chr01	chr01.097598868	2.2	1.76	1.82	1.56	1.67	1.23	1.67	1.15	1.43	2.44	1.77	1.68	1.65	1.88	1.01	1.51	1.26	1.32	1.36	1.31	1.09	1.23	1.17	1.47	1.15	1.56	1.43	1.89	1.1	1.46	1.68	1.98	1.08	2.66	1.75	1.7	1.69	2.17	1.81	1.73	2	2.31	1.24	1.19	1.65	2.04	0.99
5807	chr01	chr01.097627645	1.71	1.95	1.9	1.97	2.81	2.26	2.04	2.22	1.59	2.14	2.23	2.69	1.67	2.24	1.97	2.43	2.47	1.67	1.66	1.35	1.86	1.55	1.89	1.75	2.31	1.56	2.03	1.79	1.11	2.47	1.96	1.95	1.56	2.14	1.74	2.61	2.11	1.75	1.49	1.55	1.22	1.54	1.97	2.21	1.69	1.03	2.2
19759	chr01	chr01.097644277	1.88	1.74	1.34	1.95	1.63	1.62	1.39	1.7	1.24	1.86	1.75	1.59	1.76	1.78	1.79	1.54	1.56	1.25	1.51	1.54	1.54	1.61	1.58	1.88	1.45	1.66	2.57	1.78	1.34	1.94	1.9	1.63	2.08	2.74	2.82	2.11	2	2.07	1.65	1.45	1.9	3.07	1.84	2.22	1.82	1.79	1.92
9914	chr01	chr01.097660035	1.42	1.68	1.57	2.09	2.08	2.26	1.89	2.17	1.48	1.47	2.07	2.33	1.66	2.08	1.78	1.27	1.32	1.68	1.74	2.05	2.15	1.3	1.71	2.02	2.35	1.76	1.49	2.18	1.69	2.61	2.01	2.22	2.7	2.98	2.94	1.22	1.71	1.42	1.74	1.55	1.07	2.96	1.64	2.83	1.62	0.77	1.1
6305	chr01	chr01.097692979	1.9	1.95	2.31	1.7	2.22	2.33	2.14	1.47	1.48	1.87	3.03	3.09	1.69	1.59	1.93	1.32	1.54	1.53	1.44	1.73	1.67	1.84	2.12	1.51	1.54	1.45	1.73	1.45	1.69	2.24	1.67	1.99	1.74	2.79	2.02	2.09	1.83	1.47	1.65	1.21	1.39	2.23	2.15	1.29	2.13	1.98	1.66
28958	chr01	chr01.097799151	1.96	1.47	1.85	1.64	2.46	1.89	2.24	2.08	1.45	1.82	1.95	2.37	2.07	1.58	2.06	1.79	2.12	1.54	0.89	1.7	1.55	1.5	1.84	1.37	1.77	1.45	1.73	1.52	1.57	2.1	1.77	1.6	2.09	2.07	1.6	1.22	1.45	1.31	1.61	0.66	2.26	-2.08	1.63	2.12	1.91	1.21	0.77
55253	chr01	chr01.098045212	2.1	2.09	1.75	1.62	2.51	1.62	1.99	2.03	1.56	2.09	2.11	2.67	1.96	1.71	1.84	1.46	1.41	1.35	1.35	1.68	1.61	1.35	1.63	1.52	1.33	1.61	1.88	1.63	1.29	2.54	1.9	2.54	1.6	2.13	1.54	1.98	1.91	1.84	1.85	1.21	1.75	0.73	1.5	2.3	1.73	1.47	1.59
47094	chr01	chr01.098357762	2.39	1.92	1.86	1.95	2	1.71	1.78	1.67	1.72	2.04	1.67	1.9	2	1.28	2.05	1.49	1.67	1.38	1.38	1.84	1.89	1.52	1.64	1.5	1.37	1.7	2.07	1.47	1.64	2.27	1.82	1.61	1.81	1.77	1.63	1.58	2.13	1.82	1.99	0.93	2.4	1.43	1.54	1.8	1.96	1.56	1.22
51492	chr01	chr01.098401413	1.87	1.61	1.79	1.62	2.5	1.84	2.08	2.26	1.38	1.92	2.47	2.78	1.22	1.92	1.81	1.99	1.6	1.37	2.49	2.21	1.69	1.4	1.67	1.27	2.1	1.66	1.47	2.48	1.43	1.42	1.58	2.54	1.31	2.65	1.63	2.16	1.81	2.37	1.94	1.66	1.4	14.26	2.17	1.86	2.38	1.79	3.9
51816	chr01	chr01.098424315	2.07	1.91	2.26	1.97	2.59	1.89	2.17	2.54	1.74	2.08	2.5	3.25	1.82	1.41	1.75	1.82	1.52	1.37	1.49	1.78	1.39	1.25	1.08	1.36	1.3	1.51	1.6	1.39	1.6	1.94	1.83	2.07	1.63	2.31	1.76	1.84	1.67	1.68	2.03	1.43	2.32	1.61	2.1	2.22	1.88	2.96	1.42
45102	chr01	chr01.098490368	2.19	2.12	1.96	1.64	2.51	1.99	1.16	2.14	1.65	1.87	1.83	1.12	2.03	1.78	1.98	2.45	2.13	2.14	1.68	1.95	1.74	2.25	2.12	1.9	1.16	1.68	2.45	1.05	1.53	2.32	1.75	2.13	1.6	2.43	2.45	1.81	1.79	2.23	1.92	1.14	2.18	1.77	2.07	2.5	2.09	2.23	1.51
35781	chr01	chr01.098510722	1.97	1.83	1.89	1.38	2.5	1.58	2	2.32	1.75	1.61	2.58	3.32	1.71	1.73	2.31	2.11	2	1.66	1.83	1.54	2.24	1.82	1.88	2.35	2.19	1.71	1.69	1.73	1.28	2.94	2.2	2.74	1.67	1.91	2.14	2.4	2.45	1.73	1.99	2.35	1.93	5.48	2.22	3.22	2.37	2.12	4.78
35122	chr01	chr01.098549799	1.91	1.38	2.35	1.42	2.29	1.72	2.18	2.05	1.77	1.6	1.9	2.71	1.87	1.68	1.59	1.98	1.79	1.39	1.96	1.76	1.59	1.32	2.49	1.29	1.88	1.89	1.75	2	1.52	2.72	2.6	2.42	1.13	1.48	1.09	2.01	1.35	1.55	1.94	1.54	1.75	2.1	1.45	2.19	2.66	1.12	1.47
46070	chr01	chr01.098558794	1.95	1.94	2.24	1.41	2.25	1.59	2.22	2.24	1.81	1.87	3	4.15	2.29	1.32	1.97	1.98	2.02	1.7	1.29	2.2	1.59	1.67	2.26	1.62	2.37	1.6	1.75	1.83	1.95	1.67	1.77	2.06	2.05	2.17	2.14	2.13	1.57	1.49	1.69	1.44	1.89	1.27	2.22	2.21	2.26	1.67	1.26
50024	chr01	chr01.098571529	2.6	2.07	1.55	1.26	2.1	1.55	2.08	1.68	1.5	2.11	1.68	2.35	1.48	1.5	1.95	1.55	1.1	1.09	1.54	1.47	1.49	0.8	0.67	1.42	1.4	1.42	1.16	1.8	1.2	1.57	1.62	1.58	1.51	2.25	1.7	2.03	1.6	2.28	1.84	2.22	3.32	2.56	1.93	1.84	2.34	3.7	1.7
47095	chr01	chr01.098596244	1.72	1.74	1.54	0.99	2.54	1.71	1.83	1.12	1.45	1.93	2.13	2.25	1.45	1.36	2.27	2.01	1.92	1.2	1.77	1.42	2.2	1.56	2.15	1.87	2.79	1.76	1.95	1.9	1.55	2.46	1.69	2.01	2.83	1.91	2.32	1.76	1.93	1.47	1.42	1.17	1.26	3.99	1.56	3.02	1.86	1.42	2.86
49139	chr01	chr01.098607551	2.06	1.96	2.24	1.5	2.34	2.08	2.07	2.44	1.7	1.92	2.78	3.57	1.77	1.62	1.73	2.57	2.02	1.69	1.38	2.05	1.39	1.36	1.99	1.48	2.19	1.69	1.65	1.73	1.9	2.32	1.97	2.11	1.7	1.98	2	1.88	1.54	2.45	1.67	2.49	2.16	3.28	2.5	1.65	2.2	2.06	2.69
23712	chr01	chr01.098831744	2.34	1.9	1.93	1.74	2.21	1.64	1.77	1.97	1.68	2.02	2.32	2.61	1.88	1.57	1.81	2.85	2.6	1.43	1.47	1.79	1.23	1.53	1.6	2	2.19	1.91	2.15	1.58	1.25	1.75	2.01	1.68	1.74	2.53	2.38	2.52	1.69	1.9	1.48	1.79	4.29	1.26	1.8	2.9	1.57	2.29	1.28
24441	chr01	chr01.098925092	1.8	1.54	1.86	1.59	2.87	1.69	2.62	2.24	1.24	1.67	2.47	2.76	1.82	1.5	1.59	1.74	1.75	1.7	1.38	1.42	1.87	1.56	1.74	1.67	2.11	1.29	1.83	1.65	1.29	2.66	2.01	2.04	1.76	2.66	1.84	2.72	1.96	1.53	1.91	1.2	2.44	1.85	2.07	3.51	2.04	1.86	1.81
19959	chr01	chr01.099078858	2.14	1.91	1.99	1.65	2.57	2.31	2.23	1.93	1.48	1.81	2.29	2.27	1.58	1.6	1.47	1.93	1.71	1.61	1.99	1.46	1.84	1.56	2.41	1.51	2.29	1.84	1.77	1.53	1.12	1.39	1.61	1.63	1.34	2.02	1.39	1.95	1.58	1.69	1.56	0.98	1.88	3.53	2.19	3.76	1.94	1.75	2.36
35123	chr01	chr01.099297817	1.98	2.05	2.2	2.29	2.03	2.2	1.91	2.6	1.4	1.93	2.38	3.34	1.6	1.65	2.29	1.68	1.55	1.37	1.76	1.71	1.55	1.35	1.36	1.56	1.73	1.75	2.15	2.03	1.21	1.92	1.67	1.97	1.01	2.13	1.53	1.78	2.33	2.05	2.49	1.84	2.19	2.06	2.24	2.3	2.24	1.47	2.25
49140	chr01	chr01.099301400	1.53	1.44	2.01	1.84	1.97	1.7	2.09	1.9	1.91	2.08	2.21	3.46	2.08	1.86	2	1.36	1.64	1.53	1.85	1.8	1.58	1.26	1.33	1.48	1.29	2.25	1.71	1.95	1.29	2.34	1.51	2.41	1.45	2.52	1.32	1.56	1.07	1.37	1.93	1.15	2.25	0.83	1.34	3.32	2	0.94	0.96
33000	chr01	chr01.099309671	2.05	2.17	2.23	2.37	2.03	2.18	1.87	2	1.57	2.21	2.19	2.62	1.82	1.5	1.76	1.55	1.44	1.35	1.33	1.14	1.92	1.36	1.56	1.65	1.82	1.57	1.86	1.67	1.2	1.75	1.7	2.15	1.52	1.94	1.94	1.72	2.77	1.71	1.88	2.15	1.9	2.93	1.77	1.41	2.14	1.29	2.69
43594	chr01	chr01.099373565	1.73	1.79	2.21	1.45	2.44	1.81	2.07	2.26	1.41	2.05	2.41	2.93	1.33	1.8	1.3	1.69	1.68	1.88	1.11	1.55	2.02	1.28	2.11	1.47	2.21	1.69	1.19	1.97	1.43	1.37	2.3	2.44	1.07	2.31	1.46	2.27	1.99	1.61	1.7	0.55	2.1	3.11	1.86	4.91	2.25	1.9	1.4
1658	chr01	chr01.099445985	1.36	1.09	1.55	1.76	1.96	1.77	1.59	1.76	1.46	2.51	2.25	2.64	2.12	1.61	2.33	1.26	0.62	1.62	2.23	1.85	1.35	1.84	1.39	1.74	1.92	2.02	1.67	2.42	1.57	2.3	1.51	2.12	2.3	3	2.47	0.85	1.34	2.66	1.52	1.26	1.31	2.35	2.49	3.38	1.62	0.43	2.14
46071	chr01	chr01.099503363	2.19	1.69	1.92	1.52	2.67	1.78	2.01	1.81	1.54	1.94	2.24	2.82	1.73	1.53	2.04	1.46	1.51	1.45	1.35	1.53	1.53	1.35	1.77	1.34	1.87	1.96	1.43	1.71	1.42	2.68	1.84	2.05	1.37	2.47	1.67	1.89	1.72	1.77	2.02	1.16	1.83	1.09	1.82	2.33	1.79	1.48	1.71
60138	chr01	chr01.099614187	2.17	1.73	1.83	1.63	1.77	1.49	1.38	1.67	1.38	2.15	1.67	1.99	1.62	2.08	1.11	2.02	1.7	1.7	1.1	1.78	1.66	1.03	2.08	1.33	1.85	1.3	1.57	2.4	1.1	1.31	3.1	2.11	1.53	3.36	2.22	1.77	1.51	2.59	1.67	2.37	1.67	0.48	2.39	1.39	1.85	1.13	2.36
39602	chr01	chr01.099649058	2.35	2.13	1.37	1.57	2.29	1.33	1.71	1.57	1.6	2.43	1.87	2.33	1.53	1.64	1.71	1.82	1.6	1.32	1.62	2.06	1.38	1.13	1.24	1.62	1.07	1.74	1.86	2.14	1.51	1.89	2.53	2.17	1.14	1.95	1.49	2.42	2.29	2.66	1.86	2.07	2.28	1.51	2.01	2.09	1.91	2.1	1.67
41593	chr01	chr01.099682548	2.05	2.21	1.76	1.48	2.47	1.8	1.81	1.73	1.56	2	1.95	3.03	1.44	2.35	1.55	1.73	1.61	1.53	3.39	1.87	1.68	1.62	1.58	1.68	1.79	2.05	2.07	3.06	1.12	1.84	2.03	1.79	1.12	2.64	1.38	2.04	1.98	3.45	2.08	2.08	1.59	4.52	2.61	2.38	1.74	1.9	2.63
33999	chr01	chr01.099793138	1.98	2.11	1.62	1.54	1.99	1.75	1.66	1.81	1.57	2.09	2.02	2.85	1.75	1.43	1.61	2	1.67	1.35	1.33	1.44	1.43	1.2	1.3	1.23	1.36	1.61	1.58	1.74	1.47	2.32	1.71	1.94	1.45	2.76	1.69	2	1.7	2.18	1.95	1.69	1.66	1.21	1.87	1.5	2.53	1.5	2.21
61014	chr01	chr01.099795179	1.86	2.06	2.38	1.81	2.56	1.88	1.97	1.84	1.8	1.7	1.95	4.01	1.99	1.53	2.03	1.84	1.71	1.67	1.64	1.83	1.76	1.78	1.63	1.78	1.61	1.75	1.83	1.74	1.25	3.06	1.86	1.91	1.35	2.28	1.5	1.94	2.13	1.89	1.93	1.94	2.19	1.31	2.11	1.88	2.46	2.21	1.76
14842	chr01	chr01.099854204	2.3	1.6	1.38	1.66	2.39	1.95	2	2.07	1.27	1.75	2.72	3.82	1.35	1.16	1.13	1.14	0.87	1.42	1.17	2.07	1.24	1.06	1.75	1.11	1.28	1.16	1.24	1.36	1.64	1.84	1.94	2.2	1.69	2.18	1.96	1.3	1.53	1.58	1.99	1.41	2.43	-4.69	2.4	1.79	2.18	2.03	2.63
29222	chr01	chr01.099902118	2.31	1.72	1.78	1.68	2.02	1.46	1.69	1.85	1.55	2.18	1.8	2.16	1.53	1.51	1.79	1.55	1.75	1.56	1.38	2.02	1.88	1.48	1.55	1.34	1.37	1.67	1.57	1.55	1.32	2.07	1.94	1.67	1.64	2.01	1.93	1.56	1.57	1.56	1.83	1.25	2.5	0.76	1.22	1.98	1.81	2.18	0.91
58208	chr01	chr01.099928616	2.07	1.95	2.05	1.79	2.14	1.93	1.91	1.93	1.33	1.97	2	2.46	1.88	1.55	2.2	1.95	2.05	1.71	1.46	1.87	1.84	1.92	2.22	1.81	2.75	1.97	2.29	1.85	1.59	3.29	1.89	2.01	1.61	2.65	2.24	2.2	2.04	2.11	1.91	1.6	2.63	1.92	1.56	2.66	2.49	2	1.48
30344	chr01	chr01.099949563	1.73	2.08	2.02	1.7	2.49	2.09	1.84	1.75	1.68	2.02	2.11	3.18	2.38	2	1.94	2.22	1.88	1.55	1.98	2.08	1.62	1.63	1.91	1.65	2.08	2.06	1.81	2.22	1.91	2.32	1.94	2.01	2.04	2.87	2.13	1.38	1.81	2.04	1.67	1.72	1.81	0.78	1.79	1.79	2.18	1.47	0.98
61015	chr01	chr01.100006857	2.18	1.94	1.71	1.83	2.39	0.59	1.89	1.98	1.45	2.13	2.07	2.66	2.1	1.51	2.06	1.51	1.56	1.28	1.41	2.29	1.46	1.42	1.59	1.63	1.96	1.97	1.96	1.92	1.77	2.59	1.74	2.22	1.99	2.65	2.71	1.83	2.1	1.89	1.95	1.61	3.34	1.7	1.84	3.02	2.1	3.71	1.06
38594	chr01	chr01.100120315	1.68	2.29	2.05	1.9	1.97	2.33	2.08	2	1.54	1.81	2.26	2.85	1.83	1.43	2.5	1.94	1.82	1.91	1.79	1.9	2.3	2.85	2.66	1.83	2.13	2.26	2.24	2.04	1.94	3.24	1.92	2.17	1.76	2.99	2.95	2.3	1.67	1.61	1.83	1.18	2	4.06	2.17	2.33	2.06	2.33	2.19
26696	chr01	chr01.100534797	1.47	1.72	1.98	1.57	2.06	1.84	1.8	2.35	1.93	1.96	2.11	2.53	2.16	1.74	1.61	2.44	1.8	1.44	1.77	2.64	1.59	1.24	1.85	1.52	2.01	2.33	1.48	2.3	1.93	2.03	1.47	1.99	1.79	2.8	2.35	1.52	1.83	2.24	1.7	1.94	2.65	2.31	1.93	2.06	2.33	1.2	1.93
7912	chr01	chr01.100614957	2.1	2.09	1.2	1.53	1.81	1.9	1.77	2.25	1.24	1.44	1.62	1.99	2.3	1.74	2.12	2.15	1.86	1.24	2.91	2.02	2.15	2.16	1.77	2.65	2.06	2.17	2.26	2.22	1.64	1.36	2.64	1.76	1.75	2.85	1.77	1.97	2.26	2.49	1.81	1.31	1.38	1.84	2.24	3.06	2.37	1.21	3.14
11028	chr01	chr01.100667553	2.04	1.76	1.77	1.73	1.95	2.25	1.71	1.97	1.39	1.95	2.14	2.13	2.22	1.74	1.93	1.95	2.2	1.84	1.76	1.83	1.88	1.73	3.06	2.29	2	1.69	2.62	1.92	1.38	2.04	1.75	1.61	1.65	2.16	2.56	1.56	2.26	2.35	1.74	1.09	5.04	3.32	1.85	6.99	1.8	2.39	1.62
46072	chr01	chr01.100880964	2.06	1.73	1.73	1.71	2.06	1.31	1.83	1.4	1.45	2.36	2.01	2.52	2.02	1.8	1.52	1.62	1.68	1.56	1.75	2.03	1.52	1.62	2.65	2.19	2.62	2.18	2.1	1.64	1.87	2.76	1.95	2.19	1.68	1.83	2.09	1.83	1.68	1.89	1.67	1.02	1.31	-3.89	2	2.92	2.48	0.74	5.66
28146	chr01	chr01.101050503	1.54	1.68	1.86	1.92	2.63	1.69	2.12	2.5	1.5	2.06	2.35	2.95	1.9	1.62	2.05	1.91	2.09	1.82	1.53	1.48	1.58	1.28	1.8	1.67	2.21	2.12	1.87	1.97	1.46	2.9	1.96	3.01	1.58	2.71	1.77	2.57	1.72	1.21	1.97	1.53	1.39	0.75	1.16	5.24	2.1	1.62	0.53
9007	chr01	chr01.101053104	1.44	1.27	1.75	1.49	2.53	1.9	2.35	2.07	1.54	1.87	1.74	1.92	2.31	2.03	2.24	1.85	1.93	1.59	2.39	2.22	1.67	1.45	2.17	2	2.42	1.94	1.91	2.35	1.82	2.11	2.17	2.33	1.83	3.06	2.41	2.35	2.17	1.78	1.85	1.78	1.06	3.05	1.92	5.73	1.55	0.62	2.25
62076	chr01	chr01.101140485	1.99	1.99	2.25	1.62	2.43	1.94	2.17	1.94	1.45	1.96	2.52	2.68	1.44	1.81	1.89	1.58	1.52	1.31	1.95	1.95	1.36	1.26	1.58	1.35	1.35	1.8	1.74	2.22	1.3	2.21	1.84	1.95	1.85	2.75	1.91	2.41	2.2	1.96	2.29	1.48	3.07	0.67	1.75	2.16	2.4	2.57	1.08
7976	chr01	chr01.101174253	1.73	1.74	1.6	1.96	2.19	1.81	1.37	1.34	1.83	2.38	1.59	1.99	1.6	1.29	1.79	1.65	1.57	1.31	1.53	0.92	2.01	1.8	1.22	1.96	1.05	1.26	2.71	1.91	1.1	2.93	1.58	1.47	1.23	2.23	1.76	2.24	1.72	2.38	1.74	0.77	1.59	4.38	1.16	3.27	1.88	1.19	0.83
28648	chr01	chr01.101298840	2.03	1.77	1.81	2.09	1.87	1.82	1.66	1.75	1.62	1.91	1.83	1.86	1.51	1.65	1.33	2.1	2.09	1.53	1.18	0.98	1.72	1.31	1.28	1.57	1.66	1.36	2.08	1.99	0.85	2.08	1.75	1.74	1.48	3.14	1.6	1.36	1.65	1.65	1.83	1.07	2.08	351.21	1.46	1.29	2.45	1	0.84
34000	chr01	chr01.101353627	1.85	1.31	1.67	1.64	1.94	1.85	1.6	1.32	1.59	2.22	1.47	1.44	1.51	1.72	2.31	1.44	1.22	1.61	1.72	1.41	1.72	1.53	1.07	1.94	0.84	2.13	2.06	2.22	1.78	2.09	1.52	1.61	2.15	2.06	1.64	3.67	1.71	1.55	1.84	1.29	1.27	-1.93	1.69	2.31	1.63	1.01	3.58
49141	chr01	chr01.101389753	1.67	1.78	1.76	2.21	2.3	1.82	2.06	1.98	1.42	1.51	1.57	2.26	2.02	1.75	1.81	1.68	1.53	1.28	1.77	1.86	1.59	1.28	1.44	1.24	1.44	2.08	1.22	2.11	1.18	2.6	1.9	2.01	1.62	2.39	2.08	2.92	1.58	1.92	1.92	1.75	1.34	2.06	1.59	1.97	2.04	1	2.97
2843	chr01	chr01.101410409	1.91	1.61	2.08	1.72	2.24	1.72	1.94	1.65	2.12	2.77	2.26	2.68	1.78	1.96	1.86	1.78	1.68	1.31	1.71	1.48	1.72	1.14	1.49	1.6	2.34	1.9	1.64	1.82	1.42	1.84	2.83	2.33	2.16	2.73	3.17	2.69	1.4	1.66	2.17	2.74	2.6	12.06	1.58	2.52	1.6	1.64	3.64
55649	chr01	chr01.101420868	2.05	1.46	2.22	2.21	1.88	1.76	2.12	1.86	1.67	2.11	2.2	2.44	1.92	1.6	1.99	1.69	1.8	1.53	1.79	2.16	1.8	1.59	1.74	1.55	1.53	2.18	1.85	2.18	1.79	1.64	1.44	1.6	1.15	2.55	1.7	2.32	1.88	2.14	1.84	1.96	1.85	0.55	1.56	1.79	2.02	1.21	1
20073	chr01	chr01.101437626	2.78	2.39	2.55	1.83	2.75	1.94	2.54	1.93	1.36	2.43	2.05	2.31	1.54	2.15	1.53	2.41	1.93	2	2.7	1.36	2.47	1.59	2.25	1.88	1.65	0.98	1.55	2.05	1.16	3.54	1.89	2.19	1.8	1.76	1.97	1.76	1.67	2.36	1.95	1.32	2.06	8.04	2.69	2.37	3.31	2.22	7.79
5836	chr01	chr01.101448377	1.69	1.29	1.6	4.32	2.42	1.95	1.88	5.49	1.62	1.86	12.95	3.59	2.49	2.25	2.76	2.17	2.79	0.95	2.24	2.48	3.64	1.26	1.37	1.5	2.99	1.93	1.89	2.21	2.51	4.28	1.45	-3.91	4.9	2.22	2.76	1.68	3.42	2.55	1.92	5.51	7.67	3.23	3.4	13.33	1.86	1.27	116.57
36620	chr01	chr01.101555275	2.29	2.15	2.41	1.74	2.95	2.68	2.25	2.11	1.49	1.51	3.09	3.23	2.57	1.67	2.46	1.48	1.26	1.08	1.78	1.67	1.43	1.4	1.88	1.63	1.63	1.63	1.36	1.84	2.05	2.53	2.18	1.67	1.86	1.71	2.84	2.37	1.78	2.54	1.94	1.89	1.9	14.32	2.69	2.04	2.22	3.03	3.98
36621	chr01	chr01.101560358	2.08	2.27	2.51	1.89	3.32	2.49	2.04	3.27	1.65	1.78	2.89	3.24	1.49	1.5	2.28	1.98	1.52	1.51	1.75	2.08	1.62	1.31	2	1.38	2.22	1.73	1.53	1.72	1.66	1.83	1.56	1.5	1.23	2.22	1.99	2.96	1.71	1.97	2.06	2.07	3.24	5.12	2.62	1.74	2.3	2.49	2.97
35782	chr01	chr01.101564225	1.82	2.26	2.09	1.69	2.71	1.83	1.83	1.67	1.87	1.95	2.13	3.51	1.61	1.67	2.21	1.83	1.38	1.14	2.38	1.6	1.75	1.45	1.37	1.68	1.36	2.01	1.63	2.12	1.26	2.4	2.07	1.89	1.49	1.79	1.55	2.32	2.68	2.18	2.37	1.82	1.72	1.52	2.22	2.07	1.93	1.68	1.96
50025	chr01	chr01.101606784	2.25	2.11	1.99	1.96	3.04	1.93	1.96	1.85	1.83	2	2.45	3.05	1.56	1.52	1.98	1.84	1.75	1.54	1.49	2.51	1.65	1.33	1.43	1.39	1.29	1.61	1.85	1.86	1.41	1.52	1.88	2.16	1.28	2	1.18	2.02	1.55	1.93	2.11	2.05	1.83	0.45	1.76	1.31	2.13	1.7	1.38
48179	chr01	chr01.101632826	2.18	2.27	1.83	1.9	2.58	1.7	1.56	1.5	1.64	2.06	2.18	2.18	1.97	1.86	2.15	1.77	1.37	1.32	1.9	1.83	1.44	1.5	1.44	1.72	1.27	1.95	1.98	2	1.41	2.12	2.15	1.81	1.62	2.22	1.73	1.93	2.34	1.87	2.07	1.85	2.04	2.45	1.7	2.18	2.04	1.66	1.42
37606	chr01	chr01.101646696	2.03	1.7	1.99	1.92	2.12	2.08	1.65	1.92	1.63	2.17	2.23	2.43	2.22	1.93	2.14	1.45	1.75	1.31	2.26	1.92	1.57	1.26	1.72	1.42	1.84	1.93	1.91	2.5	1.5	1.89	1.98	1.63	1.19	2.38	1.53	2.04	1.99	2.35	1.93	1.52	2.03	1.88	2.02	2	2.17	1.65	1.52
61588	chr01	chr01.101686724	2.43	1.9	1.78	1.56	2.64	2.18	1.98	2.07	1.73	1.86	2.09	2.6	1.98	1.48	1.56	2.97	2.67	1.55	1.32	1.9	1.87	1.72	1.53	1.74	1.86	1.14	2.07	1.78	1.26	2.32	1.41	1.74	1.8	2.34	1.65	2.78	1.44	2.16	1.55	1.48	3.38	0.07	4.03	1.66	1.8	2.88	5.53
45103	chr01	chr01.101708118	1.89	2.2	2.25	2.03	2.22	1.98	2.02	1.9	1.22	1.54	2.26	2.05	1.84	1.52	2.09	1.56	1.46	1.63	1.41	1.67	2.15	1.43	1.61	1.36	1.26	1.4	1.76	1.77	1.71	2.02	1.82	2.07	1.23	2.36	1.05	1.89	2.02	1.96	1.47	0.95	1.29	1.27	1.58	1.54	1.85	1.52	1.73
63027	chr01	chr01.101751086	2.19	2.16	1.63	1.52	2.38	1.85	2.23	1.95	1.41	1.89	2.25	2.8	1.62	1.6	1.28	1.76	1.93	1.45	1.54	1.8	1.34	1.26	1.45	1.27	3	1.37	1.29	1.88	1.35	1.6	1.6	2.01	1.62	2.21	1.75	4.19	1.44	1.83	1.71	2.06	2.88	2.29	2.8	2.46	2.1	3.05	1.96
49142	chr01	chr01.101864454	1.99	1.93	1.58	1.74	1.93	1.55	1.88	1.49	1.62	2.08	1.93	2.08	1.49	1.48	1.82	1.32	1.38	1.29	1.09	1.75	1.64	1.55	1.54	1.63	1.58	1.58	2.01	1.76	1.25	1.7	1.92	1.67	1.52	2.44	1.98	2.48	1.88	1.95	2.08	1.34	2.62	0.69	1.26	1.76	1.59	2.31	0.8
41594	chr01	chr01.101891557	1.98	1.83	1.74	1.7	2.3	1.87	2.09	1.95	1.51	2.09	2.16	2.52	1.13	2.05	1.35	2.9	2.52	1.5	2.35	1.59	1.52	1.03	1.63	1.3	3.64	1.55	1.34	2.49	0.81	1.28	3.41	2.55	1.58	1.71	1.72	2.12	1.32	2.22	2.12	2.18	2.09	44.86	2.96	2.56	2.08	1.74	4.88
48180	chr01	chr01.101893844	2.35	1.75	2.26	2.12	2.37	1.62	1.9	1.76	1.72	2.32	1.72	2.54	2.41	1.64	1.3	1.93	1.76	1.78	1.64	1.65	1.92	1.2	1.56	1.92	0.99	1.39	2.18	1.65	1	1.98	1.94	2.2	1	1.34	1.13	1.89	2.35	1.81	1.76	0.96	1.54	0.52	1.47	1.38	1.74	1.84	1.34
34418	chr01	chr01.101896499	1.77	1.53	2.29	1.34	2.42	2.23	2.14	2.69	1.12	1.55	2.01	2.96	1.66	1.47	1.95	1.43	1.59	1.38	1.96	2.06	1.59	2.24	1.62	1.37	1.92	1.76	2.05	1.68	2.25	1.26	2.04	2.26	1.7	2.01	2.49	1.07	1.91	2.22	1.61	1.3	1.61	4.74	2.31	1.68	1.78	1.99	1.46
34254	chr01	chr01.101905321	2.16	1.67	1.74	2.27	2.13	2.57	1.82	1.82	1.16	1.88	2.07	2.22	1.78	1.91	2.16	1.57	1.62	1.5	1.8	1.03	2	1.97	0.98	2.34	1.02	1.93	1.94	1.72	1.87	2.08	2.14	1.79	3.34	2.92	4	1.74	1.55	2.59	1.99	1.93	1.85	-1.71	1.78	1.04	2.57	2.69	1.74
53034	chr01	chr01.101911565	2.24	2.37	1.92	2.03	2.49	2.05	2.11	2.28	1.83	2.28	2.44	3.26	1.12	1.19	1.35	2.74	2.4	1.11	1.2	1.82	1.08	1.3	1.98	1.46	1.78	1.43	1.58	1.58	1.69	0.77	2.25	2.22	1.99	1.81	2.23	3.03	2.21	4.72	1.84	1.99	2.61	7.71	1.73	4.84	1.66	6.22	2.82
45104	chr01	chr01.101925408	1.86	2.01	2.27	1.88	2.09	2.39	2.45	2.46	1.85	1.81	3	3.59	1.33	1.4	2.22	1.75	1.58	1.24	1.31	1.29	1.97	1.77	1.91	2.1	2.34	1.63	2.31	1.8	1.21	2.03	1.99	1.69	1.46	1.92	1.9	1.8	1.91	1.49	2.13	1.51	2.18	3.01	1.83	1.29	2.05	2.03	1.38
22214	chr01	chr01.102006528	2.1	1.9	2.25	1.93	2.5	1.71	2.46	1.86	1.65	2.22	2.09	3.04	2.22	1.78	1.74	2	2.12	1.32	1.54	1.67	1.49	1.38	1.38	1.85	1.97	1.51	2.05	1.91	1.3	1.91	1.82	2.49	2.5	1.48	2.45	1.5	1.76	1.99	1.65	1.72	1.74	1.8	2.05	2.38	2.05	1.84	2.23
25239	chr01	chr01.102050982	1.97	1.69	1.82	2.17	2.41	1.94	2.02	1.38	1.51	2.51	1.92	2.34	1.99	1.27	1.27	1.24	1.36	0.92	1.38	1.66	1.57	0.68	1.47	1.12	1.24	1.78	1.27	1.48	1.79	1.83	2.12	2.87	1.79	2.09	1.66	1.93	1.44	1.41	1.76	1.4	1.66	1.86	1.21	0.77	1.68	1.58	1.79
18377	chr01	chr01.102098026	1.98	1.61	2.13	1.58	2.35	1.96	2.45	1.79	1.72	2.02	2.69	3.45	1.89	1.82	1.75	1.21	1.31	1.3	1.73	1.75	1.21	1.13	1.69	1.3	1.43	1.51	1.35	1.92	1.48	2.4	1.97	1.93	1.47	2.35	1.5	1.92	2.15	1.84	1.99	1.85	1.85	1.04	1.87	1.63	2.07	1.91	1.36
36622	chr01	chr01.102255922	1.39	1.67	0.98	1.68	1.94	1.43	1.62	1.79	1.57	2.52	1.29	2.45	1.7	1.6	1.67	1.6	1.4	1.41	2.03	1.18	1.74	1.12	1.42	1.61	1.62	1.83	1.4	2.39	1.32	1.98	2.67	3.73	2.29	1.83	2.33	2.33	1.97	2.42	2.56	1.89	2.82	-4.23	2.07	2.18	2.01	2.05	4.57
41595	chr01	chr01.102338435	1.77	1.51	1.69	1.04	2.41	2.77	2.16	2.8	1.48	2.02	2.24	2.38	1.58	1.45	2.02	1.14	1.47	0.95	1.51	1.77	1.63	1.33	1.52	1.3	1.73	1.82	1.75	1.63	1.92	1.64	2.17	1.45	1.64	2.36	1.81	1.55	1.82	1.36	1.94	1.23	3.78	-1.4	1.69	1.35	2.03	2.11	1.3
39603	chr01	chr01.102366173	2.41	2.95	1.72	1.87	3.41	1.61	2.16	2	2.39	2.48	1.75	2.98	0.3	0.86	0.62	1.73	1.48	0.95	1.05	1.04	2.32	1.11	1.45	1.48	2.51	0.98	1.64	0.96	1	2.64	5.68	3.74	2.1	2.51	1.87	2.13	2.49	1.99	1.96	1.05	1.8	5.89	1.77	2.6	2.74	2.72	5.5
34001	chr01	chr01.102472403	2.2	2.11	1.69	2.42	2.22	2.08	1.78	1.38	1.95	2.43	2.09	2.67	1.41	2.19	3.05	1.33	1.54	1.64	2.22	1.42	2.73	2.63	1.08	3.11	2.02	2.5	2.6	2.94	1.42	2.12	2.16	1.96	2.19	2.03	3.46	1.42	2.47	1.79	3.12	1.74	1.05	1.71	1.56	2.28	1.59	0.76	1.7
39604	chr01	chr01.102539502	2.35	1.96	1.85	1.96	2.25	2.21	2.4	2.23	1.38	1.74	2.37	2.65	1.56	1.43	2.04	1.92	1.42	1.65	1.78	1.6	1.57	1.77	0.7	1.23	1.28	1.62	1.77	1.56	1.5	1.58	2	1.95	1.11	2.12	1.66	1.95	2.03	1.99	2.23	2.12	2.45	2.65	2.33	1.45	2.2	2.82	3.5
50026	chr01	chr01.102746642	2.26	2.14	1.56	2.13	2.2	1.87	1.83	1.87	1.51	2.2	1.93	2.46	1.61	0.6	1.9	1.5	1.64	0.96	1.65	1.52	1.47	1.13	1.38	1.22	1.61	1.88	1.43	3.48	1.27	2.02	2.74	2.4	2.22	3.79	2.63	3	2.08	1.73	2.33	2.69	3.06	77.18	2.87	2.03	2.14	2.46	6.08
49143	chr01	chr01.102775928	2.13	1.97	2.01	1.63	2.61	2.15	2.13	2.05	1.58	2.12	2.32	3.23	1.77	1.5	1.96	1.49	1.31	1.5	1.51	1.95	1.51	1.36	2.04	1.48	1.52	1.64	1.91	1.72	1.75	2.27	2.33	2.45	1.62	2.85	2.29	2.28	1.9	1.88	2.17	1.69	2.24	2.73	1.88	1.62	1.62	2.23	3.24
37607	chr01	chr01.102845930	2.48	1.96	2.25	1.81	2.64	2.24	2.58	2.9	1.46	1.99	2.41	3.34	1.32	1.78	1.56	1.24	1.48	1.45	0.66	1.38	1.8	1.32	1.8	1.28	1.9	1.39	1.45	1.98	1.24	2.27	2.2	2.57	1.29	1.71	1.62	1.95	1.9	1.74	2.2	0.91	1.71	1.53	1.58	1.7	1.59	1.61	2.09
54388	chr01	chr01.103060481	2.3	1.8	2.2	1.89	2.57	2.23	2.3	2.3	1.6	2.02	2.74	3.17	2.06	1.36	1.84	1.31	1.25	1.19	1.59	1.7	1.4	1.26	1.36	1.16	1.42	1.56	1.44	1.79	1.78	1.83	2.05	2.92	1.4	1.92	1.83	1.75	1.85	1.78	2.08	1.68	1.81	1.28	1.84	1.61	1.89	1.87	1.67
2414	chr01	chr01.103062924	1.43	1.35	1.83	3.31	3.74	2.18	2.37	2.65	1.33	2.05	2.48	2.86	2.12	2.48	1.9	1.27	1.27	1.85	3.04	1.98	1.64	1.17	1.49	1.71	1.12	1.77	1.72	2.1	1.78	3.56	1.38	3.17	1.47	1.89	1.33	2.22	1.6	1.14	1.76	1.36	0.99	1.2	1.21	2.34	2.46	0.79	1.69
2281	chr01	chr01.103063875	2.2	2.03	1.85	1.83	2.3	1.71	2.01	2.32	1.93	2.37	2.55	3.13	1.56	1.72	1.98	2.4	2.06	1.83	2.16	1.94	2.35	1.67	2.27	2.37	2.76	1.62	1.74	1.93	1.7	2.26	2.31	2.52	1.6	2.37	2.19	2.14	2.37	1.64	2.01	1.6	2.58	1.06	2.24	2.34	2.72	2.12	2.19
11484	chr01	chr01.103112335	2.08	2.02	1.98	1.82	1.98	1.66	1.74	1.67	1.95	2.08	2.07	2.49	1.49	1.54	1.65	2.36	2.46	1.51	1.31	1.61	1.83	1.61	1.88	1.58	2.61	1.66	2.18	1.5	1.23	1.75	2.02	2.07	1.76	2.26	2.55	2.27	1.87	1.82	1.57	1.76	4.19	2.29	1.45	3.15	1.55	3.48	1.54
27970	chr01	chr01.103115584	2.5	2.02	1.83	1.77	1.84	1.98	1.96	2.04	1.56	2.01	1.97	2.64	1.56	1.42	1.51	2.22	1.52	1.31	1.25	2.41	1.64	1.26	1.97	1.2	2.02	1.5	1.34	1.6	1.99	1.99	2.18	1.91	1.43	2.77	1.95	1.59	1.5	1.69	1.82	1.68	2.17	2	1.99	1.31	1.71	2.82	1.64
58405	chr01	chr01.103154984	2.09	2	1.57	1.57	2.32	1.72	2.2	1.88	1.46	2.1	1.89	2.17	1.65	1.55	1.29	1.81	2.25	1.32	1.79	1.74	1.98	1.26	2.11	1.28	1.63	1.38	1.91	1.89	1.13	2.01	2.67	1.67	0.87	2.28	0.89	1.61	1.86	2.21	2.27	0.93	1.04	1.11	1.56	2.32	1.96	0.91	1.13
22303	chr01	chr01.103227461	2.05	2.1	1.69	1.8	3.98	1.95	2.83	2.83	1.65	1.6	2.12	2.31	1.93	1.24	1.4	1.74	1.78	1.22	1.27	1.44	1.94	1.56	3.49	1.89	2.64	1.35	1.9	1.81	1.62	3.04	1.57	2.11	3.78	2.1	3.41	1.65	2.9	2.62	1.74	1.51	2.03	9.92	2.19	5.72	1.35	1.29	4.52
15938	chr01	chr01.103229493	2.36	1.35	1.63	2.15	2.38	1.44	1.39	1.44	1.68	2.22	1.62	2.17	2.16	1.27	1.8	1.27	1.42	1.48	1.05	2.12	2.16	1.01	1.27	1.88	0.94	1.44	2.03	1.71	1.25	1.56	1.71	1.71	1.57	3.22	2.51	1.48	1.79	2.44	2	2.29	1.77	0.22	0.48	1.64	2.02	1.79	0.41
27047	chr01	chr01.103279929	1.86	1.33	1.7	1.69	2.34	1.92	2.36	2.25	1.48	1.52	1.91	2.18	1.9	1.39	1.8	2.18	1.95	1.56	1.32	1.72	2.03	1.76	2.19	2.01	1.77	1.51	2.02	1.61	1.53	2.52	2.22	1.87	1.56	2.21	2.32	1.5	2.23	1.77	1.72	1.46	1.55	2.68	1.55	1.61	1.93	0.85	2.18
5293	chr01	chr01.103290355	1.95	1.64	1.39	1.88	1.95	1.89	1.8	1.72	1.23	1.97	1.63	1.86	1.42	1.67	1.35	1.42	1.54	1.33	1.48	1.9	1.61	1.16	1.31	1.4	1.67	1.55	1.76	1.99	1.36	2.34	2.84	2.74	1.72	3.12	2.48	2.04	1.41	1.81	1.59	1.37	2.12	1.03	1.6	1.6	1.82	2.11	0.89
42912	chr01	chr01.103356408	1.72	1.92	2.29	1.81	2.48	2.06	2.52	2.37	1.45	2	3.06	4.11	1.32	1.88	1.33	1.62	1.33	1.62	2.19	1.84	1.72	1.37	2.2	1.35	1.46	1.43	1.61	1.72	1.33	2.3	2.99	2.15	1.22	1.92	1.4	1.75	2.21	1.71	2.13	1.05	2	1.65	2.09	1.39	2.32	1.83	1.78
44299	chr01	chr01.103438689	1.97	1.72	1.93	2.16	2.24	0.89	2.18	2.53	1.63	1.87	2.71	3.29	1.46	1.71	1.45	1.54	1.51	1.37	1.71	1.13	1.54	1.01	1.83	1.75	1.88	1.55	1.75	2.13	1.02	2.59	1.88	1.46	1.65	1.81	0.89	1.86	2.54	2.14	1.93	1.27	1.71	3.52	1.94	2.2	2.45	1.46	2.26
50027	chr01	chr01.103442721	2.65	1.92	1.76	1.87	2.08	1.8	1.67	1.62	1.94	2.39	2.05	2.95	1.72	1.69	1.64	2.19	1.99	1.53	1.9	1.57	1.57	1.51	1.61	1.65	1.84	1.87	1.58	2.13	1.19	2.04	2.1	2.41	1.69	2.16	1.91	1.88	1.72	2.77	1.85	1.58	2.18	2.57	1.92	1.67	1.91	2.35	2.91
24602	chr01	chr01.103847290	2.36	2.55	1.4	1.82	2.35	1.54	1.39	1.71	1.71	2.33	1.84	2.32	1.85	1.15	1.31	1.57	1.59	1.26	0.88	2.24	2.01	1.51	1.9	1.9	1.23	1.16	2.16	1.36	1.45	7.16	2.57	1.71	2.09	1.94	2.18	1.73	1.75	1.7	1.51	1.2	2.44	1.24	1.16	1.77	1.66	2.1	1.11
40585	chr01	chr01.104373190	2.1	1.57	1.84	2.01	0.97	1.99	2.4	1.92	1.65	2.1	1.93	2.28	1.75	1.49	1.69	1.73	1.66	1.6	1.53	1.75	1.63	1.35	1.69	1.61	2.08	1.78	2.13	1.86	1.64	2.12	2.5	1.95	1.17	3.61	1.62	2.21	1.91	1.89	1.96	1.19	2.1	1.2	1.74	1.4	2.01	1.51	1.23
59945	chr01	chr01.104448088	1.91	1.76	2.09	1.5	2.21	2.33	2.79	2.63	1.61	1.74	2.32	3.98	2.25	1.66	2.15	2.02	1.87	1.71	1.78	1.94	1.69	1.48	2.6	1.81	2.29	1.75	1.8	1.8	2.27	2.59	1.35	2.01	2.37	5.45	2.1	1.85	1.78	1.53	1.52	1.09	2.04	1.02	1.77	1.45	1.71	2.1	0.91
47096	chr01	chr01.104460726	1.95	1.81	2.14	1.99	2.52	2	2.39	2.21	1.67	1.88	2.42	2.73	1.58	1.37	1.54	1.52	1.62	1.41	1.23	1.97	1.74	1.24	1.94	1.38	1.27	1.43	1.57	1.53	1.65	2.19	3.2	2.11	1.51	3.01	1.49	2.61	1.3	2.04	1.79	1.18	3.5	0.81	1.79	1.62	2.59	3.39	2.12
50028	chr01	chr01.104486244	2.65	2.18	1.9	1.92	2.44	1.84	2.12	2.1	1.66	2.4	1.86	2.27	1.42	1.57	2.64	1.17	1.11	1.44	1.63	1.53	1.79	1.54	0.96	1.88	0.84	1.74	2.25	1.87	1.59	1.71	1.68	1.91	1.2	2.78	1.44	1.82	1.77	1.98	2.38	2.1	1.83	0.69	1.67	1.02	1.85	2.35	1.34
34192	chr01	chr01.104563925	1.85	1.56	1.8	1.68	2.44	1.87	2.54	2.11	1.47	2.03	2.28	2.42	1.37	0.96	0.84	1.27	1.18	1.1	1.95	1.49	1.67	0.99	1.69	1.07	1.13	1.75	1.43	1.05	1.58	1.47	4.48	2.97	1.23	2.3	1.82	1.4	1.35	2.11	1.96	1.44	5.51	341.82	2.45	2.13	2.13	1.31	2.06
49144	chr01	chr01.104584315	1.97	2.1	1.85	1.58	2.35	1.81	1.99	1.75	1.74	1.96	2.56	2.53	1.48	1.42	1.47	1.22	1.15	1	1.02	1.48	1.09	1.26	1.35	1.15	1.27	1.55	1.2	1.47	1.4	2.29	2.06	2.36	1.32	2.51	1.5	2.75	1.93	1.87	2.32	2.21	1.16	3.14	2.31	0.81	1.78	3.02	2.62
39605	chr01	chr01.104599674	2.2	2.12	1.56	2.13	1.95	1.71	1.67	1.81	1.48	2.02	1.89	2.12	1.51	1.43	1.88	1.47	1.57	1.45	1.44	1.43	1.66	1.51	1.47	1.38	1.49	1.51	2.42	1.95	1.3	2.15	1.78	1.83	1.3	3.37	1.8	2.26	1.75	1.62	1.99	1.47	2.49	0.78	1.63	1.65	1.94	2.28	0.9
48182	chr01	chr01.104601179	1.3	1.62	1.9	1.58	2.11	1.8	2.17	1.87	1.33	1.09	2.09	2.47	1.39	1.27	1.54	1.89	2.1	1.84	1.52	1.89	1.96	1.43	2.65	2.35	1.77	1.38	1.84	1.99	1.92	2.77	2.27	2.24	3.25	2.39	2.68	1.51	1.7	1.77	2.05	1.2	2.36	-16.71	2.35	1.52	2.99	1.57	3.95
48183	chr01	chr01.104605873	1.74	1.86	1.86	1.91	2.79	2.09	2.18	2.23	1.7	1.8	2.26	2.68	1.84	1.49	1.33	2.09	2.06	1.82	1.49	1.6	2.43	1.63	2.26	1.97	1.85	1.38	1.85	1.59	1.38	2.8	3.38	2	2.34	2.55	1.79	2.38	5.73	1.28	2.16	1.08	1.77	4.25	1.58	2.63	2.31	1.13	3.37
37608	chr01	chr01.104656991	1.46	2.8	2.08	2.03	2.17	2.53	2.48	1.68	1.39	1.79	2.51	3.74	1.62	1.21	1.59	1.63	1.57	1.51	1.74	1.29	1.51	1.55	2.1	1.42	1.76	1.52	1.85	1.8	1.87	2.79	2.94	2.63	1.59	2.62	2.04	2.11	1.96	1.72	1.81	1.43	1.85	4.38	2.32	1.97	2.41	1.53	1.6
52483	chr01	chr01.104769463	1.93	2.02	1.98	1.87	2.36	2.52	2.04	2.73	1.55	1.83	2.36	2.85	1.59	1.58	1.92	1.98	2.29	1.7	1.41	1.42	2.11	1.96	2.92	1.95	2.53	1.68	2.03	1.45	1.45	2.62	2.19	1.96	1.45	3.29	2.03	2.47	1.65	2.01	2.06	1.06	2.1	5.13	2.24	2.61	2.26	1.98	2.99
39606	chr01	chr01.104792346	1.48	1.51	1.69	1.87	1.95	1.84	1.8	1.81	1.28	1.94	2.06	2.33	2.15	1.62	2.11	1.58	1.47	1.21	1.62	1.82	1.46	1.37	1.37	1.49	1.63	2.06	1.62	2.4	1.43	2.1	1.94	2.34	1.9	3.2	1.75	3.06	1.7	1.4	1.82	1.01	1.6	1.47	1.32	2.36	1.86	0.91	1.2
52766	chr01	chr01.104793934	1.91	1.79	1.94	1.53	2.33	1.82	2.07	1.9	1.4	1.85	2.42	2.76	1.59	1.67	1.02	1.48	1.13	1.2	1.58	1.17	1.7	0.96	1.85	1.2	2.19	1.61	0.88	1.93	1.11	1.56	2.31	1.87	1.37	3.58	2.47	2.17	2.16	1.88	1.84	1.98	2.24	5.49	2.13	2.25	2.11	1.73	2.82
47097	chr01	chr01.104824952	1.84	1.25	2.15	1.84	2.31	2.36	2.24	2.42	1.51	1.98	2.18	3.06	1.65	1.65	1.82	1.7	1.67	1.61	1.52	1.34	2.12	1.74	2.26	1.82	2.05	1.62	2	1.57	1.2	1.99	2.23	1.69	1.32	1.9	1.37	3.82	2.38	1.42	1.85	1.05	2.47	0.8	1.39	2.16	2.22	1.75	1.12
49145	chr01	chr01.104826243	2.52	1.74	1.75	2.43	2.14	2.03	1.75	1.65	1.65	2.71	1.84	2.22	1.4	1.59	2.11	1.36	1.4	0.87	1.21	1.98	1.17	1.05	1	1.47	1.21	1.82	1.64	1.78	1.76	2.01	2.32	1.34	1.62	1.88	1.47	1.66	1.7	2.51	1.99	1.25	3.44	1.93	1.72	1.44	1.66	2.9	1.01
62835	chr01	chr01.104846492	2.16	1.82	1.78	2.15	2.16	1.91	1.55	1.69	1.5	2.09	1.96	2.53	1.59	1.39	1.87	1.11	1.17	1.04	1.26	2.19	1.5	1.07	1.41	1.27	1.8	1.77	1.71	1.91	1.74	1.67	2.12	1.81	1.34	3.55	1.54	1.93	1.77	1.75	1.84	1.36	2.18	1.05	1.71	1.22	1.95	2.26	1.41
44300	chr01	chr01.104850475	2.22	2.33	1.92	2.44	2.06	2.46	1.67	2.98	1.67	2.16	2.08	3.08	1.74	1.46	1.89	1.33	1.22	1.17	1.31	1.34	1.4	1.28	1.51	1.43	1.25	1.77	1.72	1.6	1.32	1.96	2.67	2.03	1.55	2.42	2.06	2.32	1.63	0.9	2.07	1.53	4.77	1.11	0.71	3.81	1.87	2.2	1.22
52244	chr01	chr01.104891284	1.91	1.94	1.8	1.84	2.07	1.6	1.79	2.05	1.6	1.92	1.88	3.03	1.22	1.2	1.74	1.57	1.63	1.39	1.37	1.91	1.47	1.43	1.37	1.51	1.65	1.39	1.8	1.57	1.42	2.06	3.21	2.33	1.44	2.45	1.39	1.59	1.7	2	2.1	2.13	2.26	1.41	2.37	1.63	1.7	2.2	2.07
52484	chr01	chr01.104896780	1.83	1.54	1.75	1.62	2.35	2.02	2.1	1.48	1.62	1.84	2.86	2.42	2.07	1.62	2.13	2.36	1.93	1.56	1.66	2.12	1.51	1.5	2.14	1.73	2.42	1.44	1.63	2.02	1.84	1.62	1.74	1.73	1.9	1.99	1.9	1.6	1.57	1.93	2.01	1.72	1.38	5.29	2.59	2.2	2.08	1.82	2.11
48185	chr01	chr01.104931879	2.27	1.58	1.78	1.92	2.42	1.94	2.11	2.55	1.46	2.05	2.17	2.3	1.44	1.55	1.57	2.12	1.28	1.5	1.31	1.54	1.42	1.22	1.24	1.12	1.29	1.33	1.55	1.97	1.35	1.74	1.74	1.52	2.26	2.44	2.08	2.19	1.73	1.75	2.39	1.9	2.91	-1.29	1.52	1.69	1.72	3.32	1.11
36623	chr01	chr01.104939021	1.86	1.86	1.87	1.84	1.92	1.94	1.88	1.89	1.54	2.16	1.94	2.52	1.96	1.5	2.33	1.35	1.5	1.03	1.36	2.03	1.42	1.3	1.46	1.4	1.45	1.89	1.86	1.8	1.74	1.91	1.92	1.84	1.4	1.9	2.08	1.93	1.82	1.66	2.11	1.52	1.82	1.49	1.92	1.75	1.94	1.64	1.53
39607	chr01	chr01.104981443	1.81	1.58	1.79	1.44	2.94	1.89	1.93	2.29	1.26	1.41	2.46	2.63	2.42	1.79	2.01	2.89	2.18	1.65	1.94	1.4	2.26	1.68	2.06	1.87	2.79	2.26	1.7	2	1.17	2.12	2.58	2.41	3.23	2.13	2.95	1.72	1.46	3.09	1.8	1.49	1.24	63.8	2.37	2.54	3.41	0.97	4.97
33254	chr01	chr01.104993590	1.57	1.32	1.52	2.04	2.11	1.61	1.78	1.56	1.58	2.41	1.82	2.41	1.57	1.51	1.38	0.98	1.35	1.33	1.33	1.79	1.3	1.02	1.55	1.23	1.32	2.17	1.54	2.24	1.46	2	2.1	2.22	1.92	2.39	2.13	3.65	2.27	1.49	2.13	1.25	1.72	2.92	0.93	1.9	2.04	1.43	0.93
48187	chr01	chr01.104996765	2.06	1.83	1.73	1.73	2.27	2.28	2.27	2.55	1.48	1.78	2.63	3.05	1.89	1.51	1.94	1.33	1.28	1.59	1.36	1.8	1.63	1.5	2.2	1.57	1.7	1.82	2.3	1.88	1.81	1.92	1.43	1.42	1.65	1.79	1.99	2.68	2.18	1.34	2.01	1.17	1.74	1.87	1.8	2.09	2.43	1.79	1.21
37610	chr01	chr01.105004369	1.94	1.92	2.44	1.96	2.3	2.57	2.02	2.74	1.52	2.01	2.63	3.69	1.85	1.53	2.05	2.01	1.98	1.61	1.47	2.07	1.65	1.37	2.17	1.52	2.66	1.56	1.82	2.06	1.55	1.8	2.56	2.46	1.7	2.2	1.73	2.45	1.77	1.63	1.84	1.57	2.19	1.72	2	1.76	2.11	1.58	2.2
[truncated: 48,467 more rows]
[truncated: 84 more columns]
